# Supplementary material for: Research on high proportion of clean energy grid-connected oscillation risk prediction technology based on CNN and trend feature analysis
Source: Sci Rep. 2023 Dec 13;13:22149. doi: 10.1038/s41598-023-49634-9 (PMC10719258; doi:10.1038/s41598-023-49634-9)
Supplement: Supplementary file 1 — Supplementary Information 1. [file 41598_2023_49634_MOESM1_ESM.txt]

num_train = 2000;　　　　　　　　　　　　　　　　　% 3000 samples, 2000 training sets, 1000 test sets
choose = randperm(length(data));
train_data = data(choose(1:num_train),:);
label_temp = train_data(:,end);
label_train = zeros(length(train_data),3);
for i = 1:length(train_data)
label_train(i,label_temp(i)) = 1;
end
train_data = train_data(:,1:end-1)';
label_train = label_train';
test_data = data(choose(num_train+1:end),:);
label_temp = test_data(:,end);
label_test = zeros(length(test_data),3);
for i = 1:length(test_data)
label_test(i,label_temp(i)) = 1;
end
test_data = test_data(:,1:end-1)';
label_test = label_test';
% Create a Pattern Recognition Network
hiddenLayerSize = 10;
net = patternnet(hiddenLayerSize);
net.divideParam.trainRatio = 70/100;
net.divideParam.valRatio = 15/100;
net.divideParam.testRatio = 15/100;
% Train the Network
[net,tr] = train(net,train_data,label_train);
% Test the Network
predict = net(test_data);
[~,predict] = max(predict);
%% show the result --testings
fig=figure;
gscatter(test_data(1,:),test_data(2,:),predict);
[~,label_test] = max(label_test);
accuracy = length(find(predict==label_test))/length(test_data);
title(['predict the testing data and the accuracy is :',num2str(accuracy)]);
