# Supplementary material for: Research on high proportion of clean energy grid-connected oscillation risk prediction technology based on CNN and trend feature analysis
Source: Sci Rep. 2023 Dec 13;13:22149. doi: 10.1038/s41598-023-49634-9 (PMC10719258; doi:10.1038/s41598-023-49634-9)
Supplement: Supplementary file 2 — Supplementary Information 2. [file 41598_2023_49634_MOESM2_ESM.csv]

Time	Time(SOC)	Time(ms)	North China. Xiangshawan/Dachang 1 line/positive sequence voltage amplitude	North China. Xiangshawan/Dachang 2-line/positive sequence voltage amplitude	North China. Xiangshawan/Da Xiang 3 line/positive sequence voltage amplitude	North China. Xiangshawan/Xiangbu 1 line/positive sequence voltage amplitude	North China. Xiangshawan/Xiangbu 2-wire/positive sequence voltage amplitude	North China. Xiangshawan/Xianggao 2-line/positive sequence voltage amplitude	North China. Xiangshawan/Xiangyong 1 line/positive sequence voltage amplitude	North China. Xiangshawan/Xiangyong 2-line/positive sequence voltage amplitude	North China. Xiangshawan/Echo High 1 line/positive sequence voltage amplitude
2023/01/19_08:59:00.0	1674089940	0	528.942	526.525	530.002	530.969	528.021	528.24	527.133	530.002	526.79
2023/01/19_08:59:00.20	1674089940	20	528.988	526.525	530.002	530.969	528.053	528.24	527.133	530.002	526.79
2023/01/19_08:59:00.40	1674089940	40	528.988	526.556	530.002	530.969	528.053	528.287	527.133	530.002	526.821
2023/01/19_08:59:00.60	1674089940	60	528.942	526.525	530.002	530.969	528.021	528.24	527.133	530.002	526.79
2023/01/19_08:59:00.80	1674089940	80	528.942	526.525	530.002	530.969	528.021	528.24	527.133	530.002	526.79
2023/01/19_08:59:00.100	1674089940	100	528.942	526.478	529.955	530.969	528.021	528.24	527.086	530.002	526.79
2023/01/19_08:59:00.120	1674089940	120	528.895	526.478	529.955	530.969	528.021	528.24	527.086	530.002	526.79
2023/01/19_08:59:00.140	1674089940	140	528.942	526.478	529.955	530.969	528.021	528.24	527.133	530.002	526.79
2023/01/19_08:59:00.160	1674089940	160	528.942	526.525	529.955	530.969	528.053	528.287	527.133	530.002	526.821
2023/01/19_08:59:00.180	1674089940	180	528.942	526.525	530.002	530.969	528.053	528.287	527.133	530.049	526.821
2023/01/19_08:59:00.200	1674089940	200	528.942	526.525	530.002	530.969	528.053	528.287	527.133	530.049	526.821
2023/01/19_08:59:00.220	1674089940	220	528.988	526.556	530.049	531.015	528.099	528.287	527.179	530.049	526.868
2023/01/19_08:59:00.240	1674089940	240	528.988	526.556	530.049	531.015	528.099	528.318	527.226	530.08	526.868
2023/01/19_08:59:00.260	1674089940	260	529.035	526.602	530.08	531.062	528.146	528.318	527.226	530.08	526.914
2023/01/19_08:59:00.280	1674089940	280	529.035	526.602	530.08	531.093	528.146	528.365	527.273	530.127	526.914
2023/01/19_08:59:00.300	1674089940	300	529.066	526.649	530.127	531.093	528.193	528.365	527.273	530.127	526.961
2023/01/19_08:59:00.320	1674089940	320	529.113	526.649	530.127	531.14	528.24	528.411	527.304	530.173	527.008
2023/01/19_08:59:00.340	1674089940	340	529.066	526.649	530.127	531.14	528.193	528.411	527.304	530.173	527.008
2023/01/19_08:59:00.360	1674089940	360	529.113	526.696	530.173	531.187	528.24	528.458	527.351	530.22	527.008
2023/01/19_08:59:00.380	1674089940	380	529.113	526.696	530.173	531.14	528.24	528.458	527.351	530.22	527.008
2023/01/19_08:59:00.400	1674089940	400	529.113	526.696	530.127	531.14	528.24	528.411	527.304	530.173	527.008
2023/01/19_08:59:00.420	1674089940	420	529.113	526.696	530.173	531.14	528.24	528.411	527.304	530.173	527.008
2023/01/19_08:59:00.440	1674089940	440	529.113	526.696	530.173	531.14	528.24	528.458	527.304	530.173	527.008
2023/01/19_08:59:00.460	1674089940	460	529.16	526.743	530.173	531.14	528.24	528.458	527.304	530.173	527.008
2023/01/19_08:59:00.480	1674089940	480	529.16	526.743	530.173	531.14	528.24	528.458	527.304	530.173	527.008
2023/01/19_08:59:00.500	1674089940	500	529.113	526.696	530.173	531.14	528.193	528.411	527.304	530.173	526.961
2023/01/19_08:59:00.520	1674089940	520	529.16	526.696	530.173	531.14	528.24	528.411	527.304	530.173	527.008
2023/01/19_08:59:00.540	1674089940	540	529.113	526.696	530.173	531.093	528.193	528.411	527.273	530.127	526.961
2023/01/19_08:59:00.560	1674089940	560	529.113	526.649	530.127	531.093	528.193	528.365	527.273	530.127	526.961
2023/01/19_08:59:00.580	1674089940	580	529.066	526.602	530.08	531.062	528.146	528.318	527.226	530.08	526.914
2023/01/19_08:59:00.600	1674089940	600	529.035	526.602	530.08	531.015	528.099	528.318	527.179	530.049	526.868
2023/01/19_08:59:00.620	1674089940	620	529.035	526.556	530.08	531.015	528.099	528.318	527.179	530.049	526.868
2023/01/19_08:59:00.640	1674089940	640	528.988	526.556	530.049	531.015	528.053	528.287	527.179	530.049	526.821
2023/01/19_08:59:00.660	1674089940	660	528.988	526.525	530.002	530.969	528.053	528.287	527.133	530.002	526.821
2023/01/19_08:59:00.680	1674089940	680	528.988	526.525	530.002	530.969	528.053	528.287	527.133	530.002	526.821
2023/01/19_08:59:00.700	1674089940	700	528.988	526.525	530.002	531.015	528.053	528.287	527.133	530.049	526.821
2023/01/19_08:59:00.720	1674089940	720	528.988	526.525	530.002	531.015	528.053	528.287	527.179	530.049	526.821
2023/01/19_08:59:00.740	1674089940	740	528.988	526.556	530.002	531.062	528.099	528.318	527.179	530.08	526.868
2023/01/19_08:59:00.760	1674089940	760	528.988	526.556	530.049	531.062	528.099	528.318	527.226	530.08	526.868
2023/01/19_08:59:00.780	1674089940	780	528.988	526.556	530.049	531.062	528.099	528.318	527.179	530.08	526.868
2023/01/19_08:59:00.800	1674089940	800	528.988	526.556	530.049	531.062	528.146	528.318	527.226	530.08	526.914
2023/01/19_08:59:00.820	1674089940	820	528.988	526.556	530.049	531.062	528.146	528.318	527.226	530.08	526.868
2023/01/19_08:59:00.840	1674089940	840	529.035	526.602	530.08	531.062	528.146	528.365	527.226	530.08	526.914
2023/01/19_08:59:00.860	1674089940	860	529.035	526.602	530.08	531.062	528.146	528.365	527.273	530.08	526.914
2023/01/19_08:59:00.880	1674089940	880	529.066	526.649	530.127	531.093	528.193	528.365	527.273	530.127	526.961
2023/01/19_08:59:00.900	1674089940	900	529.066	526.649	530.127	531.093	528.193	528.411	527.273	530.127	526.961
2023/01/19_08:59:00.920	1674089940	920	529.113	526.696	530.173	531.14	528.24	528.458	527.351	530.22	527.008
2023/01/19_08:59:00.940	1674089940	940	529.113	526.649	530.127	531.14	528.24	528.458	527.304	530.173	527.008
2023/01/19_08:59:00.960	1674089940	960	529.113	526.696	530.173	531.187	528.287	528.458	527.351	530.22	527.039
2023/01/19_08:59:00.980	1674089940	980	529.066	526.649	530.127	531.14	528.193	528.411	527.304	530.173	527.008
2023/01/19_08:59:01.0	1674089941	0	529.066	526.696	530.127	531.14	528.193	528.411	527.304	530.173	527.008
2023/01/19_08:59:01.20	1674089941	20	529.066	526.649	530.127	531.093	528.193	528.411	527.273	530.173	526.961
2023/01/19_08:59:01.40	1674089941	40	529.066	526.696	530.127	531.093	528.193	528.411	527.273	530.173	526.961
2023/01/19_08:59:01.60	1674089941	60	529.066	526.649	530.08	531.062	528.146	528.365	527.226	530.08	526.914
2023/01/19_08:59:01.80	1674089941	80	529.066	526.649	530.127	531.093	528.146	528.365	527.273	530.127	526.914
2023/01/19_08:59:01.100	1674089941	100	529.066	526.649	530.127	531.062	528.146	528.365	527.273	530.127	526.914
2023/01/19_08:59:01.120	1674089941	120	529.066	526.649	530.08	531.062	528.146	528.365	527.273	530.08	526.914
2023/01/19_08:59:01.140	1674089941	140	529.035	526.602	530.08	531.015	528.099	528.318	527.179	530.049	526.868
2023/01/19_08:59:01.160	1674089941	160	529.035	526.602	530.08	531.062	528.146	528.318	527.226	530.08	526.914
2023/01/19_08:59:01.180	1674089941	180	529.035	526.602	530.08	531.015	528.099	528.318	527.179	530.049	526.868
2023/01/19_08:59:01.200	1674089941	200	529.035	526.602	530.08	531.015	528.099	528.318	527.179	530.049	526.868
2023/01/19_08:59:01.220	1674089941	220	528.988	526.525	530.002	530.969	528.053	528.24	527.133	530.002	526.821
2023/01/19_08:59:01.240	1674089941	240	528.988	526.525	530.002	530.969	528.053	528.24	527.133	530.002	526.821
2023/01/19_08:59:01.260	1674089941	260	528.942	526.525	530.002	530.969	528.021	528.24	527.086	530.002	526.79
2023/01/19_08:59:01.280	1674089941	280	528.988	526.525	530.002	530.969	528.053	528.287	527.133	530.049	526.821
2023/01/19_08:59:01.300	1674089941	300	528.942	526.525	530.002	531.015	528.053	528.287	527.133	530.049	526.821
2023/01/19_08:59:01.320	1674089941	320	528.988	526.556	530.049	531.015	528.099	528.318	527.179	530.08	526.868
2023/01/19_08:59:01.340	1674089941	340	528.988	526.556	530.049	531.062	528.099	528.318	527.226	530.08	526.868
2023/01/19_08:59:01.360	1674089941	360	529.035	526.556	530.049	531.062	528.146	528.318	527.226	530.08	526.914
2023/01/19_08:59:01.380	1674089941	380	528.988	526.556	530.049	531.062	528.146	528.318	527.226	530.08	526.914
2023/01/19_08:59:01.400	1674089941	400	528.988	526.556	530.049	531.062	528.146	528.318	527.226	530.08	526.868
2023/01/19_08:59:01.420	1674089941	420	528.988	526.556	530.049	531.062	528.146	528.318	527.226	530.08	526.868
2023/01/19_08:59:01.440	1674089941	440	529.066	526.602	530.127	531.093	528.193	528.365	527.273	530.127	526.961
2023/01/19_08:59:01.460	1674089941	460	529.066	526.649	530.127	531.093	528.193	528.411	527.304	530.173	526.961
2023/01/19_08:59:01.480	1674089941	480	529.113	526.696	530.173	531.14	528.24	528.458	527.351	530.22	527.008
2023/01/19_08:59:01.500	1674089941	500	529.16	526.743	530.22	531.187	528.287	528.458	527.351	530.22	527.039
2023/01/19_08:59:01.520	1674089941	520	529.16	526.743	530.22	531.187	528.287	528.505	527.351	530.22	527.039
2023/01/19_08:59:01.540	1674089941	540	529.16	526.743	530.22	531.234	528.287	528.505	527.398	530.267	527.086
2023/01/19_08:59:01.560	1674089941	560	529.207	526.79	530.267	531.234	528.318	528.505	527.398	530.267	527.086
2023/01/19_08:59:01.580	1674089941	580	529.16	526.743	530.22	531.187	528.287	528.505	527.351	530.22	527.039
2023/01/19_08:59:01.600	1674089941	600	529.16	526.743	530.173	531.187	528.287	528.458	527.351	530.22	527.039
2023/01/19_08:59:01.620	1674089941	620	529.113	526.696	530.173	531.14	528.24	528.458	527.351	530.22	527.008
2023/01/19_08:59:01.640	1674089941	640	529.16	526.743	530.173	531.14	528.24	528.458	527.351	530.22	527.008
2023/01/19_08:59:01.660	1674089941	660	529.16	526.696	530.173	531.14	528.24	528.458	527.304	530.173	527.008
2023/01/19_08:59:01.680	1674089941	680	529.16	526.743	530.173	531.14	528.24	528.458	527.304	530.22	527.008
2023/01/19_08:59:01.700	1674089941	700	529.113	526.696	530.173	531.14	528.24	528.411	527.304	530.173	527.008
2023/01/19_08:59:01.720	1674089941	720	529.16	526.696	530.173	531.14	528.24	528.411	527.304	530.173	527.008
2023/01/19_08:59:01.740	1674089941	740	529.16	526.743	530.173	531.14	528.24	528.458	527.304	530.173	527.008
2023/01/19_08:59:01.760	1674089941	760	529.113	526.696	530.173	531.093	528.24	528.411	527.304	530.173	526.961
2023/01/19_08:59:01.780	1674089941	780	529.113	526.696	530.173	531.093	528.24	528.411	527.273	530.173	526.961
2023/01/19_08:59:01.800	1674089941	800	529.113	526.696	530.173	531.093	528.193	528.411	527.273	530.127	526.961
2023/01/19_08:59:01.820	1674089941	820	529.113	526.696	530.173	531.093	528.193	528.365	527.273	530.127	526.961
2023/01/19_08:59:01.840	1674089941	840	529.113	526.696	530.173	531.093	528.193	528.411	527.273	530.173	526.961
2023/01/19_08:59:01.860	1674089941	860	529.113	526.649	530.127	531.093	528.193	528.411	527.273	530.127	526.961
2023/01/19_08:59:01.880	1674089941	880	529.207	526.743	530.22	531.187	528.287	528.505	527.351	530.22	527.039
2023/01/19_08:59:01.900	1674089941	900	529.16	526.743	530.22	531.234	528.287	528.505	527.351	530.267	527.039
2023/01/19_08:59:01.920	1674089941	920	529.207	526.79	530.267	531.281	528.318	528.552	527.398	530.298	527.086
2023/01/19_08:59:01.940	1674089941	940	529.253	526.821	530.298	531.312	528.365	528.583	527.445	530.345	527.133
2023/01/19_08:59:01.960	1674089941	960	529.253	526.821	530.298	531.312	528.365	528.583	527.445	530.345	527.133
2023/01/19_08:59:01.980	1674089941	980	529.253	526.821	530.298	531.312	528.411	528.583	527.491	530.345	527.179
2023/01/19_08:59:02.0	1674089942	0	529.207	526.79	530.298	531.281	528.365	528.583	527.445	530.298	527.133
2023/01/19_08:59:02.20	1674089942	20	529.253	526.821	530.298	531.281	528.365	528.583	527.491	530.298	527.133
2023/01/19_08:59:02.40	1674089942	40	529.3	526.821	530.345	531.312	528.411	528.583	527.491	530.345	527.179
2023/01/19_08:59:02.60	1674089942	60	529.3	526.868	530.345	531.312	528.411	528.63	527.491	530.345	527.179
2023/01/19_08:59:02.80	1674089942	80	529.3	526.868	530.345	531.312	528.411	528.63	527.491	530.345	527.179
2023/01/19_08:59:02.100	1674089942	100	529.3	526.868	530.345	531.358	528.411	528.63	527.538	530.392	527.226
2023/01/19_08:59:02.120	1674089942	120	529.3	526.868	530.345	531.312	528.411	528.63	527.538	530.392	527.226
2023/01/19_08:59:02.140	1674089942	140	529.3	526.868	530.345	531.358	528.458	528.63	527.538	530.392	527.226
2023/01/19_08:59:02.160	1674089942	160	529.3	526.868	530.345	531.312	528.411	528.63	527.538	530.392	527.179
2023/01/19_08:59:02.180	1674089942	180	529.3	526.868	530.345	531.312	528.411	528.63	527.491	530.345	527.179
2023/01/19_08:59:02.200	1674089942	200	529.253	526.821	530.298	531.281	528.365	528.583	527.445	530.345	527.133
2023/01/19_08:59:02.220	1674089942	220	529.253	526.821	530.298	531.281	528.318	528.552	527.445	530.298	527.133
2023/01/19_08:59:02.240	1674089942	240	529.253	526.821	530.298	531.281	528.318	528.552	527.445	530.298	527.133
2023/01/19_08:59:02.260	1674089942	260	529.207	526.79	530.267	531.234	528.318	528.552	527.398	530.267	527.086
2023/01/19_08:59:02.280	1674089942	280	529.207	526.79	530.267	531.234	528.318	528.505	527.398	530.267	527.086
2023/01/19_08:59:02.300	1674089942	300	529.207	526.743	530.22	531.187	528.287	528.505	527.351	530.22	527.039
2023/01/19_08:59:02.320	1674089942	320	529.16	526.743	530.173	531.14	528.24	528.458	527.304	530.173	527.008
2023/01/19_08:59:02.340	1674089942	340	529.16	526.696	530.173	531.14	528.24	528.411	527.304	530.173	527.008
2023/01/19_08:59:02.360	1674089942	360	529.113	526.696	530.173	531.093	528.193	528.411	527.273	530.127	526.961
2023/01/19_08:59:02.380	1674089942	380	529.066	526.649	530.127	531.062	528.146	528.365	527.226	530.08	526.914
2023/01/19_08:59:02.400	1674089942	400	529.066	526.602	530.08	531.062	528.146	528.318	527.226	530.08	526.868
2023/01/19_08:59:02.420	1674089942	420	529.035	526.556	530.049	531.015	528.053	528.287	527.179	530.049	526.868
2023/01/19_08:59:02.440	1674089942	440	528.988	526.556	530.049	530.969	528.053	528.287	527.133	530.049	526.821
2023/01/19_08:59:02.460	1674089942	460	528.988	526.556	530.049	531.015	528.053	528.287	527.179	530.049	526.821
2023/01/19_08:59:02.480	1674089942	480	528.988	526.525	530.002	531.015	528.053	528.287	527.133	530.049	526.821
2023/01/19_08:59:02.500	1674089942	500	528.988	526.525	530.002	531.015	528.053	528.287	527.179	530.049	526.821
2023/01/19_08:59:02.520	1674089942	520	528.988	526.525	530.002	531.015	528.099	528.318	527.179	530.049	526.821
2023/01/19_08:59:02.540	1674089942	540	529.035	526.602	530.049	531.062	528.146	528.365	527.226	530.127	526.914
2023/01/19_08:59:02.560	1674089942	560	528.988	526.556	530.049	531.062	528.146	528.365	527.226	530.08	526.914
2023/01/19_08:59:02.580	1674089942	580	528.988	526.556	530.049	531.062	528.146	528.318	527.226	530.08	526.914
2023/01/19_08:59:02.600	1674089942	600	529.035	526.602	530.08	531.062	528.146	528.365	527.226	530.08	526.914
2023/01/19_08:59:02.620	1674089942	620	529.035	526.602	530.08	531.093	528.193	528.365	527.273	530.127	526.914
2023/01/19_08:59:02.640	1674089942	640	529.066	526.649	530.127	531.093	528.193	528.365	527.273	530.127	526.961
2023/01/19_08:59:02.660	1674089942	660	529.113	526.696	530.173	531.14	528.24	528.411	527.304	530.173	527.008
2023/01/19_08:59:02.680	1674089942	680	529.113	526.696	530.173	531.14	528.24	528.458	527.304	530.173	527.008
2023/01/19_08:59:02.700	1674089942	700	529.16	526.696	530.173	531.187	528.287	528.458	527.351	530.22	527.039
2023/01/19_08:59:02.720	1674089942	720	529.16	526.743	530.22	531.234	528.287	528.505	527.398	530.267	527.086
2023/01/19_08:59:02.740	1674089942	740	529.16	526.743	530.22	531.234	528.318	528.505	527.398	530.267	527.086
2023/01/19_08:59:02.760	1674089942	760	529.207	526.79	530.267	531.281	528.318	528.552	527.445	530.298	527.133
2023/01/19_08:59:02.780	1674089942	780	529.207	526.79	530.267	531.234	528.318	528.505	527.398	530.267	527.086
2023/01/19_08:59:02.800	1674089942	800	529.207	526.79	530.22	531.234	528.287	528.505	527.398	530.267	527.039
2023/01/19_08:59:02.820	1674089942	820	529.207	526.79	530.267	531.234	528.318	528.505	527.398	530.267	527.086
2023/01/19_08:59:02.840	1674089942	840	529.207	526.79	530.22	531.187	528.287	528.505	527.351	530.267	527.039
2023/01/19_08:59:02.860	1674089942	860	529.207	526.79	530.22	531.187	528.287	528.505	527.351	530.267	527.039
2023/01/19_08:59:02.880	1674089942	880	529.207	526.79	530.267	531.234	528.318	528.505	527.398	530.267	527.086
2023/01/19_08:59:02.900	1674089942	900	529.207	526.743	530.22	531.187	528.287	528.505	527.351	530.22	527.039
2023/01/19_08:59:02.920	1674089942	920	529.16	526.743	530.22	531.187	528.287	528.458	527.351	530.22	527.008
2023/01/19_08:59:02.940	1674089942	940	529.16	526.743	530.22	531.14	528.287	528.458	527.351	530.173	527.008
2023/01/19_08:59:02.960	1674089942	960	529.16	526.743	530.22	531.14	528.24	528.458	527.304	530.173	527.008
2023/01/19_08:59:02.980	1674089942	980	529.16	526.743	530.22	531.14	528.24	528.458	527.304	530.173	527.008
2023/01/19_08:59:03.0	1674089943	0	529.16	526.696	530.173	531.14	528.24	528.411	527.304	530.173	527.008
2023/01/19_08:59:03.20	1674089943	20	529.16	526.743	530.173	531.14	528.24	528.458	527.304	530.173	527.008
2023/01/19_08:59:03.40	1674089943	40	529.16	526.743	530.173	531.14	528.24	528.458	527.304	530.22	527.008
2023/01/19_08:59:03.60	1674089943	60	529.16	526.696	530.173	531.14	528.24	528.458	527.304	530.22	527.008
2023/01/19_08:59:03.80	1674089943	80	529.16	526.743	530.22	531.187	528.24	528.458	527.351	530.22	527.008
2023/01/19_08:59:03.100	1674089943	100	529.16	526.696	530.173	531.187	528.287	528.505	527.351	530.22	527.039
2023/01/19_08:59:03.120	1674089943	120	529.16	526.743	530.22	531.234	528.287	528.505	527.351	530.267	527.039
2023/01/19_08:59:03.140	1674089943	140	529.207	526.743	530.267	531.234	528.318	528.552	527.398	530.267	527.086
2023/01/19_08:59:03.160	1674089943	160	529.16	526.79	530.22	531.234	528.318	528.505	527.398	530.267	527.086
2023/01/19_08:59:03.180	1674089943	180	529.207	526.79	530.267	531.234	528.318	528.552	527.398	530.267	527.086
2023/01/19_08:59:03.200	1674089943	200	529.207	526.79	530.267	531.234	528.318	528.552	527.398	530.267	527.086
2023/01/19_08:59:03.220	1674089943	220	529.207	526.79	530.267	531.234	528.318	528.552	527.445	530.298	527.086
2023/01/19_08:59:03.240	1674089943	240	529.207	526.79	530.267	531.234	528.318	528.552	527.445	530.267	527.086
2023/01/19_08:59:03.260	1674089943	260	529.207	526.79	530.298	531.281	528.365	528.552	527.445	530.298	527.133
2023/01/19_08:59:03.280	1674089943	280	529.253	526.821	530.298	531.281	528.365	528.583	527.445	530.298	527.133
2023/01/19_08:59:03.300	1674089943	300	529.207	526.79	530.267	531.234	528.318	528.552	527.445	530.298	527.133
2023/01/19_08:59:03.320	1674089943	320	529.207	526.79	530.267	531.281	528.365	528.583	527.445	530.298	527.133
2023/01/19_08:59:03.340	1674089943	340	529.253	526.821	530.298	531.281	528.365	528.552	527.445	530.298	527.133
2023/01/19_08:59:03.360	1674089943	360	529.253	526.821	530.267	531.281	528.365	528.552	527.445	530.298	527.133
2023/01/19_08:59:03.380	1674089943	380	529.207	526.79	530.267	531.234	528.318	528.505	527.398	530.267	527.086
2023/01/19_08:59:03.400	1674089943	400	529.16	526.743	530.22	531.187	528.287	528.505	527.351	530.22	527.039
2023/01/19_08:59:03.420	1674089943	420	529.113	526.696	530.173	531.14	528.24	528.458	527.304	530.173	527.008
2023/01/19_08:59:03.440	1674089943	440	529.113	526.696	530.173	531.14	528.24	528.411	527.304	530.173	527.008
2023/01/19_08:59:03.460	1674089943	460	529.113	526.696	530.127	531.093	528.193	528.411	527.273	530.173	526.961
2023/01/19_08:59:03.480	1674089943	480	529.113	526.696	530.127	531.093	528.193	528.411	527.304	530.173	526.961
2023/01/19_08:59:03.500	1674089943	500	529.113	526.649	530.127	531.093	528.193	528.411	527.273	530.127	526.961
2023/01/19_08:59:03.520	1674089943	520	529.113	526.649	530.127	531.093	528.193	528.365	527.273	530.127	526.961
2023/01/19_08:59:03.540	1674089943	540	529.066	526.649	530.08	531.062	528.146	528.365	527.226	530.08	526.914
2023/01/19_08:59:03.560	1674089943	560	529.035	526.602	530.08	531.062	528.146	528.318	527.226	530.08	526.868
2023/01/19_08:59:03.580	1674089943	580	529.035	526.602	530.08	531.015	528.099	528.318	527.179	530.08	526.868
2023/01/19_08:59:03.600	1674089943	600	529.035	526.556	530.049	531.015	528.099	528.318	527.179	530.049	526.868
2023/01/19_08:59:03.620	1674089943	620	529.035	526.556	530.049	531.015	528.053	528.287	527.179	530.049	526.821
2023/01/19_08:59:03.640	1674089943	640	528.988	526.556	530.049	531.015	528.099	528.318	527.179	530.08	526.868
2023/01/19_08:59:03.660	1674089943	660	528.988	526.556	530.049	531.015	528.099	528.318	527.179	530.08	526.868
2023/01/19_08:59:03.680	1674089943	680	528.988	526.556	530.049	531.062	528.099	528.318	527.179	530.08	526.868
2023/01/19_08:59:03.700	1674089943	700	528.988	526.556	530.049	531.062	528.146	528.318	527.226	530.08	526.868
2023/01/19_08:59:03.720	1674089943	720	528.988	526.556	530.049	531.062	528.099	528.318	527.226	530.08	526.868
2023/01/19_08:59:03.740	1674089943	740	529.035	526.602	530.08	531.093	528.146	528.365	527.273	530.127	526.961
2023/01/19_08:59:03.760	1674089943	760	529.035	526.602	530.08	531.093	528.193	528.365	527.273	530.127	526.961
2023/01/19_08:59:03.780	1674089943	780	529.066	526.649	530.127	531.093	528.193	528.411	527.304	530.127	526.961
2023/01/19_08:59:03.800	1674089943	800	529.035	526.602	530.127	531.062	528.193	528.365	527.273	530.127	526.914
2023/01/19_08:59:03.820	1674089943	820	529.066	526.649	530.127	531.093	528.193	528.365	527.273	530.127	526.961
2023/01/19_08:59:03.840	1674089943	840	529.113	526.696	530.173	531.14	528.24	528.411	527.304	530.173	527.008
2023/01/19_08:59:03.860	1674089943	860	529.113	526.696	530.173	531.14	528.24	528.458	527.351	530.22	527.008
2023/01/19_08:59:03.880	1674089943	880	529.113	526.696	530.173	531.14	528.24	528.458	527.351	530.22	527.008
2023/01/19_08:59:03.900	1674089943	900	529.16	526.696	530.173	531.187	528.287	528.458	527.351	530.22	527.039
2023/01/19_08:59:03.920	1674089943	920	529.16	526.743	530.22	531.187	528.287	528.505	527.351	530.267	527.039
2023/01/19_08:59:03.940	1674089943	940	529.16	526.743	530.22	531.187	528.287	528.505	527.351	530.22	527.039
2023/01/19_08:59:03.960	1674089943	960	529.16	526.743	530.22	531.187	528.287	528.505	527.398	530.267	527.039
2023/01/19_08:59:03.980	1674089943	980	529.113	526.696	530.173	531.14	528.24	528.458	527.304	530.22	527.008
2023/01/19_08:59:04.0	1674089944	0	529.113	526.696	530.173	531.14	528.193	528.411	527.304	530.173	526.961
2023/01/19_08:59:04.20	1674089944	20	529.066	526.696	530.127	531.093	528.193	528.411	527.273	530.127	526.961
2023/01/19_08:59:04.40	1674089944	40	529.066	526.649	530.127	531.093	528.146	528.365	527.273	530.127	526.914
2023/01/19_08:59:04.60	1674089944	60	529.066	526.649	530.08	531.062	528.146	528.365	527.226	530.127	526.914
2023/01/19_08:59:04.80	1674089944	80	529.035	526.602	530.08	531.062	528.099	528.318	527.226	530.08	526.914
2023/01/19_08:59:04.100	1674089944	100	529.035	526.602	530.049	531.015	528.099	528.318	527.179	530.049	526.868
2023/01/19_08:59:04.120	1674089944	120	529.035	526.602	530.08	531.015	528.099	528.318	527.226	530.08	526.868
2023/01/19_08:59:04.140	1674089944	140	528.988	526.556	530.049	531.015	528.099	528.287	527.179	530.049	526.821
2023/01/19_08:59:04.160	1674089944	160	529.035	526.556	530.049	531.015	528.099	528.287	527.179	530.049	526.868
2023/01/19_08:59:04.180	1674089944	180	529.035	526.556	530.049	531.015	528.053	528.287	527.179	530.049	526.821
2023/01/19_08:59:04.200	1674089944	200	528.988	526.556	530.049	531.015	528.053	528.287	527.179	530.049	526.821
2023/01/19_08:59:04.220	1674089944	220	528.988	526.556	530.002	531.015	528.053	528.287	527.133	530.049	526.821
2023/01/19_08:59:04.240	1674089944	240	528.988	526.556	530.049	531.015	528.099	528.318	527.179	530.08	526.868
2023/01/19_08:59:04.260	1674089944	260	528.988	526.525	530.002	531.015	528.053	528.287	527.133	530.049	526.821
2023/01/19_08:59:04.280	1674089944	280	528.988	526.556	530.049	531.062	528.099	528.318	527.179	530.08	526.868
2023/01/19_08:59:04.300	1674089944	300	528.988	526.556	530.049	531.062	528.099	528.318	527.226	530.08	526.868
2023/01/19_08:59:04.320	1674089944	320	529.035	526.602	530.08	531.093	528.146	528.365	527.226	530.127	526.914
2023/01/19_08:59:04.340	1674089944	340	529.035	526.602	530.08	531.093	528.146	528.365	527.226	530.127	526.914
2023/01/19_08:59:04.360	1674089944	360	529.035	526.602	530.08	531.093	528.146	528.365	527.273	530.127	526.914
2023/01/19_08:59:04.380	1674089944	380	529.035	526.602	530.08	531.062	528.146	528.365	527.226	530.08	526.914
2023/01/19_08:59:04.400	1674089944	400	529.035	526.602	530.08	531.062	528.146	528.365	527.273	530.08	526.914
2023/01/19_08:59:04.420	1674089944	420	529.066	526.649	530.127	531.093	528.193	528.365	527.273	530.127	526.961
2023/01/19_08:59:04.440	1674089944	440	529.066	526.649	530.173	531.093	528.24	528.411	527.304	530.173	526.961
2023/01/19_08:59:04.460	1674089944	460	529.066	526.649	530.127	531.093	528.193	528.411	527.304	530.173	526.961
2023/01/19_08:59:04.480	1674089944	480	529.066	526.649	530.127	531.14	528.193	528.411	527.304	530.173	527.008
2023/01/19_08:59:04.500	1674089944	500	529.066	526.649	530.127	531.093	528.193	528.411	527.273	530.127	526.961
2023/01/19_08:59:04.520	1674089944	520	529.066	526.649	530.127	531.14	528.193	528.411	527.304	530.173	527.008
2023/01/19_08:59:04.540	1674089944	540	529.066	526.649	530.127	531.093	528.193	528.411	527.273	530.173	526.961
2023/01/19_08:59:04.560	1674089944	560	529.113	526.696	530.127	531.14	528.193	528.411	527.304	530.173	527.008
2023/01/19_08:59:04.580	1674089944	580	529.066	526.649	530.127	531.093	528.193	528.411	527.273	530.127	526.961
2023/01/19_08:59:04.600	1674089944	600	529.066	526.649	530.127	531.093	528.193	528.411	527.273	530.127	526.961
2023/01/19_08:59:04.620	1674089944	620	529.066	526.649	530.127	531.093	528.193	528.411	527.273	530.127	526.961
2023/01/19_08:59:04.640	1674089944	640	529.066	526.649	530.127	531.093	528.146	528.365	527.273	530.127	526.914
2023/01/19_08:59:04.660	1674089944	660	529.066	526.649	530.08	531.062	528.146	528.365	527.226	530.08	526.914
2023/01/19_08:59:04.680	1674089944	680	529.066	526.649	530.127	531.093	528.146	528.365	527.273	530.127	526.914
2023/01/19_08:59:04.700	1674089944	700	529.066	526.649	530.08	531.062	528.146	528.318	527.226	530.08	526.914
2023/01/19_08:59:04.720	1674089944	720	529.066	526.649	530.08	531.062	528.146	528.318	527.226	530.08	526.914
2023/01/19_08:59:04.740	1674089944	740	528.988	526.556	530.049	531.015	528.099	528.287	527.179	530.049	526.868
2023/01/19_08:59:04.760	1674089944	760	529.035	526.602	530.08	531.015	528.099	528.318	527.179	530.049	526.868
2023/01/19_08:59:04.780	1674089944	780	529.066	526.602	530.08	531.015	528.099	528.318	527.226	530.08	526.868
2023/01/19_08:59:04.800	1674089944	800	529.035	526.602	530.08	531.015	528.099	528.318	527.179	530.049	526.868
2023/01/19_08:59:04.820	1674089944	820	529.035	526.556	530.049	531.015	528.099	528.318	527.179	530.049	526.821
2023/01/19_08:59:04.840	1674089944	840	528.988	526.556	530.049	531.015	528.099	528.318	527.179	530.08	526.868
2023/01/19_08:59:04.860	1674089944	860	529.035	526.602	530.08	531.062	528.099	528.365	527.226	530.08	526.914
2023/01/19_08:59:04.880	1674089944	880	529.035	526.602	530.08	531.062	528.146	528.365	527.226	530.127	526.914
2023/01/19_08:59:04.900	1674089944	900	529.035	526.602	530.08	531.093	528.146	528.365	527.226	530.127	526.914
2023/01/19_08:59:04.920	1674089944	920	529.035	526.602	530.08	531.093	528.146	528.365	527.226	530.127	526.914
2023/01/19_08:59:04.940	1674089944	940	529.035	526.602	530.08	531.062	528.146	528.365	527.226	530.127	526.914
2023/01/19_08:59:04.960	1674089944	960	529.035	526.602	530.127	531.093	528.193	528.365	527.273	530.127	526.961
2023/01/19_08:59:04.980	1674089944	980	529.035	526.649	530.08	531.062	528.193	528.365	527.273	530.127	526.914
2023/01/19_08:59:05.0	1674089945	0	529.066	526.649	530.127	531.093	528.193	528.365	527.273	530.127	526.961
2023/01/19_08:59:05.20	1674089945	20	529.066	526.649	530.127	531.093	528.193	528.411	527.304	530.127	526.961
2023/01/19_08:59:05.40	1674089945	40	529.113	526.696	530.173	531.14	528.24	528.458	527.351	530.22	527.008
2023/01/19_08:59:05.60	1674089945	60	529.113	526.696	530.22	531.187	528.24	528.458	527.351	530.22	527.039
2023/01/19_08:59:05.80	1674089945	80	529.16	526.743	530.22	531.187	528.287	528.505	527.351	530.267	527.039
2023/01/19_08:59:05.100	1674089945	100	529.16	526.743	530.22	531.187	528.287	528.505	527.398	530.267	527.039
2023/01/19_08:59:05.120	1674089945	120	529.207	526.79	530.267	531.234	528.318	528.552	527.398	530.267	527.086
2023/01/19_08:59:05.140	1674089945	140	529.207	526.79	530.267	531.234	528.318	528.552	527.398	530.298	527.086
2023/01/19_08:59:05.160	1674089945	160	529.207	526.79	530.22	531.234	528.318	528.552	527.398	530.267	527.086
2023/01/19_08:59:05.180	1674089945	180	529.16	526.743	530.22	531.187	528.287	528.458	527.351	530.22	527.039
2023/01/19_08:59:05.200	1674089945	200	529.16	526.743	530.22	531.187	528.24	528.458	527.351	530.22	527.039
2023/01/19_08:59:05.220	1674089945	220	529.113	526.696	530.173	531.14	528.193	528.411	527.304	530.173	526.961
2023/01/19_08:59:05.240	1674089945	240	529.113	526.696	530.173	531.14	528.193	528.411	527.304	530.173	527.008
2023/01/19_08:59:05.260	1674089945	260	529.066	526.649	530.127	531.093	528.193	528.365	527.273	530.127	526.961
2023/01/19_08:59:05.280	1674089945	280	529.113	526.649	530.127	531.093	528.193	528.411	527.273	530.127	526.961
2023/01/19_08:59:05.300	1674089945	300	529.066	526.602	530.08	531.062	528.146	528.365	527.226	530.08	526.914
2023/01/19_08:59:05.320	1674089945	320	529.066	526.649	530.127	531.093	528.193	528.365	527.273	530.127	526.961
2023/01/19_08:59:05.340	1674089945	340	529.066	526.649	530.08	531.062	528.146	528.365	527.226	530.08	526.914
2023/01/19_08:59:05.360	1674089945	360	529.035	526.602	530.08	531.062	528.146	528.318	527.226	530.08	526.868
2023/01/19_08:59:05.380	1674089945	380	529.035	526.602	530.049	531.015	528.099	528.318	527.179	530.049	526.868
2023/01/19_08:59:05.400	1674089945	400	529.035	526.602	530.08	531.015	528.099	528.318	527.179	530.049	526.868
2023/01/19_08:59:05.420	1674089945	420	529.035	526.556	530.049	531.015	528.053	528.287	527.179	530.049	526.821
2023/01/19_08:59:05.440	1674089945	440	528.988	526.525	530.049	531.015	528.053	528.287	527.179	530.049	526.821
2023/01/19_08:59:05.460	1674089945	460	528.988	526.556	530.049	531.015	528.053	528.287	527.179	530.049	526.821
2023/01/19_08:59:05.480	1674089945	480	528.988	526.525	530.002	531.015	528.053	528.287	527.179	530.049	526.821
2023/01/19_08:59:05.500	1674089945	500	528.988	526.556	530.049	531.062	528.099	528.318	527.179	530.08	526.868
2023/01/19_08:59:05.520	1674089945	520	528.988	526.556	530.049	531.062	528.099	528.318	527.226	530.08	526.914
2023/01/19_08:59:05.540	1674089945	540	529.035	526.602	530.08	531.093	528.146	528.365	527.226	530.127	526.914
2023/01/19_08:59:05.560	1674089945	560	529.035	526.602	530.08	531.062	528.146	528.365	527.226	530.08	526.914
2023/01/19_08:59:05.580	1674089945	580	529.035	526.602	530.08	531.062	528.146	528.365	527.226	530.127	526.914
2023/01/19_08:59:05.600	1674089945	600	529.035	526.649	530.127	531.093	528.193	528.365	527.273	530.127	526.961
2023/01/19_08:59:05.620	1674089945	620	529.066	526.602	530.127	531.093	528.193	528.365	527.273	530.127	526.961
2023/01/19_08:59:05.640	1674089945	640	529.066	526.649	530.127	531.093	528.193	528.411	527.304	530.127	526.961
2023/01/19_08:59:05.660	1674089945	660	529.113	526.649	530.173	531.14	528.24	528.411	527.304	530.173	527.008
2023/01/19_08:59:05.680	1674089945	680	529.16	526.696	530.173	531.187	528.287	528.458	527.351	530.22	527.039
2023/01/19_08:59:05.700	1674089945	700	529.16	526.696	530.22	531.187	528.287	528.458	527.351	530.22	527.039
2023/01/19_08:59:05.720	1674089945	720	529.16	526.743	530.22	531.187	528.287	528.505	527.351	530.22	527.039
2023/01/19_08:59:05.740	1674089945	740	529.113	526.696	530.22	531.187	528.287	528.458	527.351	530.22	527.039
2023/01/19_08:59:05.760	1674089945	760	529.16	526.743	530.22	531.187	528.287	528.458	527.351	530.22	527.039
2023/01/19_08:59:05.780	1674089945	780	529.113	526.696	530.173	531.14	528.24	528.458	527.351	530.22	527.039
2023/01/19_08:59:05.800	1674089945	800	529.113	526.696	530.173	531.14	528.24	528.458	527.304	530.22	527.008
2023/01/19_08:59:05.820	1674089945	820	529.113	526.696	530.173	531.14	528.24	528.411	527.304	530.173	527.008
2023/01/19_08:59:05.840	1674089945	840	529.113	526.696	530.173	531.14	528.24	528.411	527.304	530.173	527.008
2023/01/19_08:59:05.860	1674089945	860	529.113	526.696	530.127	531.093	528.193	528.411	527.304	530.173	526.961
2023/01/19_08:59:05.880	1674089945	880	529.16	526.696	530.173	531.14	528.24	528.458	527.304	530.173	527.008
2023/01/19_08:59:05.900	1674089945	900	529.113	526.696	530.173	531.093	528.193	528.411	527.304	530.173	526.961
2023/01/19_08:59:05.920	1674089945	920	529.113	526.696	530.127	531.093	528.193	528.411	527.273	530.127	526.961
2023/01/19_08:59:05.940	1674089945	940	529.113	526.649	530.127	531.093	528.193	528.365	527.273	530.127	526.961
2023/01/19_08:59:05.960	1674089945	960	529.113	526.696	530.127	531.093	528.193	528.411	527.273	530.127	526.961
2023/01/19_08:59:05.980	1674089945	980	529.066	526.649	530.127	531.093	528.193	528.365	527.273	530.127	526.914
2023/01/19_08:59:06.0	1674089946	0	529.066	526.649	530.127	531.062	528.146	528.365	527.226	530.127	526.914
2023/01/19_08:59:06.20	1674089946	20	529.066	526.602	530.08	531.062	528.099	528.318	527.226	530.08	526.914
2023/01/19_08:59:06.40	1674089946	40	529.035	526.602	530.08	531.062	528.099	528.318	527.226	530.08	526.868
2023/01/19_08:59:06.60	1674089946	60	529.035	526.556	530.049	531.062	528.099	528.318	527.179	530.08	526.868
2023/01/19_08:59:06.80	1674089946	80	528.988	526.556	530.049	531.015	528.099	528.318	527.179	530.08	526.868
2023/01/19_08:59:06.100	1674089946	100	529.035	526.556	530.049	531.062	528.099	528.318	527.226	530.08	526.868
2023/01/19_08:59:06.120	1674089946	120	529.035	526.602	530.08	531.093	528.146	528.365	527.226	530.127	526.914
2023/01/19_08:59:06.140	1674089946	140	529.035	526.602	530.08	531.093	528.193	528.365	527.273	530.127	526.961
2023/01/19_08:59:06.160	1674089946	160	529.035	526.602	530.08	531.062	528.146	528.365	527.226	530.08	526.914
2023/01/19_08:59:06.180	1674089946	180	528.988	526.556	530.049	531.062	528.146	528.318	527.226	530.08	526.914
2023/01/19_08:59:06.200	1674089946	200	528.988	526.556	530.08	531.062	528.146	528.318	527.226	530.08	526.914
2023/01/19_08:59:06.220	1674089946	220	529.035	526.602	530.08	531.062	528.146	528.318	527.226	530.08	526.914
2023/01/19_08:59:06.240	1674089946	240	529.035	526.602	530.08	531.062	528.146	528.318	527.226	530.08	526.914
2023/01/19_08:59:06.260	1674089946	260	529.066	526.649	530.127	531.093	528.193	528.411	527.273	530.127	526.961
2023/01/19_08:59:06.280	1674089946	280	529.066	526.649	530.127	531.093	528.193	528.365	527.273	530.127	526.961
2023/01/19_08:59:06.300	1674089946	300	529.066	526.649	530.127	531.14	528.193	528.411	527.304	530.173	527.008
2023/01/19_08:59:06.320	1674089946	320	529.113	526.649	530.173	531.14	528.24	528.458	527.304	530.173	527.008
2023/01/19_08:59:06.340	1674089946	340	529.113	526.649	530.173	531.14	528.24	528.458	527.304	530.173	527.008
2023/01/19_08:59:06.360	1674089946	360	529.066	526.649	530.127	531.14	528.24	528.411	527.304	530.173	527.008
2023/01/19_08:59:06.380	1674089946	380	529.113	526.696	530.127	531.14	528.24	528.411	527.304	530.173	527.008
2023/01/19_08:59:06.400	1674089946	400	529.113	526.696	530.127	531.14	528.193	528.411	527.304	530.173	527.008
2023/01/19_08:59:06.420	1674089946	420	529.066	526.649	530.127	531.093	528.193	528.411	527.304	530.173	526.961
2023/01/19_08:59:06.440	1674089946	440	529.113	526.649	530.127	531.093	528.193	528.411	527.273	530.173	526.961
2023/01/19_08:59:06.460	1674089946	460	529.066	526.649	530.127	531.093	528.193	528.411	527.273	530.127	526.961
2023/01/19_08:59:06.480	1674089946	480	529.066	526.649	530.127	531.093	528.193	528.365	527.273	530.127	526.961
2023/01/19_08:59:06.500	1674089946	500	529.066	526.649	530.127	531.093	528.146	528.365	527.273	530.127	526.914
2023/01/19_08:59:06.520	1674089946	520	529.066	526.649	530.08	531.062	528.146	528.365	527.226	530.08	526.914
2023/01/19_08:59:06.540	1674089946	540	529.066	526.602	530.08	531.062	528.146	528.318	527.226	530.08	526.914
2023/01/19_08:59:06.560	1674089946	560	529.035	526.602	530.08	531.015	528.146	528.318	527.226	530.08	526.868
2023/01/19_08:59:06.580	1674089946	580	529.035	526.602	530.049	531.015	528.099	528.318	527.179	530.049	526.868
2023/01/19_08:59:06.600	1674089946	600	528.988	526.556	530.049	530.969	528.053	528.287	527.133	530.002	526.821
2023/01/19_08:59:06.620	1674089946	620	528.988	526.525	530.002	530.969	528.053	528.24	527.133	530.002	526.821
2023/01/19_08:59:06.640	1674089946	640	528.942	526.525	530.002	530.922	528.021	528.24	527.086	529.955	526.79
2023/01/19_08:59:06.660	1674089946	660	528.942	526.525	529.955	530.922	528.021	528.24	527.086	529.955	526.79
2023/01/19_08:59:06.680	1674089946	680	528.942	526.478	529.955	530.969	528.021	528.24	527.086	530.002	526.79
2023/01/19_08:59:06.700	1674089946	700	528.942	526.525	530.002	530.969	528.021	528.287	527.133	530.002	526.79
2023/01/19_08:59:06.720	1674089946	720	528.942	526.525	530.002	531.015	528.053	528.287	527.133	530.049	526.821
2023/01/19_08:59:06.740	1674089946	740	528.942	526.525	529.955	530.969	528.053	528.287	527.133	530.002	526.821
2023/01/19_08:59:06.760	1674089946	760	528.942	526.478	529.955	531.015	528.053	528.287	527.133	530.049	526.821
2023/01/19_08:59:06.780	1674089946	780	528.895	526.478	529.955	530.969	528.053	528.24	527.133	530.002	526.821
2023/01/19_08:59:06.800	1674089946	800	528.895	526.478	529.955	530.969	528.021	528.24	527.086	530.002	526.79
2023/01/19_08:59:06.820	1674089946	820	528.942	526.525	530.002	530.969	528.053	528.24	527.133	530.002	526.821
2023/01/19_08:59:06.840	1674089946	840	528.942	526.525	530.002	531.015	528.099	528.287	527.179	530.049	526.868
2023/01/19_08:59:06.860	1674089946	860	528.988	526.556	530.049	531.015	528.099	528.318	527.226	530.049	526.868
2023/01/19_08:59:06.880	1674089946	880	529.035	526.556	530.08	531.062	528.146	528.318	527.226	530.08	526.914
2023/01/19_08:59:06.900	1674089946	900	529.035	526.602	530.08	531.062	528.146	528.365	527.226	530.08	526.914
2023/01/19_08:59:06.920	1674089946	920	529.035	526.602	530.08	531.062	528.146	528.365	527.226	530.08	526.914
2023/01/19_08:59:06.940	1674089946	940	529.035	526.602	530.08	531.093	528.146	528.365	527.273	530.127	526.961
2023/01/19_08:59:06.960	1674089946	960	529.066	526.649	530.127	531.14	528.193	528.411	527.304	530.173	527.008
2023/01/19_08:59:06.980	1674089946	980	529.066	526.649	530.127	531.093	528.193	528.411	527.273	530.127	526.961
2023/01/19_08:59:07.0	1674089947	0	529.035	526.602	530.08	531.093	528.146	528.365	527.273	530.127	526.961
2023/01/19_08:59:07.20	1674089947	20	529.035	526.649	530.08	531.093	528.146	528.365	527.273	530.127	526.961
2023/01/19_08:59:07.40	1674089947	40	529.066	526.649	530.127	531.093	528.193	528.411	527.273	530.127	526.961
2023/01/19_08:59:07.60	1674089947	60	529.066	526.649	530.127	531.093	528.193	528.411	527.273	530.127	526.961
2023/01/19_08:59:07.80	1674089947	80	529.066	526.649	530.127	531.093	528.146	528.365	527.273	530.127	526.961
2023/01/19_08:59:07.100	1674089947	100	529.066	526.649	530.08	531.062	528.146	528.365	527.273	530.127	526.914
2023/01/19_08:59:07.120	1674089947	120	529.035	526.602	530.08	531.062	528.146	528.365	527.226	530.08	526.914
2023/01/19_08:59:07.140	1674089947	140	529.035	526.602	530.049	531.062	528.099	528.318	527.226	530.08	526.868
2023/01/19_08:59:07.160	1674089947	160	529.035	526.602	530.049	531.015	528.099	528.318	527.179	530.049	526.868
2023/01/19_08:59:07.180	1674089947	180	529.035	526.602	530.049	531.015	528.099	528.318	527.179	530.049	526.868
2023/01/19_08:59:07.200	1674089947	200	529.035	526.602	530.08	531.015	528.099	528.318	527.179	530.049	526.868
2023/01/19_08:59:07.220	1674089947	220	529.035	526.602	530.08	531.015	528.099	528.318	527.179	530.049	526.868
2023/01/19_08:59:07.240	1674089947	240	528.988	526.556	530.049	530.969	528.053	528.287	527.179	530.049	526.821
2023/01/19_08:59:07.260	1674089947	260	528.988	526.556	530.049	531.015	528.099	528.287	527.179	530.049	526.821
2023/01/19_08:59:07.280	1674089947	280	528.988	526.556	530.049	530.969	528.053	528.287	527.133	530.002	526.821
2023/01/19_08:59:07.300	1674089947	300	528.988	526.556	530.049	530.969	528.053	528.287	527.133	530.002	526.821
2023/01/19_08:59:07.320	1674089947	320	528.988	526.556	530.002	531.015	528.053	528.287	527.133	530.049	526.821
2023/01/19_08:59:07.340	1674089947	340	528.988	526.525	530.002	531.015	528.053	528.287	527.133	530.049	526.821
2023/01/19_08:59:07.360	1674089947	360	528.942	526.525	530.002	531.015	528.053	528.287	527.133	530.049	526.821
2023/01/19_08:59:07.380	1674089947	380	528.942	526.525	530.002	531.015	528.053	528.287	527.133	530.049	526.821
2023/01/19_08:59:07.400	1674089947	400	528.942	526.478	529.955	530.969	528.053	528.287	527.133	530.002	526.821
2023/01/19_08:59:07.420	1674089947	420	528.942	526.525	530.002	531.015	528.053	528.287	527.179	530.049	526.821
2023/01/19_08:59:07.440	1674089947	440	528.942	526.525	530.002	531.015	528.099	528.287	527.179	530.049	526.868
2023/01/19_08:59:07.460	1674089947	460	528.988	526.556	530.049	531.015	528.099	528.318	527.179	530.049	526.868
2023/01/19_08:59:07.480	1674089947	480	528.988	526.556	530.049	531.062	528.146	528.318	527.226	530.08	526.914
2023/01/19_08:59:07.500	1674089947	500	529.035	526.602	530.08	531.062	528.146	528.365	527.226	530.08	526.914
2023/01/19_08:59:07.520	1674089947	520	529.035	526.602	530.08	531.062	528.146	528.365	527.226	530.08	526.914
2023/01/19_08:59:07.540	1674089947	540	529.035	526.602	530.08	531.062	528.146	528.365	527.226	530.08	526.914
2023/01/19_08:59:07.560	1674089947	560	529.066	526.602	530.127	531.093	528.193	528.365	527.273	530.127	526.961
2023/01/19_08:59:07.580	1674089947	580	529.066	526.602	530.127	531.093	528.193	528.365	527.273	530.127	526.961
2023/01/19_08:59:07.600	1674089947	600	529.066	526.649	530.127	531.093	528.193	528.365	527.273	530.127	526.961
2023/01/19_08:59:07.620	1674089947	620	529.035	526.602	530.08	531.093	528.193	528.365	527.273	530.127	526.961
2023/01/19_08:59:07.640	1674089947	640	529.066	526.649	530.127	531.14	528.193	528.411	527.304	530.173	527.008
2023/01/19_08:59:07.660	1674089947	660	529.113	526.696	530.127	531.14	528.24	528.411	527.304	530.173	527.008
2023/01/19_08:59:07.680	1674089947	680	529.113	526.696	530.127	531.14	528.193	528.411	527.304	530.173	527.008
2023/01/19_08:59:07.700	1674089947	700	529.066	526.649	530.127	531.093	528.193	528.411	527.273	530.127	526.961
2023/01/19_08:59:07.720	1674089947	720	529.066	526.649	530.127	531.093	528.193	528.411	527.273	530.127	526.961
2023/01/19_08:59:07.740	1674089947	740	529.066	526.649	530.127	531.093	528.193	528.365	527.273	530.127	526.961
2023/01/19_08:59:07.760	1674089947	760	529.035	526.602	530.08	531.062	528.146	528.318	527.226	530.08	526.914
2023/01/19_08:59:07.780	1674089947	780	529.035	526.602	530.08	531.015	528.099	528.318	527.226	530.08	526.868
2023/01/19_08:59:07.800	1674089947	800	528.988	526.556	530.049	531.015	528.099	528.287	527.179	530.049	526.868
2023/01/19_08:59:07.820	1674089947	820	529.035	526.556	530.049	531.015	528.099	528.287	527.179	530.049	526.868
2023/01/19_08:59:07.840	1674089947	840	528.988	526.556	530.049	530.969	528.099	528.287	527.179	530.002	526.821
2023/01/19_08:59:07.860	1674089947	860	528.988	526.556	530.049	530.969	528.053	528.287	527.133	530.002	526.821
2023/01/19_08:59:07.880	1674089947	880	528.988	526.556	530.049	531.015	528.099	528.287	527.179	530.049	526.821
2023/01/19_08:59:07.900	1674089947	900	529.035	526.556	530.049	530.969	528.053	528.287	527.179	530.049	526.821
2023/01/19_08:59:07.920	1674089947	920	529.035	526.556	530.049	531.015	528.099	528.287	527.179	530.049	526.868
2023/01/19_08:59:07.940	1674089947	940	529.035	526.602	530.08	531.062	528.099	528.318	527.226	530.08	526.868
2023/01/19_08:59:07.960	1674089947	960	529.035	526.602	530.08	531.062	528.146	528.365	527.226	530.08	526.868
2023/01/19_08:59:07.980	1674089947	980	529.035	526.556	530.08	531.062	528.099	528.318	527.226	530.08	526.868
2023/01/19_08:59:08.0	1674089948	0	529.035	526.602	530.08	531.093	528.146	528.365	527.226	530.127	526.914
2023/01/19_08:59:08.20	1674089948	20	529.035	526.602	530.08	531.093	528.146	528.365	527.226	530.127	526.914
2023/01/19_08:59:08.40	1674089948	40	529.066	526.649	530.127	531.14	528.193	528.411	527.273	530.173	526.961
2023/01/19_08:59:08.60	1674089948	60	529.113	526.696	530.173	531.14	528.24	528.458	527.304	530.173	527.008
2023/01/19_08:59:08.80	1674089948	80	529.113	526.696	530.173	531.187	528.287	528.458	527.351	530.22	527.039
2023/01/19_08:59:08.100	1674089948	100	529.16	526.743	530.22	531.187	528.287	528.505	527.398	530.22	527.039
2023/01/19_08:59:08.120	1674089948	120	529.16	526.743	530.22	531.234	528.318	528.505	527.398	530.267	527.086
2023/01/19_08:59:08.140	1674089948	140	529.207	526.79	530.267	531.234	528.318	528.505	527.398	530.267	527.086
2023/01/19_08:59:08.160	1674089948	160	529.207	526.79	530.267	531.234	528.318	528.552	527.445	530.267	527.086
2023/01/19_08:59:08.180	1674089948	180	529.253	526.79	530.298	531.281	528.365	528.552	527.445	530.298	527.086
2023/01/19_08:59:08.200	1674089948	200	529.207	526.79	530.267	531.234	528.318	528.552	527.445	530.267	527.086
2023/01/19_08:59:08.220	1674089948	220	529.253	526.79	530.298	531.281	528.365	528.583	527.445	530.298	527.133
2023/01/19_08:59:08.240	1674089948	240	529.253	526.821	530.298	531.281	528.365	528.583	527.445	530.298	527.133
2023/01/19_08:59:08.260	1674089948	260	529.253	526.821	530.298	531.312	528.365	528.583	527.491	530.345	527.133
2023/01/19_08:59:08.280	1674089948	280	529.253	526.821	530.298	531.281	528.365	528.583	527.445	530.298	527.133
2023/01/19_08:59:08.300	1674089948	300	529.253	526.821	530.298	531.281	528.365	528.583	527.491	530.345	527.179
2023/01/19_08:59:08.320	1674089948	320	529.253	526.821	530.298	531.281	528.365	528.583	527.445	530.345	527.179
2023/01/19_08:59:08.340	1674089948	340	529.253	526.821	530.298	531.281	528.318	528.552	527.445	530.298	527.133
2023/01/19_08:59:08.360	1674089948	360	529.207	526.821	530.267	531.234	528.318	528.505	527.398	530.267	527.086
2023/01/19_08:59:08.380	1674089948	380	529.16	526.743	530.22	531.187	528.287	528.458	527.351	530.22	527.039
2023/01/19_08:59:08.400	1674089948	400	529.113	526.696	530.173	531.14	528.24	528.411	527.304	530.173	527.008
2023/01/19_08:59:08.420	1674089948	420	529.113	526.649	530.127	531.093	528.193	528.365	527.273	530.127	526.961
2023/01/19_08:59:08.440	1674089948	440	529.066	526.649	530.08	531.062	528.146	528.365	527.226	530.08	526.914
2023/01/19_08:59:08.460	1674089948	460	529.066	526.649	530.127	531.062	528.146	528.365	527.226	530.08	526.914
2023/01/19_08:59:08.480	1674089948	480	529.035	526.602	530.08	531.062	528.146	528.318	527.226	530.08	526.868
2023/01/19_08:59:08.500	1674089948	500	529.066	526.602	530.08	531.062	528.146	528.318	527.226	530.08	526.868
2023/01/19_08:59:08.520	1674089948	520	529.035	526.602	530.08	531.015	528.099	528.318	527.179	530.049	526.868
2023/01/19_08:59:08.540	1674089948	540	529.035	526.602	530.08	531.015	528.099	528.318	527.179	530.08	526.868
2023/01/19_08:59:08.560	1674089948	560	529.035	526.602	530.08	531.062	528.099	528.318	527.179	530.08	526.868
2023/01/19_08:59:08.580	1674089948	580	529.035	526.556	530.049	531.062	528.099	528.318	527.179	530.08	526.868
2023/01/19_08:59:08.600	1674089948	600	529.035	526.556	530.049	531.062	528.099	528.318	527.179	530.08	526.868
2023/01/19_08:59:08.620	1674089948	620	529.035	526.602	530.08	531.062	528.146	528.365	527.226	530.127	526.914
2023/01/19_08:59:08.640	1674089948	640	529.035	526.602	530.08	531.093	528.146	528.365	527.226	530.127	526.914
2023/01/19_08:59:08.660	1674089948	660	529.035	526.602	530.08	531.093	528.146	528.365	527.226	530.127	526.914
2023/01/19_08:59:08.680	1674089948	680	529.066	526.649	530.127	531.093	528.193	528.411	527.273	530.127	526.961
2023/01/19_08:59:08.700	1674089948	700	529.066	526.649	530.127	531.093	528.193	528.411	527.273	530.173	526.961
2023/01/19_08:59:08.720	1674089948	720	529.113	526.649	530.173	531.14	528.24	528.411	527.304	530.173	527.008
2023/01/19_08:59:08.740	1674089948	740	529.113	526.696	530.22	531.14	528.287	528.458	527.351	530.22	527.039
2023/01/19_08:59:08.760	1674089948	760	529.113	526.696	530.22	531.187	528.287	528.458	527.351	530.22	527.008
2023/01/19_08:59:08.780	1674089948	780	529.113	526.696	530.22	531.187	528.24	528.458	527.351	530.22	527.039
2023/01/19_08:59:08.800	1674089948	800	529.113	526.696	530.173	531.14	528.24	528.458	527.304	530.173	527.008
2023/01/19_08:59:08.820	1674089948	820	529.16	526.696	530.22	531.187	528.287	528.458	527.351	530.22	527.039
2023/01/19_08:59:08.840	1674089948	840	529.16	526.743	530.22	531.234	528.287	528.505	527.398	530.267	527.086
2023/01/19_08:59:08.860	1674089948	860	529.16	526.743	530.22	531.234	528.287	528.505	527.398	530.267	527.086
2023/01/19_08:59:08.880	1674089948	880	529.207	526.79	530.267	531.234	528.318	528.552	527.398	530.267	527.086
2023/01/19_08:59:08.900	1674089948	900	529.207	526.79	530.267	531.234	528.318	528.552	527.398	530.267	527.086
2023/01/19_08:59:08.920	1674089948	920	529.207	526.79	530.267	531.234	528.318	528.552	527.398	530.267	527.086
2023/01/19_08:59:08.940	1674089948	940	529.207	526.79	530.267	531.234	528.287	528.505	527.398	530.267	527.086
2023/01/19_08:59:08.960	1674089948	960	529.207	526.79	530.267	531.234	528.287	528.505	527.398	530.267	527.086
2023/01/19_08:59:08.980	1674089948	980	529.16	526.743	530.173	531.14	528.24	528.458	527.351	530.22	527.008
2023/01/19_08:59:09.0	1674089949	0	529.16	526.696	530.173	531.14	528.24	528.458	527.304	530.173	527.008
2023/01/19_08:59:09.20	1674089949	20	529.113	526.696	530.173	531.14	528.24	528.411	527.304	530.173	527.008
2023/01/19_08:59:09.40	1674089949	40	529.113	526.696	530.127	531.093	528.193	528.411	527.273	530.127	526.961
2023/01/19_08:59:09.60	1674089949	60	529.066	526.649	530.127	531.093	528.193	528.365	527.273	530.127	526.961
2023/01/19_08:59:09.80	1674089949	80	529.113	526.696	530.173	531.093	528.24	528.411	527.304	530.173	526.961
2023/01/19_08:59:09.100	1674089949	100	529.113	526.696	530.173	531.093	528.193	528.411	527.273	530.127	526.961
2023/01/19_08:59:09.120	1674089949	120	529.113	526.696	530.173	531.093	528.193	528.411	527.273	530.127	526.961
2023/01/19_08:59:09.140	1674089949	140	529.113	526.696	530.173	531.14	528.193	528.411	527.273	530.173	526.961
2023/01/19_08:59:09.160	1674089949	160	529.113	526.649	530.127	531.093	528.193	528.411	527.273	530.127	526.961
2023/01/19_08:59:09.180	1674089949	180	529.113	526.649	530.127	531.14	528.193	528.411	527.273	530.173	526.961
2023/01/19_08:59:09.200	1674089949	200	529.066	526.649	530.127	531.14	528.193	528.411	527.273	530.173	526.961
2023/01/19_08:59:09.220	1674089949	220	529.113	526.649	530.173	531.14	528.24	528.458	527.304	530.173	527.008
2023/01/19_08:59:09.240	1674089949	240	529.113	526.649	530.173	531.187	528.24	528.458	527.304	530.22	527.008
2023/01/19_08:59:09.260	1674089949	260	529.16	526.696	530.22	531.234	528.287	528.505	527.351	530.22	527.039
2023/01/19_08:59:09.280	1674089949	280	529.16	526.743	530.22	531.234	528.287	528.505	527.351	530.267	527.039
2023/01/19_08:59:09.300	1674089949	300	529.207	526.743	530.267	531.234	528.318	528.505	527.398	530.267	527.086
2023/01/19_08:59:09.320	1674089949	320	529.207	526.743	530.267	531.234	528.318	528.505	527.398	530.267	527.086
2023/01/19_08:59:09.340	1674089949	340	529.207	526.79	530.298	531.281	528.365	528.552	527.445	530.298	527.133
2023/01/19_08:59:09.360	1674089949	360	529.253	526.821	530.298	531.281	528.365	528.583	527.491	530.298	527.133
2023/01/19_08:59:09.380	1674089949	380	529.207	526.79	530.267	531.281	528.318	528.552	527.445	530.267	527.086
2023/01/19_08:59:09.400	1674089949	400	529.253	526.79	530.298	531.281	528.365	528.552	527.445	530.298	527.133
2023/01/19_08:59:09.420	1674089949	420	529.207	526.79	530.267	531.234	528.318	528.552	527.398	530.267	527.086
2023/01/19_08:59:09.440	1674089949	440	529.207	526.79	530.267	531.281	528.365	528.552	527.445	530.298	527.133
2023/01/19_08:59:09.460	1674089949	460	529.253	526.79	530.267	531.281	528.365	528.552	527.445	530.298	527.133
2023/01/19_08:59:09.480	1674089949	480	529.253	526.821	530.298	531.281	528.365	528.583	527.445	530.298	527.133
2023/01/19_08:59:09.500	1674089949	500	529.207	526.79	530.267	531.234	528.318	528.505	527.398	530.267	527.086
2023/01/19_08:59:09.520	1674089949	520	529.207	526.79	530.267	531.234	528.318	528.552	527.398	530.267	527.086
2023/01/19_08:59:09.540	1674089949	540	529.207	526.79	530.267	531.234	528.287	528.505	527.398	530.267	527.086
2023/01/19_08:59:09.560	1674089949	560	529.207	526.79	530.267	531.234	528.287	528.505	527.398	530.267	527.039
2023/01/19_08:59:09.580	1674089949	580	529.16	526.743	530.22	531.187	528.24	528.458	527.351	530.22	527.039
2023/01/19_08:59:09.600	1674089949	600	529.16	526.743	530.173	531.14	528.24	528.458	527.304	530.173	527.008
2023/01/19_08:59:09.620	1674089949	620	529.113	526.696	530.173	531.14	528.24	528.458	527.304	530.173	527.008
2023/01/19_08:59:09.640	1674089949	640	529.113	526.696	530.173	531.093	528.193	528.411	527.304	530.127	526.961
2023/01/19_08:59:09.660	1674089949	660	529.16	526.696	530.173	531.14	528.24	528.411	527.304	530.173	527.008
2023/01/19_08:59:09.680	1674089949	680	529.16	526.743	530.173	531.14	528.24	528.458	527.304	530.173	527.008
2023/01/19_08:59:09.700	1674089949	700	529.113	526.696	530.173	531.14	528.24	528.411	527.304	530.173	526.961
2023/01/19_08:59:09.720	1674089949	720	529.113	526.696	530.173	531.093	528.193	528.411	527.273	530.173	526.961
2023/01/19_08:59:09.740	1674089949	740	529.16	526.743	530.22	531.14	528.24	528.458	527.304	530.22	527.008
2023/01/19_08:59:09.760	1674089949	760	529.16	526.696	530.173	531.14	528.24	528.458	527.304	530.173	527.008
2023/01/19_08:59:09.780	1674089949	780	529.113	526.649	530.127	531.14	528.193	528.411	527.273	530.173	526.961
2023/01/19_08:59:09.800	1674089949	800	529.113	526.649	530.127	531.14	528.193	528.411	527.273	530.173	526.961
2023/01/19_08:59:09.820	1674089949	820	529.066	526.649	530.127	531.14	528.193	528.411	527.273	530.173	526.961
2023/01/19_08:59:09.840	1674089949	840	529.113	526.649	530.173	531.187	528.24	528.458	527.304	530.22	527.008
2023/01/19_08:59:09.860	1674089949	860	529.113	526.696	530.173	531.187	528.24	528.458	527.304	530.22	527.008
2023/01/19_08:59:09.880	1674089949	880	529.113	526.696	530.173	531.187	528.287	528.505	527.351	530.22	527.039
2023/01/19_08:59:09.900	1674089949	900	529.16	526.743	530.22	531.187	528.287	528.505	527.351	530.267	527.039
2023/01/19_08:59:09.920	1674089949	920	529.207	526.79	530.267	531.234	528.318	528.552	527.398	530.267	527.086
2023/01/19_08:59:09.940	1674089949	940	529.207	526.821	530.298	531.281	528.365	528.552	527.445	530.298	527.133
2023/01/19_08:59:09.960	1674089949	960	529.253	526.821	530.298	531.281	528.365	528.552	527.445	530.298	527.133
2023/01/19_08:59:09.980	1674089949	980	529.253	526.79	530.298	531.281	528.365	528.552	527.445	530.298	527.133
2023/01/19_08:59:10.0	1674089950	0	529.253	526.79	530.298	531.281	528.365	528.552	527.445	530.298	527.133
2023/01/19_08:59:10.20	1674089950	20	529.207	526.79	530.267	531.234	528.318	528.552	527.398	530.267	527.086
2023/01/19_08:59:10.40	1674089950	40	529.207	526.79	530.267	531.281	528.318	528.552	527.445	530.298	527.086
2023/01/19_08:59:10.60	1674089950	60	529.253	526.79	530.298	531.281	528.365	528.583	527.445	530.298	527.133
2023/01/19_08:59:10.80	1674089950	80	529.207	526.821	530.267	531.281	528.365	528.552	527.445	530.298	527.133
2023/01/19_08:59:10.100	1674089950	100	529.207	526.821	530.267	531.281	528.318	528.552	527.445	530.298	527.133
2023/01/19_08:59:10.120	1674089950	120	529.253	526.821	530.298	531.281	528.318	528.552	527.445	530.298	527.133
2023/01/19_08:59:10.140	1674089950	140	529.207	526.79	530.267	531.234	528.318	528.505	527.398	530.267	527.086
2023/01/19_08:59:10.160	1674089950	160	529.207	526.79	530.267	531.234	528.287	528.505	527.398	530.267	527.039
2023/01/19_08:59:10.180	1674089950	180	529.207	526.743	530.22	531.187	528.287	528.505	527.351	530.22	527.039
2023/01/19_08:59:10.200	1674089950	200	529.16	526.743	530.22	531.187	528.24	528.458	527.351	530.22	527.039
2023/01/19_08:59:10.220	1674089950	220	529.207	526.79	530.22	531.187	528.287	528.505	527.351	530.22	527.039
2023/01/19_08:59:10.240	1674089950	240	529.16	526.743	530.173	531.14	528.24	528.458	527.304	530.173	527.008
2023/01/19_08:59:10.260	1674089950	260	529.16	526.743	530.173	531.14	528.24	528.458	527.304	530.173	527.008
2023/01/19_08:59:10.280	1674089950	280	529.16	526.743	530.22	531.14	528.287	528.458	527.304	530.173	527.008
2023/01/19_08:59:10.300	1674089950	300	529.16	526.743	530.173	531.14	528.24	528.411	527.304	530.173	527.008
2023/01/19_08:59:10.320	1674089950	320	529.113	526.696	530.173	531.093	528.193	528.411	527.273	530.127	526.961
2023/01/19_08:59:10.340	1674089950	340	529.113	526.649	530.127	531.093	528.146	528.365	527.226	530.127	526.914
2023/01/19_08:59:10.360	1674089950	360	529.113	526.696	530.173	531.14	528.193	528.411	527.273	530.173	526.961
2023/01/19_08:59:10.380	1674089950	380	529.066	526.649	530.08	531.093	528.146	528.365	527.226	530.127	526.914
2023/01/19_08:59:10.400	1674089950	400	529.066	526.602	530.08	531.093	528.146	528.365	527.226	530.127	526.914
2023/01/19_08:59:10.420	1674089950	420	529.035	526.602	530.08	531.062	528.146	528.365	527.226	530.127	526.914
2023/01/19_08:59:10.440	1674089950	440	529.035	526.602	530.08	531.093	528.193	528.365	527.273	530.127	526.914
2023/01/19_08:59:10.460	1674089950	460	529.066	526.649	530.127	531.14	528.193	528.411	527.273	530.173	526.961
2023/01/19_08:59:10.480	1674089950	480	529.113	526.696	530.173	531.187	528.24	528.458	527.304	530.22	527.008
2023/01/19_08:59:10.500	1674089950	500	529.066	526.649	530.127	531.14	528.24	528.411	527.304	530.173	527.008
2023/01/19_08:59:10.520	1674089950	520	529.113	526.696	530.173	531.187	528.287	528.458	527.351	530.22	527.039
2023/01/19_08:59:10.540	1674089950	540	529.113	526.696	530.22	531.187	528.287	528.458	527.351	530.22	527.039
2023/01/19_08:59:10.560	1674089950	560	529.16	526.743	530.22	531.187	528.287	528.505	527.351	530.22	527.039
2023/01/19_08:59:10.580	1674089950	580	529.16	526.743	530.22	531.187	528.287	528.458	527.351	530.22	527.039
2023/01/19_08:59:10.600	1674089950	600	529.113	526.696	530.173	531.14	528.24	528.458	527.304	530.173	527.008
2023/01/19_08:59:10.620	1674089950	620	529.113	526.696	530.173	531.187	528.24	528.458	527.351	530.22	527.008
2023/01/19_08:59:10.640	1674089950	640	529.16	526.696	530.173	531.187	528.287	528.458	527.351	530.22	527.039
2023/01/19_08:59:10.660	1674089950	660	529.16	526.743	530.22	531.187	528.287	528.505	527.351	530.22	527.039
2023/01/19_08:59:10.680	1674089950	680	529.16	526.743	530.22	531.234	528.287	528.505	527.398	530.267	527.086
2023/01/19_08:59:10.700	1674089950	700	529.16	526.743	530.22	531.234	528.287	528.505	527.398	530.267	527.086
2023/01/19_08:59:10.720	1674089950	720	529.207	526.79	530.267	531.234	528.318	528.552	527.398	530.267	527.086
2023/01/19_08:59:10.740	1674089950	740	529.207	526.79	530.267	531.187	528.287	528.505	527.398	530.267	527.039
2023/01/19_08:59:10.760	1674089950	760	529.207	526.79	530.267	531.234	528.287	528.505	527.398	530.267	527.086
2023/01/19_08:59:10.780	1674089950	780	529.16	526.743	530.22	531.187	528.287	528.505	527.351	530.22	527.039
2023/01/19_08:59:10.800	1674089950	800	529.16	526.743	530.22	531.187	528.287	528.458	527.351	530.22	527.039
2023/01/19_08:59:10.820	1674089950	820	529.16	526.743	530.22	531.187	528.287	528.458	527.351	530.22	527.039
2023/01/19_08:59:10.840	1674089950	840	529.16	526.696	530.173	531.14	528.24	528.411	527.304	530.173	527.008
2023/01/19_08:59:10.860	1674089950	860	529.16	526.743	530.173	531.14	528.24	528.458	527.304	530.173	527.008
2023/01/19_08:59:10.880	1674089950	880	529.113	526.696	530.173	531.093	528.24	528.411	527.273	530.127	526.961
2023/01/19_08:59:10.900	1674089950	900	529.113	526.743	530.173	531.14	528.24	528.411	527.304	530.173	527.008
2023/01/19_08:59:10.920	1674089950	920	529.113	526.696	530.173	531.093	528.193	528.411	527.273	530.127	526.961
2023/01/19_08:59:10.940	1674089950	940	529.113	526.649	530.173	531.093	528.193	528.365	527.273	530.127	526.961
2023/01/19_08:59:10.960	1674089950	960	529.113	526.649	530.127	531.093	528.146	528.365	527.226	530.127	526.914
2023/01/19_08:59:10.980	1674089950	980	529.113	526.649	530.127	531.093	528.193	528.411	527.273	530.127	526.961
2023/01/19_08:59:11.0	1674089951	0	529.066	526.602	530.08	531.093	528.146	528.365	527.226	530.127	526.914
2023/01/19_08:59:11.20	1674089951	20	529.035	526.602	530.08	531.093	528.146	528.365	527.226	530.127	526.914
2023/01/19_08:59:11.40	1674089951	40	529.035	526.602	530.08	531.093	528.146	528.365	527.226	530.127	526.914
2023/01/19_08:59:11.60	1674089951	60	529.035	526.602	530.08	531.093	528.146	528.365	527.273	530.127	526.914
2023/01/19_08:59:11.80	1674089951	80	529.035	526.602	530.08	531.093	528.193	528.365	527.226	530.127	526.914
2023/01/19_08:59:11.100	1674089951	100	529.066	526.649	530.127	531.14	528.193	528.411	527.273	530.173	526.961
2023/01/19_08:59:11.120	1674089951	120	529.113	526.649	530.173	531.14	528.24	528.458	527.304	530.173	527.008
2023/01/19_08:59:11.140	1674089951	140	529.113	526.696	530.173	531.14	528.24	528.458	527.304	530.173	527.008
2023/01/19_08:59:11.160	1674089951	160	529.113	526.696	530.173	531.14	528.287	528.458	527.351	530.22	527.008
2023/01/19_08:59:11.180	1674089951	180	529.113	526.696	530.22	531.187	528.287	528.458	527.351	530.22	527.039
2023/01/19_08:59:11.200	1674089951	200	529.16	526.743	530.22	531.187	528.287	528.505	527.351	530.22	527.039
2023/01/19_08:59:11.220	1674089951	220	529.207	526.743	530.22	531.234	528.318	528.505	527.398	530.267	527.039
2023/01/19_08:59:11.240	1674089951	240	529.207	526.79	530.267	531.234	528.318	528.505	527.398	530.267	527.086
2023/01/19_08:59:11.260	1674089951	260	529.207	526.79	530.267	531.281	528.365	528.552	527.445	530.298	527.133
2023/01/19_08:59:11.280	1674089951	280	529.207	526.79	530.267	531.281	528.365	528.552	527.445	530.298	527.133
2023/01/19_08:59:11.300	1674089951	300	529.253	526.821	530.298	531.281	528.365	528.583	527.491	530.345	527.133
2023/01/19_08:59:11.320	1674089951	320	529.253	526.821	530.298	531.312	528.365	528.583	527.491	530.345	527.179
2023/01/19_08:59:11.340	1674089951	340	529.253	526.821	530.298	531.281	528.365	528.583	527.445	530.298	527.133
2023/01/19_08:59:11.360	1674089951	360	529.253	526.821	530.298	531.281	528.365	528.583	527.445	530.298	527.133
2023/01/19_08:59:11.380	1674089951	380	529.253	526.821	530.298	531.281	528.365	528.552	527.445	530.298	527.133
2023/01/19_08:59:11.400	1674089951	400	529.207	526.79	530.267	531.234	528.318	528.552	527.398	530.267	527.086
2023/01/19_08:59:11.420	1674089951	420	529.207	526.79	530.267	531.234	528.287	528.505	527.398	530.267	527.039
2023/01/19_08:59:11.440	1674089951	440	529.207	526.79	530.267	531.234	528.287	528.505	527.398	530.267	527.086
2023/01/19_08:59:11.460	1674089951	460	529.16	526.743	530.22	531.187	528.287	528.458	527.351	530.22	527.039
2023/01/19_08:59:11.480	1674089951	480	529.16	526.743	530.22	531.14	528.287	528.458	527.351	530.22	527.039
2023/01/19_08:59:11.500	1674089951	500	529.113	526.696	530.173	531.14	528.24	528.411	527.304	530.173	526.961
2023/01/19_08:59:11.520	1674089951	520	529.16	526.743	530.22	531.14	528.24	528.458	527.304	530.173	527.008
2023/01/19_08:59:11.540	1674089951	540	529.113	526.696	530.173	531.093	528.24	528.411	527.304	530.173	526.961
2023/01/19_08:59:11.560	1674089951	560	529.16	526.696	530.173	531.14	528.24	528.411	527.304	530.173	527.008
2023/01/19_08:59:11.580	1674089951	580	529.113	526.696	530.173	531.093	528.193	528.411	527.273	530.127	526.961
2023/01/19_08:59:11.600	1674089951	600	529.113	526.649	530.127	531.093	528.193	528.411	527.273	530.173	526.961
2023/01/19_08:59:11.620	1674089951	620	529.066	526.649	530.127	531.093	528.193	528.411	527.273	530.127	526.961
2023/01/19_08:59:11.640	1674089951	640	529.066	526.649	530.127	531.14	528.193	528.411	527.273	530.173	526.961
2023/01/19_08:59:11.660	1674089951	660	529.066	526.649	530.127	531.14	528.193	528.411	527.273	530.173	526.961
2023/01/19_08:59:11.680	1674089951	680	529.113	526.649	530.127	531.14	528.24	528.458	527.304	530.173	526.961
2023/01/19_08:59:11.700	1674089951	700	529.113	526.696	530.173	531.187	528.24	528.458	527.351	530.22	527.008
2023/01/19_08:59:11.720	1674089951	720	529.113	526.696	530.173	531.187	528.287	528.458	527.351	530.22	527.039
2023/01/19_08:59:11.740	1674089951	740	529.16	526.743	530.22	531.234	528.287	528.505	527.398	530.267	527.039
2023/01/19_08:59:11.760	1674089951	760	529.16	526.743	530.22	531.187	528.287	528.458	527.351	530.22	527.039
2023/01/19_08:59:11.780	1674089951	780	529.16	526.743	530.22	531.187	528.287	528.458	527.351	530.22	527.039
2023/01/19_08:59:11.800	1674089951	800	529.16	526.743	530.22	531.187	528.287	528.505	527.398	530.22	527.039
2023/01/19_08:59:11.820	1674089951	820	529.207	526.79	530.267	531.234	528.318	528.505	527.398	530.267	527.086
2023/01/19_08:59:11.840	1674089951	840	529.207	526.743	530.267	531.234	528.318	528.552	527.398	530.267	527.086
2023/01/19_08:59:11.860	1674089951	860	529.253	526.79	530.267	531.281	528.318	528.552	527.445	530.298	527.133
2023/01/19_08:59:11.880	1674089951	880	529.253	526.821	530.298	531.281	528.365	528.583	527.491	530.345	527.133
2023/01/19_08:59:11.900	1674089951	900	529.3	526.868	530.345	531.312	528.411	528.63	527.538	530.345	527.179
2023/01/19_08:59:11.920	1674089951	920	529.3	526.868	530.345	531.312	528.411	528.63	527.538	530.392	527.179
2023/01/19_08:59:11.940	1674089951	940	529.3	526.868	530.298	531.312	528.411	528.583	527.491	530.345	527.179
2023/01/19_08:59:11.960	1674089951	960	529.3	526.868	530.345	531.312	528.365	528.583	527.491	530.345	527.179
2023/01/19_08:59:11.980	1674089951	980	529.3	526.821	530.298	531.281	528.365	528.583	527.445	530.298	527.133
2023/01/19_08:59:12.0	1674089952	0	529.253	526.821	530.267	531.281	528.318	528.552	527.445	530.298	527.086
2023/01/19_08:59:12.20	1674089952	20	529.207	526.79	530.267	531.234	528.318	528.505	527.398	530.267	527.039
2023/01/19_08:59:12.40	1674089952	40	529.16	526.743	530.22	531.187	528.24	528.458	527.351	530.22	527.008
2023/01/19_08:59:12.60	1674089952	60	529.16	526.696	530.173	531.14	528.24	528.458	527.304	530.173	527.008
2023/01/19_08:59:12.80	1674089952	80	529.113	526.696	530.173	531.14	528.24	528.411	527.304	530.173	526.961
2023/01/19_08:59:12.100	1674089952	100	529.113	526.696	530.173	531.093	528.193	528.411	527.273	530.127	526.961
2023/01/19_08:59:12.120	1674089952	120	529.113	526.696	530.173	531.093	528.193	528.411	527.273	530.127	526.961
2023/01/19_08:59:12.140	1674089952	140	529.113	526.696	530.173	531.093	528.193	528.411	527.273	530.127	526.961
2023/01/19_08:59:12.160	1674089952	160	529.113	526.696	530.173	531.14	528.193	528.411	527.273	530.173	526.961
2023/01/19_08:59:12.180	1674089952	180	529.113	526.649	530.127	531.093	528.193	528.411	527.273	530.127	526.914
2023/01/19_08:59:12.200	1674089952	200	529.066	526.649	530.127	531.093	528.193	528.411	527.273	530.127	526.914
2023/01/19_08:59:12.220	1674089952	220	529.066	526.649	530.127	531.14	528.193	528.411	527.273	530.173	526.961
2023/01/19_08:59:12.240	1674089952	240	529.066	526.649	530.127	531.14	528.193	528.411	527.304	530.173	526.961
2023/01/19_08:59:12.260	1674089952	260	529.113	526.649	530.127	531.187	528.24	528.458	527.304	530.22	527.008
2023/01/19_08:59:12.280	1674089952	280	529.113	526.649	530.173	531.187	528.24	528.458	527.304	530.22	527.008
2023/01/19_08:59:12.300	1674089952	300	529.113	526.696	530.173	531.14	528.24	528.458	527.304	530.22	527.008
2023/01/19_08:59:12.320	1674089952	320	529.16	526.743	530.22	531.187	528.287	528.505	527.351	530.267	527.039
2023/01/19_08:59:12.340	1674089952	340	529.113	526.696	530.173	531.187	528.287	528.458	527.351	530.22	527.039
2023/01/19_08:59:12.360	1674089952	360	529.16	526.743	530.267	531.234	528.318	528.505	527.398	530.267	527.086
2023/01/19_08:59:12.380	1674089952	380	529.16	526.743	530.22	531.187	528.287	528.458	527.351	530.22	527.039
2023/01/19_08:59:12.400	1674089952	400	529.16	526.696	530.22	531.187	528.287	528.458	527.351	530.22	527.039
2023/01/19_08:59:12.420	1674089952	420	529.16	526.743	530.22	531.187	528.287	528.505	527.351	530.22	527.039
2023/01/19_08:59:12.440	1674089952	440	529.207	526.743	530.22	531.234	528.318	528.505	527.398	530.267	527.086
2023/01/19_08:59:12.460	1674089952	460	529.253	526.79	530.267	531.281	528.365	528.552	527.445	530.298	527.133
2023/01/19_08:59:12.480	1674089952	480	529.253	526.821	530.298	531.281	528.365	528.583	527.445	530.298	527.133
2023/01/19_08:59:12.500	1674089952	500	529.253	526.821	530.298	531.312	528.365	528.583	527.491	530.345	527.179
2023/01/19_08:59:12.520	1674089952	520	529.253	526.821	530.298	531.281	528.365	528.583	527.445	530.298	527.133
2023/01/19_08:59:12.540	1674089952	540	529.253	526.821	530.298	531.281	528.365	528.583	527.445	530.298	527.133
2023/01/19_08:59:12.560	1674089952	560	529.253	526.821	530.267	531.281	528.318	528.552	527.445	530.298	527.133
2023/01/19_08:59:12.580	1674089952	580	529.253	526.79	530.267	531.234	528.318	528.552	527.398	530.267	527.086
2023/01/19_08:59:12.600	1674089952	600	529.207	526.79	530.267	531.234	528.318	528.505	527.398	530.267	527.086
2023/01/19_08:59:12.620	1674089952	620	529.253	526.821	530.298	531.281	528.318	528.552	527.398	530.267	527.086
2023/01/19_08:59:12.640	1674089952	640	529.207	526.79	530.22	531.187	528.287	528.505	527.351	530.22	527.039
2023/01/19_08:59:12.660	1674089952	660	529.207	526.79	530.22	531.187	528.287	528.505	527.351	530.22	527.039
2023/01/19_08:59:12.680	1674089952	680	529.16	526.743	530.22	531.14	528.24	528.458	527.304	530.22	527.008
2023/01/19_08:59:12.700	1674089952	700	529.207	526.743	530.22	531.187	528.287	528.458	527.351	530.22	527.008
2023/01/19_08:59:12.720	1674089952	720	529.16	526.743	530.22	531.14	528.24	528.411	527.304	530.173	527.008
2023/01/19_08:59:12.740	1674089952	740	529.16	526.696	530.173	531.14	528.24	528.411	527.304	530.173	526.961
2023/01/19_08:59:12.760	1674089952	760	529.113	526.696	530.173	531.14	528.193	528.411	527.273	530.173	526.961
2023/01/19_08:59:12.780	1674089952	780	529.113	526.649	530.127	531.14	528.193	528.411	527.273	530.173	526.961
2023/01/19_08:59:12.800	1674089952	800	529.113	526.696	530.173	531.187	528.24	528.458	527.304	530.22	527.008
2023/01/19_08:59:12.820	1674089952	820	529.113	526.696	530.173	531.187	528.24	528.458	527.304	530.22	527.008
2023/01/19_08:59:12.840	1674089952	840	529.113	526.696	530.173	531.187	528.24	528.458	527.304	530.22	527.008
2023/01/19_08:59:12.860	1674089952	860	529.113	526.696	530.173	531.187	528.24	528.458	527.351	530.22	527.039
2023/01/19_08:59:12.880	1674089952	880	529.16	526.743	530.22	531.187	528.287	528.505	527.351	530.22	527.039
2023/01/19_08:59:12.900	1674089952	900	529.16	526.743	530.22	531.187	528.287	528.505	527.351	530.267	527.039
2023/01/19_08:59:12.920	1674089952	920	529.16	526.743	530.22	531.234	528.318	528.505	527.398	530.267	527.086
2023/01/19_08:59:12.940	1674089952	940	529.16	526.79	530.267	531.234	528.318	528.505	527.398	530.267	527.086
2023/01/19_08:59:12.960	1674089952	960	529.207	526.79	530.298	531.234	528.318	528.552	527.445	530.267	527.086
2023/01/19_08:59:12.980	1674089952	980	529.207	526.79	530.267	531.234	528.318	528.505	527.398	530.267	527.086
2023/01/19_08:59:13.0	1674089953	0	529.207	526.79	530.267	531.281	528.318	528.552	527.445	530.298	527.086
2023/01/19_08:59:13.20	1674089953	20	529.207	526.743	530.22	531.234	528.318	528.505	527.398	530.267	527.086
2023/01/19_08:59:13.40	1674089953	40	529.253	526.821	530.298	531.281	528.365	528.583	527.445	530.298	527.133
2023/01/19_08:59:13.60	1674089953	60	529.253	526.79	530.267	531.281	528.365	528.552	527.445	530.298	527.133
2023/01/19_08:59:13.80	1674089953	80	529.253	526.821	530.298	531.281	528.365	528.583	527.445	530.298	527.133
2023/01/19_08:59:13.100	1674089953	100	529.253	526.821	530.298	531.312	528.365	528.583	527.491	530.345	527.179
2023/01/19_08:59:13.120	1674089953	120	529.3	526.868	530.345	531.312	528.365	528.583	527.491	530.345	527.179
2023/01/19_08:59:13.140	1674089953	140	529.253	526.821	530.298	531.281	528.365	528.552	527.445	530.298	527.133
2023/01/19_08:59:13.160	1674089953	160	529.207	526.79	530.267	531.234	528.318	528.552	527.398	530.267	527.086
2023/01/19_08:59:13.180	1674089953	180	529.207	526.79	530.267	531.234	528.287	528.505	527.398	530.267	527.086
2023/01/19_08:59:13.200	1674089953	200	529.207	526.743	530.22	531.187	528.287	528.458	527.351	530.22	527.039
2023/01/19_08:59:13.220	1674089953	220	529.207	526.79	530.22	531.187	528.287	528.505	527.351	530.22	527.039
2023/01/19_08:59:13.240	1674089953	240	529.16	526.743	530.22	531.187	528.287	528.458	527.304	530.173	527.008
2023/01/19_08:59:13.260	1674089953	260	529.113	526.696	530.173	531.093	528.24	528.411	527.273	530.127	526.961
2023/01/19_08:59:13.280	1674089953	280	529.113	526.696	530.173	531.14	528.24	528.411	527.273	530.173	526.961
2023/01/19_08:59:13.300	1674089953	300	529.113	526.696	530.173	531.093	528.193	528.411	527.273	530.127	526.961
2023/01/19_08:59:13.320	1674089953	320	529.113	526.696	530.173	531.093	528.193	528.411	527.273	530.173	526.961
2023/01/19_08:59:13.340	1674089953	340	529.066	526.649	530.127	531.093	528.146	528.365	527.226	530.127	526.914
2023/01/19_08:59:13.360	1674089953	360	529.066	526.649	530.127	531.093	528.193	528.411	527.273	530.127	526.914
2023/01/19_08:59:13.380	1674089953	380	529.066	526.602	530.08	531.093	528.146	528.365	527.226	530.127	526.914
2023/01/19_08:59:13.400	1674089953	400	529.035	526.602	530.08	531.093	528.146	528.365	527.226	530.127	526.914
2023/01/19_08:59:13.420	1674089953	420	529.035	526.602	530.08	531.093	528.146	528.365	527.226	530.127	526.914
2023/01/19_08:59:13.440	1674089953	440	529.035	526.602	530.08	531.093	528.193	528.365	527.273	530.127	526.961
2023/01/19_08:59:13.460	1674089953	460	529.066	526.649	530.127	531.093	528.193	528.411	527.273	530.127	526.961
2023/01/19_08:59:13.480	1674089953	480	529.066	526.649	530.127	531.14	528.24	528.411	527.304	530.173	527.008
2023/01/19_08:59:13.500	1674089953	500	529.16	526.743	530.22	531.187	528.287	528.505	527.351	530.22	527.039
2023/01/19_08:59:13.520	1674089953	520	529.207	526.79	530.267	531.234	528.318	528.552	527.398	530.267	527.086
2023/01/19_08:59:13.540	1674089953	540	529.207	526.79	530.298	531.234	528.318	528.552	527.398	530.267	527.086
2023/01/19_08:59:13.560	1674089953	560	529.207	526.79	530.267	531.234	528.318	528.552	527.398	530.267	527.086
2023/01/19_08:59:13.580	1674089953	580	529.207	526.79	530.267	531.234	528.318	528.552	527.398	530.267	527.086
2023/01/19_08:59:13.600	1674089953	600	529.253	526.79	530.298	531.281	528.365	528.583	527.445	530.298	527.133
2023/01/19_08:59:13.620	1674089953	620	529.253	526.821	530.298	531.281	528.365	528.583	527.445	530.298	527.133
2023/01/19_08:59:13.640	1674089953	640	529.253	526.821	530.298	531.281	528.365	528.583	527.491	530.345	527.133
2023/01/19_08:59:13.660	1674089953	660	529.253	526.821	530.298	531.281	528.365	528.583	527.491	530.345	527.179
2023/01/19_08:59:13.680	1674089953	680	529.253	526.821	530.298	531.281	528.365	528.583	527.445	530.298	527.133
2023/01/19_08:59:13.700	1674089953	700	529.253	526.821	530.298	531.281	528.365	528.583	527.445	530.298	527.133
2023/01/19_08:59:13.720	1674089953	720	529.207	526.821	530.267	531.234	528.318	528.552	527.398	530.267	527.086
2023/01/19_08:59:13.740	1674089953	740	529.207	526.79	530.267	531.234	528.318	528.505	527.398	530.267	527.086
2023/01/19_08:59:13.760	1674089953	760	529.207	526.79	530.267	531.234	528.287	528.505	527.398	530.267	527.039
2023/01/19_08:59:13.780	1674089953	780	529.16	526.743	530.22	531.187	528.287	528.458	527.351	530.22	527.039
2023/01/19_08:59:13.800	1674089953	800	529.207	526.743	530.22	531.187	528.287	528.458	527.351	530.22	527.039
2023/01/19_08:59:13.820	1674089953	820	529.16	526.743	530.22	531.14	528.24	528.458	527.304	530.173	527.008
2023/01/19_08:59:13.840	1674089953	840	529.16	526.743	530.173	531.14	528.24	528.458	527.304	530.173	527.008
2023/01/19_08:59:13.860	1674089953	860	529.16	526.743	530.22	531.14	528.24	528.458	527.304	530.173	527.008
2023/01/19_08:59:13.880	1674089953	880	529.113	526.696	530.173	531.093	528.193	528.411	527.273	530.127	526.961
2023/01/19_08:59:13.900	1674089953	900	529.113	526.696	530.173	531.14	528.193	528.411	527.273	530.173	526.961
2023/01/19_08:59:13.920	1674089953	920	529.113	526.696	530.173	531.14	528.193	528.411	527.273	530.173	526.961
2023/01/19_08:59:13.940	1674089953	940	529.113	526.649	530.127	531.093	528.193	528.411	527.273	530.127	526.961
2023/01/19_08:59:13.960	1674089953	960	529.113	526.696	530.173	531.14	528.24	528.458	527.304	530.173	527.008
2023/01/19_08:59:13.980	1674089953	980	529.066	526.649	530.127	531.14	528.193	528.411	527.273	530.173	526.961
2023/01/19_08:59:14.0	1674089954	0	529.066	526.649	530.127	531.14	528.193	528.411	527.304	530.173	526.961
2023/01/19_08:59:14.20	1674089954	20	529.066	526.649	530.127	531.14	528.193	528.411	527.273	530.173	526.961
2023/01/19_08:59:14.40	1674089954	40	529.113	526.696	530.173	531.187	528.24	528.458	527.304	530.22	527.008
2023/01/19_08:59:14.60	1674089954	60	529.16	526.743	530.22	531.187	528.287	528.505	527.351	530.22	527.039
2023/01/19_08:59:14.80	1674089954	80	529.16	526.743	530.267	531.234	528.318	528.505	527.398	530.267	527.086
2023/01/19_08:59:14.100	1674089954	100	529.16	526.743	530.22	531.187	528.287	528.505	527.351	530.22	527.039
2023/01/19_08:59:14.120	1674089954	120	529.207	526.79	530.267	531.234	528.318	528.505	527.398	530.267	527.086
2023/01/19_08:59:14.140	1674089954	140	529.207	526.79	530.267	531.234	528.318	528.505	527.398	530.267	527.086
2023/01/19_08:59:14.160	1674089954	160	529.207	526.79	530.267	531.234	528.318	528.552	527.398	530.267	527.086
2023/01/19_08:59:14.180	1674089954	180	529.207	526.743	530.267	531.234	528.318	528.505	527.398	530.267	527.086
2023/01/19_08:59:14.200	1674089954	200	529.16	526.743	530.22	531.187	528.287	528.505	527.351	530.267	527.039
2023/01/19_08:59:14.220	1674089954	220	529.207	526.79	530.267	531.234	528.318	528.552	527.398	530.267	527.086
2023/01/19_08:59:14.240	1674089954	240	529.207	526.79	530.267	531.281	528.318	528.552	527.445	530.298	527.133
2023/01/19_08:59:14.260	1674089954	260	529.207	526.79	530.267	531.234	528.318	528.552	527.398	530.267	527.133
2023/01/19_08:59:14.280	1674089954	280	529.207	526.79	530.267	531.234	528.287	528.505	527.398	530.267	527.086
2023/01/19_08:59:14.300	1674089954	300	529.207	526.79	530.267	531.187	528.287	528.505	527.398	530.267	527.039
2023/01/19_08:59:14.320	1674089954	320	529.207	526.743	530.22	531.187	528.287	528.505	527.351	530.22	527.039
2023/01/19_08:59:14.340	1674089954	340	529.16	526.743	530.173	531.14	528.24	528.458	527.351	530.22	527.008
2023/01/19_08:59:14.360	1674089954	360	529.16	526.696	530.173	531.14	528.24	528.411	527.304	530.173	527.008
2023/01/19_08:59:14.380	1674089954	380	529.113	526.696	530.173	531.093	528.193	528.411	527.273	530.127	526.961
2023/01/19_08:59:14.400	1674089954	400	529.113	526.649	530.127	531.093	528.193	528.365	527.273	530.127	526.961
2023/01/19_08:59:14.420	1674089954	420	529.066	526.649	530.127	531.062	528.146	528.365	527.226	530.08	526.914
2023/01/19_08:59:14.440	1674089954	440	529.066	526.649	530.08	531.062	528.146	528.318	527.226	530.08	526.914
2023/01/19_08:59:14.460	1674089954	460	529.035	526.602	530.08	531.062	528.146	528.318	527.226	530.08	526.868
2023/01/19_08:59:14.480	1674089954	480	529.035	526.602	530.08	531.062	528.099	528.318	527.179	530.08	526.868
2023/01/19_08:59:14.500	1674089954	500	529.035	526.602	530.08	531.015	528.099	528.318	527.179	530.08	526.868
2023/01/19_08:59:14.520	1674089954	520	528.988	526.556	530.049	531.015	528.053	528.318	527.179	530.049	526.821
2023/01/19_08:59:14.540	1674089954	540	528.988	526.556	530.049	531.015	528.099	528.318	527.179	530.049	526.821
2023/01/19_08:59:14.560	1674089954	560	528.988	526.556	530.049	531.015	528.099	528.318	527.179	530.049	526.868
2023/01/19_08:59:14.580	1674089954	580	528.988	526.525	530.049	531.015	528.099	528.318	527.179	530.049	526.821
2023/01/19_08:59:14.600	1674089954	600	528.988	526.556	530.049	531.062	528.099	528.318	527.179	530.08	526.868
2023/01/19_08:59:14.620	1674089954	620	528.988	526.556	530.049	531.062	528.099	528.318	527.179	530.08	526.868
2023/01/19_08:59:14.640	1674089954	640	528.988	526.556	530.049	531.062	528.099	528.318	527.179	530.08	526.868
2023/01/19_08:59:14.660	1674089954	660	528.988	526.602	530.049	531.062	528.146	528.318	527.226	530.08	526.914
2023/01/19_08:59:14.680	1674089954	680	529.035	526.602	530.08	531.062	528.146	528.365	527.273	530.08	526.914
2023/01/19_08:59:14.700	1674089954	700	529.035	526.602	530.127	531.093	528.193	528.365	527.273	530.127	526.961
2023/01/19_08:59:14.720	1674089954	720	529.066	526.649	530.173	531.14	528.24	528.411	527.304	530.173	527.008
2023/01/19_08:59:14.740	1674089954	740	529.113	526.696	530.173	531.14	528.24	528.458	527.304	530.173	527.008
2023/01/19_08:59:14.760	1674089954	760	529.16	526.743	530.22	531.187	528.287	528.458	527.351	530.22	527.039
2023/01/19_08:59:14.780	1674089954	780	529.16	526.696	530.173	531.187	528.287	528.458	527.351	530.22	527.039
2023/01/19_08:59:14.800	1674089954	800	529.16	526.743	530.173	531.187	528.287	528.505	527.351	530.22	527.039
2023/01/19_08:59:14.820	1674089954	820	529.16	526.743	530.22	531.187	528.287	528.505	527.351	530.22	527.039
2023/01/19_08:59:14.840	1674089954	840	529.16	526.743	530.22	531.187	528.287	528.505	527.351	530.22	527.039
2023/01/19_08:59:14.860	1674089954	860	529.16	526.743	530.22	531.187	528.287	528.505	527.351	530.267	527.039
2023/01/19_08:59:14.880	1674089954	880	529.207	526.743	530.22	531.187	528.287	528.505	527.398	530.267	527.039
2023/01/19_08:59:14.900	1674089954	900	529.207	526.79	530.267	531.234	528.318	528.505	527.398	530.267	527.086
2023/01/19_08:59:14.920	1674089954	920	529.207	526.79	530.22	531.187	528.287	528.505	527.398	530.267	527.039
2023/01/19_08:59:14.940	1674089954	940	529.207	526.79	530.267	531.234	528.287	528.505	527.398	530.267	527.039
2023/01/19_08:59:14.960	1674089954	960	529.207	526.79	530.267	531.234	528.287	528.505	527.398	530.267	527.039
2023/01/19_08:59:14.980	1674089954	980	529.16	526.743	530.173	531.14	528.24	528.458	527.304	530.173	527.008
2023/01/19_08:59:15.0	1674089955	0	529.16	526.696	530.173	531.14	528.24	528.411	527.304	530.173	527.008
2023/01/19_08:59:15.20	1674089955	20	529.113	526.696	530.173	531.14	528.193	528.411	527.304	530.127	526.961
2023/01/19_08:59:15.40	1674089955	40	529.113	526.696	530.173	531.093	528.193	528.411	527.273	530.127	526.961
2023/01/19_08:59:15.60	1674089955	60	529.113	526.696	530.173	531.093	528.193	528.411	527.273	530.127	526.961
2023/01/19_08:59:15.80	1674089955	80	529.113	526.696	530.173	531.093	528.193	528.411	527.273	530.127	526.961
2023/01/19_08:59:15.100	1674089955	100	529.113	526.696	530.127	531.093	528.193	528.411	527.273	530.127	526.961
2023/01/19_08:59:15.120	1674089955	120	529.113	526.649	530.127	531.093	528.193	528.411	527.273	530.127	526.961
2023/01/19_08:59:15.140	1674089955	140	529.113	526.649	530.127	531.14	528.193	528.411	527.273	530.173	526.961
2023/01/19_08:59:15.160	1674089955	160	529.113	526.649	530.127	531.14	528.193	528.411	527.273	530.173	526.961
2023/01/19_08:59:15.180	1674089955	180	529.066	526.649	530.127	531.14	528.193	528.411	527.273	530.173	526.961
2023/01/19_08:59:15.200	1674089955	200	529.066	526.649	530.127	531.14	528.193	528.411	527.273	530.173	526.961
2023/01/19_08:59:15.220	1674089955	220	529.113	526.696	530.173	531.187	528.24	528.458	527.304	530.22	527.008
2023/01/19_08:59:15.240	1674089955	240	529.113	526.696	530.173	531.187	528.287	528.458	527.351	530.22	527.039
2023/01/19_08:59:15.260	1674089955	260	529.16	526.743	530.22	531.187	528.287	528.505	527.351	530.22	527.039
2023/01/19_08:59:15.280	1674089955	280	529.16	526.79	530.267	531.234	528.318	528.505	527.398	530.267	527.086
2023/01/19_08:59:15.300	1674089955	300	529.207	526.79	530.267	531.234	528.318	528.505	527.398	530.267	527.086
2023/01/19_08:59:15.320	1674089955	320	529.207	526.79	530.267	531.234	528.318	528.552	527.398	530.267	527.086
2023/01/19_08:59:15.340	1674089955	340	529.253	526.821	530.298	531.281	528.365	528.552	527.445	530.298	527.133
2023/01/19_08:59:15.360	1674089955	360	529.253	526.821	530.298	531.281	528.365	528.583	527.445	530.298	527.133
2023/01/19_08:59:15.380	1674089955	380	529.253	526.79	530.267	531.281	528.365	528.583	527.445	530.298	527.133
2023/01/19_08:59:15.400	1674089955	400	529.207	526.79	530.267	531.234	528.318	528.552	527.398	530.267	527.086
2023/01/19_08:59:15.420	1674089955	420	529.207	526.79	530.267	531.281	528.318	528.552	527.445	530.298	527.086
2023/01/19_08:59:15.440	1674089955	440	529.207	526.79	530.267	531.234	528.318	528.552	527.398	530.267	527.086
2023/01/19_08:59:15.460	1674089955	460	529.207	526.79	530.267	531.234	528.318	528.505	527.398	530.267	527.086
2023/01/19_08:59:15.480	1674089955	480	529.207	526.79	530.267	531.234	528.318	528.552	527.398	530.267	527.086
2023/01/19_08:59:15.500	1674089955	500	529.207	526.79	530.267	531.234	528.287	528.505	527.398	530.267	527.086
2023/01/19_08:59:15.520	1674089955	520	529.207	526.743	530.22	531.187	528.287	528.505	527.351	530.22	527.039
2023/01/19_08:59:15.540	1674089955	540	529.16	526.743	530.173	531.14	528.24	528.458	527.304	530.22	527.008
2023/01/19_08:59:15.560	1674089955	560	529.16	526.743	530.173	531.14	528.24	528.458	527.304	530.173	527.008
2023/01/19_08:59:15.580	1674089955	580	529.16	526.743	530.173	531.14	528.24	528.458	527.304	530.173	527.008
2023/01/19_08:59:15.600	1674089955	600	529.16	526.743	530.173	531.14	528.24	528.458	527.304	530.173	527.008
2023/01/19_08:59:15.620	1674089955	620	529.113	526.696	530.127	531.093	528.193	528.411	527.273	530.127	526.961
2023/01/19_08:59:15.640	1674089955	640	529.066	526.649	530.127	531.093	528.193	528.365	527.273	530.127	526.914
2023/01/19_08:59:15.660	1674089955	660	529.066	526.649	530.127	531.062	528.146	528.365	527.226	530.08	526.914
2023/01/19_08:59:15.680	1674089955	680	529.113	526.649	530.127	531.093	528.146	528.365	527.273	530.127	526.914
2023/01/19_08:59:15.700	1674089955	700	529.066	526.649	530.127	531.093	528.146	528.365	527.273	530.127	526.914
2023/01/19_08:59:15.720	1674089955	720	529.066	526.602	530.08	531.062	528.146	528.365	527.226	530.127	526.914
2023/01/19_08:59:15.740	1674089955	740	529.035	526.602	530.08	531.062	528.146	528.365	527.226	530.127	526.914
2023/01/19_08:59:15.760	1674089955	760	529.035	526.556	530.08	531.093	528.146	528.365	527.226	530.127	526.914
2023/01/19_08:59:15.780	1674089955	780	528.988	526.556	530.049	531.062	528.146	528.318	527.226	530.08	526.914
2023/01/19_08:59:15.800	1674089955	800	529.035	526.602	530.049	531.062	528.146	528.365	527.226	530.08	526.914
2023/01/19_08:59:15.820	1674089955	820	528.988	526.556	530.049	531.062	528.146	528.318	527.226	530.08	526.914
2023/01/19_08:59:15.840	1674089955	840	529.035	526.602	530.08	531.062	528.146	528.365	527.226	530.08	526.914
2023/01/19_08:59:15.860	1674089955	860	529.035	526.602	530.127	531.093	528.193	528.365	527.273	530.127	526.961
2023/01/19_08:59:15.880	1674089955	880	529.066	526.649	530.127	531.093	528.193	528.411	527.273	530.127	526.961
2023/01/19_08:59:15.900	1674089955	900	529.066	526.649	530.127	531.093	528.193	528.411	527.304	530.127	526.961
2023/01/19_08:59:15.920	1674089955	920	529.113	526.696	530.173	531.14	528.24	528.458	527.304	530.173	527.008
2023/01/19_08:59:15.940	1674089955	940	529.113	526.696	530.173	531.187	528.24	528.458	527.351	530.22	527.008
2023/01/19_08:59:15.960	1674089955	960	529.113	526.696	530.173	531.14	528.24	528.458	527.351	530.22	527.008
2023/01/19_08:59:15.980	1674089955	980	529.113	526.696	530.173	531.187	528.24	528.458	527.351	530.22	527.039
2023/01/19_08:59:16.0	1674089956	0	529.16	526.743	530.22	531.187	528.287	528.458	527.351	530.22	527.039
2023/01/19_08:59:16.20	1674089956	20	529.113	526.696	530.173	531.14	528.24	528.458	527.304	530.173	527.008
2023/01/19_08:59:16.40	1674089956	40	529.113	526.696	530.173	531.14	528.24	528.411	527.304	530.173	527.008
2023/01/19_08:59:16.60	1674089956	60	529.113	526.696	530.173	531.14	528.24	528.411	527.304	530.173	527.008
2023/01/19_08:59:16.80	1674089956	80	529.113	526.696	530.173	531.14	528.193	528.411	527.304	530.173	526.961
2023/01/19_08:59:16.100	1674089956	100	529.113	526.649	530.127	531.093	528.193	528.411	527.273	530.127	526.961
2023/01/19_08:59:16.120	1674089956	120	529.066	526.649	530.08	531.062	528.146	528.365	527.226	530.08	526.914
2023/01/19_08:59:16.140	1674089956	140	529.066	526.602	530.08	531.062	528.146	528.318	527.226	530.08	526.914
2023/01/19_08:59:16.160	1674089956	160	529.035	526.602	530.08	531.062	528.099	528.318	527.226	530.049	526.868
2023/01/19_08:59:16.180	1674089956	180	529.035	526.602	530.08	531.062	528.146	528.318	527.226	530.08	526.914
2023/01/19_08:59:16.200	1674089956	200	529.035	526.602	530.08	531.015	528.099	528.318	527.179	530.049	526.868
2023/01/19_08:59:16.220	1674089956	220	529.035	526.602	530.08	531.015	528.099	528.318	527.179	530.049	526.868
2023/01/19_08:59:16.240	1674089956	240	529.035	526.556	530.049	531.015	528.099	528.318	527.179	530.049	526.868
2023/01/19_08:59:16.260	1674089956	260	529.035	526.556	530.049	531.015	528.099	528.287	527.179	530.049	526.868
2023/01/19_08:59:16.280	1674089956	280	528.988	526.556	530.049	531.015	528.053	528.287	527.133	530.049	526.821
2023/01/19_08:59:16.300	1674089956	300	528.988	526.556	530.002	531.015	528.053	528.287	527.179	530.049	526.821
2023/01/19_08:59:16.320	1674089956	320	528.988	526.525	530.049	531.015	528.053	528.287	527.179	530.049	526.821
2023/01/19_08:59:16.340	1674089956	340	528.988	526.525	530.049	531.015	528.099	528.318	527.179	530.049	526.821
2023/01/19_08:59:16.360	1674089956	360	528.988	526.556	530.002	531.062	528.099	528.318	527.179	530.049	526.868
2023/01/19_08:59:16.380	1674089956	380	528.988	526.525	530.002	531.015	528.099	528.318	527.179	530.049	526.868
2023/01/19_08:59:16.400	1674089956	400	528.988	526.525	530.049	531.015	528.099	528.318	527.179	530.049	526.868
2023/01/19_08:59:16.420	1674089956	420	529.035	526.556	530.049	531.062	528.146	528.318	527.226	530.08	526.914
2023/01/19_08:59:16.440	1674089956	440	529.035	526.602	530.08	531.062	528.146	528.365	527.226	530.08	526.914
2023/01/19_08:59:16.460	1674089956	460	529.035	526.602	530.08	531.062	528.146	528.365	527.273	530.08	526.914
2023/01/19_08:59:16.480	1674089956	480	529.066	526.649	530.127	531.093	528.193	528.365	527.273	530.127	526.961
2023/01/19_08:59:16.500	1674089956	500	529.113	526.649	530.127	531.093	528.24	528.411	527.304	530.173	526.961
2023/01/19_08:59:16.520	1674089956	520	529.113	526.649	530.127	531.14	528.24	528.411	527.304	530.173	527.008
2023/01/19_08:59:16.540	1674089956	540	529.113	526.696	530.173	531.14	528.24	528.458	527.304	530.173	527.008
2023/01/19_08:59:16.560	1674089956	560	529.066	526.649	530.127	531.14	528.193	528.411	527.304	530.173	527.008
2023/01/19_08:59:16.580	1674089956	580	529.066	526.649	530.127	531.14	528.24	528.411	527.304	530.173	527.008
2023/01/19_08:59:16.600	1674089956	600	529.066	526.649	530.127	531.093	528.24	528.411	527.304	530.127	526.961
2023/01/19_08:59:16.620	1674089956	620	529.066	526.649	530.08	531.093	528.193	528.411	527.273	530.127	526.961
2023/01/19_08:59:16.640	1674089956	640	529.066	526.649	530.08	531.093	528.146	528.365	527.273	530.127	526.961
2023/01/19_08:59:16.660	1674089956	660	529.066	526.649	530.127	531.093	528.193	528.411	527.273	530.127	526.961
2023/01/19_08:59:16.680	1674089956	680	529.066	526.649	530.08	531.062	528.146	528.365	527.226	530.127	526.914
2023/01/19_08:59:16.700	1674089956	700	529.066	526.602	530.08	531.062	528.146	528.365	527.226	530.08	526.914
2023/01/19_08:59:16.720	1674089956	720	529.035	526.602	530.08	531.062	528.146	528.318	527.226	530.08	526.914
2023/01/19_08:59:16.740	1674089956	740	529.035	526.602	530.08	531.062	528.099	528.318	527.226	530.08	526.868
2023/01/19_08:59:16.760	1674089956	760	529.035	526.602	530.049	531.062	528.099	528.318	527.179	530.08	526.868
2023/01/19_08:59:16.780	1674089956	780	529.035	526.556	530.049	531.015	528.099	528.318	527.179	530.049	526.868
2023/01/19_08:59:16.800	1674089956	800	528.988	526.556	530.049	530.969	528.053	528.287	527.133	530.002	526.821
2023/01/19_08:59:16.820	1674089956	820	528.942	526.556	530.002	530.969	528.053	528.287	527.133	530.002	526.821
2023/01/19_08:59:16.840	1674089956	840	528.942	526.478	529.955	530.922	528.021	528.193	527.086	529.955	526.79
2023/01/19_08:59:16.860	1674089956	860	528.942	526.525	530.002	530.922	528.021	528.24	527.086	529.955	526.79
2023/01/19_08:59:16.880	1674089956	880	528.942	526.478	529.955	530.922	528.021	528.24	527.086	529.955	526.79
2023/01/19_08:59:16.900	1674089956	900	528.942	526.478	529.955	530.922	528.021	528.24	527.086	529.955	526.79
2023/01/19_08:59:16.920	1674089956	920	528.895	526.478	529.955	530.922	528.021	528.24	527.086	529.955	526.79
2023/01/19_08:59:16.940	1674089956	940	528.895	526.478	529.955	530.969	528.021	528.24	527.086	530.002	526.79
2023/01/19_08:59:16.960	1674089956	960	528.942	526.478	529.955	530.969	528.053	528.287	527.133	530.002	526.821
2023/01/19_08:59:16.980	1674089956	980	528.942	526.525	529.955	530.969	528.053	528.287	527.133	530.002	526.821
2023/01/19_08:59:17.0	1674089957	0	528.942	526.525	530.002	530.969	528.053	528.287	527.133	530.002	526.821
2023/01/19_08:59:17.20	1674089957	20	528.942	526.525	530.002	531.015	528.099	528.287	527.179	530.049	526.868
2023/01/19_08:59:17.40	1674089957	40	528.942	526.556	530.049	531.015	528.099	528.287	527.179	530.049	526.868
2023/01/19_08:59:17.60	1674089957	60	528.988	526.556	530.049	531.015	528.099	528.318	527.226	530.08	526.868
2023/01/19_08:59:17.80	1674089957	80	529.035	526.602	530.08	531.062	528.146	528.318	527.226	530.08	526.914
2023/01/19_08:59:17.100	1674089957	100	529.066	526.649	530.127	531.093	528.193	528.365	527.273	530.127	526.961
2023/01/19_08:59:17.120	1674089957	120	529.066	526.649	530.127	531.093	528.193	528.411	527.273	530.127	526.961
2023/01/19_08:59:17.140	1674089957	140	529.066	526.649	530.127	531.093	528.193	528.411	527.273	530.127	526.961
2023/01/19_08:59:17.160	1674089957	160	529.066	526.649	530.127	531.14	528.193	528.411	527.304	530.173	526.961
2023/01/19_08:59:17.180	1674089957	180	529.035	526.602	530.08	531.093	528.193	528.365	527.273	530.127	526.961
2023/01/19_08:59:17.200	1674089957	200	529.035	526.602	530.08	531.062	528.146	528.365	527.226	530.127	526.914
2023/01/19_08:59:17.220	1674089957	220	529.035	526.602	530.08	531.062	528.146	528.365	527.226	530.08	526.914
2023/01/19_08:59:17.240	1674089957	240	529.035	526.602	530.08	531.062	528.146	528.365	527.226	530.127	526.914
2023/01/19_08:59:17.260	1674089957	260	529.035	526.602	530.08	531.062	528.146	528.365	527.226	530.127	526.914
2023/01/19_08:59:17.280	1674089957	280	529.035	526.602	530.08	531.062	528.146	528.365	527.226	530.08	526.914
2023/01/19_08:59:17.300	1674089957	300	529.066	526.649	530.08	531.062	528.146	528.365	527.226	530.08	526.914
2023/01/19_08:59:17.320	1674089957	320	529.035	526.602	530.049	531.015	528.099	528.318	527.179	530.049	526.868
2023/01/19_08:59:17.340	1674089957	340	528.988	526.556	530.049	531.015	528.099	528.287	527.179	530.049	526.868
2023/01/19_08:59:17.360	1674089957	360	528.988	526.556	530.049	531.015	528.099	528.287	527.179	530.049	526.821
2023/01/19_08:59:17.380	1674089957	380	528.988	526.556	530.002	530.969	528.053	528.287	527.133	530.002	526.821
2023/01/19_08:59:17.400	1674089957	400	528.988	526.556	530.002	530.969	528.053	528.287	527.133	530.002	526.821
2023/01/19_08:59:17.420	1674089957	420	528.942	526.525	530.002	530.969	528.053	528.24	527.133	530.002	526.79
2023/01/19_08:59:17.440	1674089957	440	528.942	526.478	530.002	530.922	528.021	528.24	527.086	529.955	526.79
2023/01/19_08:59:17.460	1674089957	460	528.942	526.478	530.002	530.922	528.021	528.24	527.086	529.955	526.79
2023/01/19_08:59:17.480	1674089957	480	528.942	526.478	529.955	530.922	528.021	528.193	527.086	529.955	526.79
2023/01/19_08:59:17.500	1674089957	500	528.942	526.478	529.955	530.922	528.021	528.24	527.086	529.955	526.79
2023/01/19_08:59:17.520	1674089957	520	528.942	526.478	529.955	530.969	528.021	528.24	527.086	530.002	526.79
2023/01/19_08:59:17.540	1674089957	540	528.942	526.525	530.002	531.015	528.053	528.287	527.133	530.049	526.821
2023/01/19_08:59:17.560	1674089957	560	528.942	526.525	530.002	531.015	528.053	528.287	527.133	530.049	526.821
2023/01/19_08:59:17.580	1674089957	580	528.895	526.525	529.955	530.969	528.053	528.287	527.133	530.002	526.821
2023/01/19_08:59:17.600	1674089957	600	528.942	526.525	529.955	530.969	528.053	528.287	527.133	530.002	526.821
2023/01/19_08:59:17.620	1674089957	620	528.895	526.525	530.002	530.969	528.053	528.24	527.133	530.002	526.821
2023/01/19_08:59:17.640	1674089957	640	528.942	526.525	530.002	531.015	528.053	528.287	527.179	530.049	526.821
2023/01/19_08:59:17.660	1674089957	660	528.988	526.556	530.049	531.062	528.146	528.318	527.226	530.08	526.868
2023/01/19_08:59:17.680	1674089957	680	528.988	526.556	530.049	531.062	528.146	528.318	527.226	530.08	526.868
2023/01/19_08:59:17.700	1674089957	700	529.035	526.602	530.08	531.062	528.146	528.318	527.226	530.08	526.914
2023/01/19_08:59:17.720	1674089957	720	529.035	526.602	530.08	531.062	528.146	528.365	527.273	530.127	526.914
2023/01/19_08:59:17.740	1674089957	740	529.035	526.602	530.08	531.062	528.146	528.365	527.226	530.08	526.914
2023/01/19_08:59:17.760	1674089957	760	529.035	526.602	530.08	531.062	528.146	528.365	527.273	530.08	526.914
2023/01/19_08:59:17.780	1674089957	780	529.035	526.602	530.08	531.093	528.193	528.365	527.273	530.127	526.961
2023/01/19_08:59:17.800	1674089957	800	529.035	526.602	530.08	531.062	528.146	528.365	527.226	530.08	526.914
2023/01/19_08:59:17.820	1674089957	820	529.035	526.602	530.08	531.062	528.146	528.365	527.226	530.08	526.914
2023/01/19_08:59:17.840	1674089957	840	529.035	526.602	530.08	531.062	528.146	528.365	527.226	530.127	526.914
2023/01/19_08:59:17.860	1674089957	860	529.035	526.602	530.08	531.062	528.146	528.365	527.226	530.08	526.914
2023/01/19_08:59:17.880	1674089957	880	529.035	526.602	530.08	531.062	528.099	528.318	527.226	530.08	526.914
2023/01/19_08:59:17.900	1674089957	900	529.035	526.649	530.08	531.062	528.146	528.318	527.226	530.08	526.914
2023/01/19_08:59:17.920	1674089957	920	529.035	526.602	530.08	531.062	528.099	528.318	527.226	530.08	526.868
2023/01/19_08:59:17.940	1674089957	940	529.035	526.556	530.049	531.015	528.099	528.318	527.179	530.049	526.868
2023/01/19_08:59:17.960	1674089957	960	529.035	526.602	530.049	531.015	528.099	528.318	527.179	530.049	526.868
2023/01/19_08:59:17.980	1674089957	980	528.988	526.556	530.049	531.015	528.099	528.287	527.179	530.049	526.868
2023/01/19_08:59:18.0	1674089958	0	528.988	526.556	530.049	531.015	528.099	528.287	527.179	530.049	526.868
2023/01/19_08:59:18.20	1674089958	20	528.988	526.556	530.002	530.969	528.053	528.287	527.133	530.002	526.821
2023/01/19_08:59:18.40	1674089958	40	528.942	526.525	530.002	530.969	528.021	528.24	527.133	530.002	526.79
2023/01/19_08:59:18.60	1674089958	60	528.942	526.525	530.002	530.969	528.053	528.24	527.133	530.002	526.79
2023/01/19_08:59:18.80	1674089958	80	528.988	526.525	530.002	530.969	528.053	528.287	527.133	530.002	526.821
2023/01/19_08:59:18.100	1674089958	100	528.988	526.556	530.002	531.015	528.053	528.287	527.133	530.049	526.821
2023/01/19_08:59:18.120	1674089958	120	528.988	526.556	530.049	531.015	528.053	528.318	527.179	530.049	526.821
2023/01/19_08:59:18.140	1674089958	140	528.988	526.556	530.049	531.015	528.053	528.318	527.179	530.049	526.868
2023/01/19_08:59:18.160	1674089958	160	528.988	526.556	530.049	531.062	528.099	528.318	527.179	530.08	526.868
2023/01/19_08:59:18.180	1674089958	180	528.942	526.525	530.002	531.015	528.053	528.287	527.179	530.049	526.821
2023/01/19_08:59:18.200	1674089958	200	528.988	526.556	530.049	531.062	528.099	528.318	527.179	530.08	526.868
2023/01/19_08:59:18.220	1674089958	220	528.988	526.556	530.049	531.062	528.099	528.318	527.179	530.08	526.868
2023/01/19_08:59:18.240	1674089958	240	529.035	526.602	530.08	531.062	528.146	528.365	527.226	530.08	526.914
2023/01/19_08:59:18.260	1674089958	260	529.035	526.602	530.08	531.093	528.193	528.365	527.273	530.127	526.914
2023/01/19_08:59:18.280	1674089958	280	529.066	526.649	530.127	531.093	528.24	528.411	527.304	530.127	526.961
2023/01/19_08:59:18.300	1674089958	300	529.066	526.649	530.173	531.14	528.24	528.411	527.304	530.173	527.008
2023/01/19_08:59:18.320	1674089958	320	529.113	526.696	530.173	531.14	528.24	528.458	527.304	530.173	527.008
2023/01/19_08:59:18.340	1674089958	340	529.113	526.696	530.173	531.14	528.24	528.458	527.304	530.173	527.008
2023/01/19_08:59:18.360	1674089958	360	529.113	526.696	530.173	531.14	528.24	528.458	527.351	530.173	527.008
2023/01/19_08:59:18.380	1674089958	380	529.113	526.696	530.173	531.14	528.24	528.458	527.351	530.22	527.008
2023/01/19_08:59:18.400	1674089958	400	529.113	526.696	530.173	531.14	528.24	528.458	527.351	530.22	527.008
2023/01/19_08:59:18.420	1674089958	420	529.066	526.649	530.127	531.14	528.24	528.411	527.304	530.173	527.008
2023/01/19_08:59:18.440	1674089958	440	529.066	526.696	530.127	531.14	528.24	528.411	527.304	530.173	527.008
2023/01/19_08:59:18.460	1674089958	460	529.066	526.649	530.127	531.093	528.193	528.411	527.273	530.173	526.961
2023/01/19_08:59:18.480	1674089958	480	529.066	526.649	530.127	531.093	528.193	528.365	527.273	530.127	526.961
2023/01/19_08:59:18.500	1674089958	500	529.035	526.602	530.08	531.062	528.146	528.365	527.226	530.08	526.914
2023/01/19_08:59:18.520	1674089958	520	529.035	526.602	530.049	531.015	528.099	528.318	527.226	530.08	526.868
2023/01/19_08:59:18.540	1674089958	540	528.988	526.556	530.049	531.015	528.099	528.287	527.179	530.049	526.868
2023/01/19_08:59:18.560	1674089958	560	528.988	526.556	530.002	531.015	528.053	528.287	527.133	530.002	526.821
2023/01/19_08:59:18.580	1674089958	580	528.942	526.525	530.002	530.969	528.021	528.24	527.133	529.955	526.79
2023/01/19_08:59:18.600	1674089958	600	528.895	526.478	529.955	530.922	528.021	528.193	527.086	529.955	526.79
2023/01/19_08:59:18.620	1674089958	620	528.895	526.478	529.955	530.922	528.021	528.193	527.086	529.955	526.79
2023/01/19_08:59:18.640	1674089958	640	528.895	526.478	529.955	530.875	527.975	528.193	527.039	529.908	526.743
2023/01/19_08:59:18.660	1674089958	660	528.895	526.431	529.908	530.875	527.975	528.146	527.039	529.908	526.743
2023/01/19_08:59:18.680	1674089958	680	528.895	526.431	529.908	530.875	527.975	528.146	527.039	529.908	526.743
2023/01/19_08:59:18.700	1674089958	700	528.895	526.431	529.908	530.875	527.975	528.193	527.039	529.908	526.743
2023/01/19_08:59:18.720	1674089958	720	528.848	526.431	529.908	530.875	527.928	528.146	527.039	529.908	526.696
2023/01/19_08:59:18.740	1674089958	740	528.848	526.384	529.861	530.875	527.928	528.146	527.008	529.908	526.696
2023/01/19_08:59:18.760	1674089958	760	528.848	526.431	529.861	530.875	527.928	528.193	527.039	529.908	526.696
2023/01/19_08:59:18.780	1674089958	780	528.801	526.384	529.861	530.875	527.928	528.146	527.039	529.908	526.696
2023/01/19_08:59:18.800	1674089958	800	528.848	526.384	529.861	530.875	527.975	528.193	527.039	529.908	526.743
2023/01/19_08:59:18.820	1674089958	820	528.848	526.431	529.908	530.875	527.975	528.193	527.039	529.955	526.743
2023/01/19_08:59:18.840	1674089958	840	528.848	526.431	529.908	530.922	528.021	528.193	527.086	529.955	526.79
2023/01/19_08:59:18.860	1674089958	860	528.848	526.431	529.908	530.922	528.021	528.193	527.086	529.955	526.79
2023/01/19_08:59:18.880	1674089958	880	528.895	526.478	529.955	530.969	528.021	528.24	527.133	530.002	526.79
2023/01/19_08:59:18.900	1674089958	900	528.942	526.525	530.002	530.969	528.053	528.287	527.133	530.002	526.821
2023/01/19_08:59:18.920	1674089958	920	528.942	526.525	530.002	530.969	528.053	528.287	527.133	530.002	526.821
2023/01/19_08:59:18.940	1674089958	940	528.988	526.525	530.049	531.015	528.099	528.287	527.179	530.049	526.868
2023/01/19_08:59:18.960	1674089958	960	528.988	526.525	530.049	531.015	528.099	528.287	527.179	530.049	526.868
2023/01/19_08:59:18.980	1674089958	980	528.942	526.525	530.002	530.969	528.053	528.287	527.179	530.049	526.821
2023/01/19_08:59:19.0	1674089959	0	528.988	526.556	530.049	531.015	528.099	528.287	527.179	530.049	526.868
2023/01/19_08:59:19.20	1674089959	20	528.988	526.556	530.002	531.015	528.099	528.287	527.179	530.049	526.868
2023/01/19_08:59:19.40	1674089959	40	528.988	526.556	530.049	531.062	528.099	528.318	527.226	530.08	526.868
2023/01/19_08:59:19.60	1674089959	60	529.035	526.556	530.08	531.062	528.146	528.318	527.226	530.08	526.914
2023/01/19_08:59:19.80	1674089959	80	529.035	526.602	530.08	531.093	528.146	528.365	527.273	530.127	526.961
2023/01/19_08:59:19.100	1674089959	100	529.066	526.649	530.08	531.093	528.193	528.365	527.273	530.127	526.961
2023/01/19_08:59:19.120	1674089959	120	529.066	526.649	530.127	531.062	528.146	528.365	527.273	530.127	526.961
2023/01/19_08:59:19.140	1674089959	140	529.035	526.602	530.08	531.062	528.146	528.365	527.226	530.08	526.914
2023/01/19_08:59:19.160	1674089959	160	529.066	526.602	530.08	531.062	528.146	528.365	527.226	530.08	526.914
2023/01/19_08:59:19.180	1674089959	180	529.035	526.602	530.08	531.062	528.099	528.318	527.226	530.08	526.868
2023/01/19_08:59:19.200	1674089959	200	528.988	526.556	530.002	530.969	528.053	528.287	527.133	530.002	526.821
2023/01/19_08:59:19.220	1674089959	220	528.988	526.556	530.002	530.969	528.053	528.287	527.133	530.002	526.821
2023/01/19_08:59:19.240	1674089959	240	528.988	526.556	530.002	530.969	528.053	528.287	527.133	530.002	526.821
2023/01/19_08:59:19.260	1674089959	260	528.988	526.525	530.002	530.969	528.053	528.24	527.133	530.002	526.821
2023/01/19_08:59:19.280	1674089959	280	528.988	526.556	530.049	530.969	528.053	528.287	527.133	530.002	526.821
2023/01/19_08:59:19.300	1674089959	300	529.035	526.556	530.049	531.015	528.099	528.287	527.179	530.049	526.868
2023/01/19_08:59:19.320	1674089959	320	528.988	526.556	530.049	531.015	528.053	528.287	527.133	530.049	526.821
2023/01/19_08:59:19.340	1674089959	340	529.035	526.556	530.049	531.015	528.099	528.287	527.179	530.049	526.868
2023/01/19_08:59:19.360	1674089959	360	529.035	526.556	530.049	531.015	528.099	528.318	527.179	530.049	526.868
2023/01/19_08:59:19.380	1674089959	380	529.035	526.556	530.049	531.015	528.099	528.318	527.179	530.049	526.868
2023/01/19_08:59:19.400	1674089959	400	528.988	526.556	530.049	531.015	528.099	528.318	527.179	530.049	526.868
2023/01/19_08:59:19.420	1674089959	420	528.988	526.556	530.049	531.062	528.099	528.318	527.179	530.08	526.868
2023/01/19_08:59:19.440	1674089959	440	528.988	526.556	530.049	531.062	528.099	528.318	527.179	530.08	526.868
2023/01/19_08:59:19.460	1674089959	460	529.035	526.602	530.08	531.093	528.146	528.365	527.273	530.127	526.914
2023/01/19_08:59:19.480	1674089959	480	529.035	526.602	530.08	531.093	528.146	528.365	527.273	530.127	526.914
2023/01/19_08:59:19.500	1674089959	500	529.066	526.649	530.127	531.14	528.193	528.411	527.304	530.173	526.961
2023/01/19_08:59:19.520	1674089959	520	529.113	526.696	530.173	531.14	528.24	528.411	527.304	530.173	527.008
2023/01/19_08:59:19.540	1674089959	540	529.113	526.696	530.22	531.187	528.287	528.458	527.351	530.22	527.039
2023/01/19_08:59:19.560	1674089959	560	529.16	526.743	530.22	531.187	528.287	528.458	527.351	530.22	527.039
2023/01/19_08:59:19.580	1674089959	580	529.113	526.696	530.22	531.14	528.287	528.458	527.351	530.22	527.008
2023/01/19_08:59:19.600	1674089959	600	529.16	526.696	530.22	531.187	528.287	528.458	527.351	530.22	527.008
2023/01/19_08:59:19.620	1674089959	620	529.16	526.696	530.173	531.187	528.24	528.458	527.351	530.22	527.039
2023/01/19_08:59:19.640	1674089959	640	529.113	526.696	530.173	531.187	528.287	528.458	527.351	530.22	527.039
2023/01/19_08:59:19.660	1674089959	660	529.16	526.743	530.22	531.234	528.318	528.505	527.398	530.267	527.086
2023/01/19_08:59:19.680	1674089959	680	529.207	526.79	530.267	531.281	528.318	528.552	527.445	530.298	527.086
2023/01/19_08:59:19.700	1674089959	700	529.207	526.79	530.267	531.234	528.318	528.552	527.445	530.298	527.086
2023/01/19_08:59:19.720	1674089959	720	529.207	526.821	530.267	531.281	528.318	528.552	527.445	530.298	527.133
2023/01/19_08:59:19.740	1674089959	740	529.207	526.79	530.267	531.234	528.318	528.552	527.398	530.267	527.086
2023/01/19_08:59:19.760	1674089959	760	529.207	526.79	530.267	531.234	528.318	528.552	527.398	530.267	527.086
2023/01/19_08:59:19.780	1674089959	780	529.207	526.79	530.267	531.234	528.318	528.505	527.398	530.267	527.086
2023/01/19_08:59:19.800	1674089959	800	529.207	526.79	530.267	531.187	528.287	528.505	527.398	530.267	527.039
2023/01/19_08:59:19.820	1674089959	820	529.16	526.743	530.22	531.187	528.287	528.458	527.351	530.22	527.039
2023/01/19_08:59:19.840	1674089959	840	529.16	526.743	530.22	531.187	528.287	528.458	527.351	530.22	527.039
2023/01/19_08:59:19.860	1674089959	860	529.113	526.696	530.173	531.14	528.24	528.411	527.304	530.173	527.008
2023/01/19_08:59:19.880	1674089959	880	529.113	526.696	530.173	531.14	528.24	528.411	527.304	530.173	527.008
2023/01/19_08:59:19.900	1674089959	900	529.113	526.696	530.173	531.093	528.24	528.411	527.304	530.173	526.961
2023/01/19_08:59:19.920	1674089959	920	529.113	526.696	530.173	531.093	528.193	528.411	527.304	530.173	526.961
2023/01/19_08:59:19.940	1674089959	940	529.113	526.649	530.127	531.093	528.193	528.365	527.273	530.127	526.961
2023/01/19_08:59:19.960	1674089959	960	529.113	526.696	530.127	531.093	528.193	528.411	527.273	530.127	526.961
2023/01/19_08:59:19.980	1674089959	980	529.113	526.649	530.127	531.093	528.193	528.411	527.273	530.127	526.914
2023/01/19_08:59:20.0	1674089960	0	529.066	526.649	530.127	531.093	528.146	528.365	527.273	530.127	526.914
2023/01/19_08:59:20.20	1674089960	20	529.066	526.649	530.127	531.093	528.193	528.411	527.273	530.127	526.961
2023/01/19_08:59:20.40	1674089960	40	529.035	526.602	530.08	531.093	528.146	528.365	527.273	530.127	526.914
2023/01/19_08:59:20.60	1674089960	60	529.066	526.649	530.127	531.14	528.193	528.411	527.273	530.173	526.961
2023/01/19_08:59:20.80	1674089960	80	529.113	526.649	530.127	531.14	528.24	528.411	527.304	530.173	527.008
2023/01/19_08:59:20.100	1674089960	100	529.113	526.696	530.173	531.14	528.24	528.458	527.304	530.22	527.008
2023/01/19_08:59:20.120	1674089960	120	529.113	526.696	530.173	531.187	528.287	528.458	527.351	530.22	527.039
2023/01/19_08:59:20.140	1674089960	140	529.113	526.696	530.22	531.187	528.287	528.458	527.351	530.22	527.039
2023/01/19_08:59:20.160	1674089960	160	529.113	526.696	530.173	531.14	528.24	528.458	527.304	530.173	527.008
2023/01/19_08:59:20.180	1674089960	180	529.066	526.649	530.127	531.093	528.193	528.411	527.304	530.127	526.961
2023/01/19_08:59:20.200	1674089960	200	529.066	526.649	530.127	531.093	528.193	528.411	527.273	530.127	526.961
2023/01/19_08:59:20.220	1674089960	220	529.113	526.649	530.127	531.14	528.24	528.411	527.304	530.173	527.008
2023/01/19_08:59:20.240	1674089960	240	529.113	526.696	530.173	531.14	528.24	528.458	527.304	530.173	527.008
2023/01/19_08:59:20.260	1674089960	260	529.113	526.696	530.173	531.14	528.24	528.458	527.351	530.173	527.008
2023/01/19_08:59:20.280	1674089960	280	529.113	526.696	530.173	531.187	528.24	528.458	527.351	530.22	527.039
2023/01/19_08:59:20.300	1674089960	300	529.113	526.696	530.173	531.187	528.24	528.458	527.351	530.22	527.039
2023/01/19_08:59:20.320	1674089960	320	529.16	526.743	530.22	531.187	528.287	528.458	527.351	530.22	527.039
2023/01/19_08:59:20.340	1674089960	340	529.16	526.79	530.22	531.187	528.287	528.505	527.351	530.267	527.039
2023/01/19_08:59:20.360	1674089960	360	529.207	526.743	530.22	531.187	528.287	528.505	527.398	530.267	527.039
2023/01/19_08:59:20.380	1674089960	380	529.207	526.743	530.22	531.187	528.287	528.505	527.351	530.22	527.039
2023/01/19_08:59:20.400	1674089960	400	529.16	526.743	530.173	531.187	528.24	528.458	527.351	530.22	527.008
2023/01/19_08:59:20.420	1674089960	420	529.16	526.743	530.173	531.14	528.24	528.458	527.304	530.173	527.008
2023/01/19_08:59:20.440	1674089960	440	529.16	526.743	530.173	531.14	528.24	528.458	527.304	530.173	527.008
2023/01/19_08:59:20.460	1674089960	460	529.16	526.743	530.173	531.14	528.24	528.458	527.304	530.173	527.008
2023/01/19_08:59:20.480	1674089960	480	529.113	526.696	530.173	531.093	528.193	528.411	527.273	530.127	526.961
2023/01/19_08:59:20.500	1674089960	500	529.113	526.696	530.173	531.093	528.24	528.411	527.304	530.173	526.961
2023/01/19_08:59:20.520	1674089960	520	529.066	526.649	530.127	531.093	528.146	528.365	527.273	530.127	526.914
2023/01/19_08:59:20.540	1674089960	540	529.113	526.649	530.127	531.093	528.193	528.411	527.273	530.127	526.961
2023/01/19_08:59:20.560	1674089960	560	529.113	526.696	530.173	531.093	528.193	528.411	527.273	530.173	526.961
2023/01/19_08:59:20.580	1674089960	580	529.066	526.649	530.127	531.093	528.146	528.365	527.273	530.127	526.914
2023/01/19_08:59:20.600	1674089960	600	529.066	526.649	530.127	531.093	528.193	528.411	527.273	530.173	526.961
2023/01/19_08:59:20.620	1674089960	620	529.035	526.602	530.08	531.093	528.146	528.365	527.226	530.127	526.914
2023/01/19_08:59:20.640	1674089960	640	529.035	526.602	530.08	531.093	528.146	528.365	527.226	530.127	526.914
2023/01/19_08:59:20.660	1674089960	660	529.066	526.649	530.127	531.14	528.193	528.411	527.273	530.173	526.961
2023/01/19_08:59:20.680	1674089960	680	529.113	526.696	530.173	531.187	528.24	528.458	527.351	530.22	527.008
2023/01/19_08:59:20.700	1674089960	700	529.113	526.696	530.173	531.187	528.287	528.458	527.351	530.22	527.008
2023/01/19_08:59:20.720	1674089960	720	529.16	526.743	530.22	531.234	528.318	528.505	527.398	530.267	527.086
2023/01/19_08:59:20.740	1674089960	740	529.16	526.79	530.267	531.234	528.318	528.505	527.398	530.267	527.086
2023/01/19_08:59:20.760	1674089960	760	529.16	526.743	530.267	531.234	528.318	528.505	527.398	530.267	527.086
2023/01/19_08:59:20.780	1674089960	780	529.207	526.743	530.267	531.234	528.318	528.505	527.398	530.267	527.086
2023/01/19_08:59:20.800	1674089960	800	529.207	526.79	530.267	531.234	528.318	528.552	527.445	530.267	527.086
2023/01/19_08:59:20.820	1674089960	820	529.207	526.79	530.267	531.234	528.318	528.552	527.398	530.267	527.086
2023/01/19_08:59:20.840	1674089960	840	529.207	526.79	530.267	531.281	528.318	528.552	527.445	530.298	527.133
2023/01/19_08:59:20.860	1674089960	860	529.207	526.79	530.267	531.281	528.318	528.552	527.445	530.298	527.133
2023/01/19_08:59:20.880	1674089960	880	529.253	526.821	530.298	531.281	528.365	528.583	527.445	530.298	527.133
2023/01/19_08:59:20.900	1674089960	900	529.253	526.821	530.298	531.312	528.411	528.583	527.491	530.345	527.179
2023/01/19_08:59:20.920	1674089960	920	529.253	526.821	530.298	531.281	528.365	528.583	527.445	530.298	527.133
2023/01/19_08:59:20.940	1674089960	940	529.253	526.821	530.298	531.281	528.365	528.552	527.445	530.298	527.133
2023/01/19_08:59:20.960	1674089960	960	529.253	526.821	530.298	531.281	528.365	528.552	527.445	530.298	527.133
2023/01/19_08:59:20.980	1674089960	980	529.253	526.821	530.267	531.234	528.318	528.552	527.398	530.298	527.086
2023/01/19_08:59:21.0	1674089961	0	529.207	526.79	530.267	531.234	528.318	528.505	527.398	530.267	527.086
2023/01/19_08:59:21.20	1674089961	20	529.207	526.79	530.22	531.187	528.287	528.505	527.351	530.22	527.039
2023/01/19_08:59:21.40	1674089961	40	529.16	526.743	530.173	531.187	528.24	528.458	527.304	530.22	527.008
2023/01/19_08:59:21.60	1674089961	60	529.113	526.696	530.173	531.093	528.193	528.411	527.273	530.127	526.961
2023/01/19_08:59:21.80	1674089961	80	529.113	526.696	530.127	531.093	528.193	528.411	527.273	530.127	526.961
2023/01/19_08:59:21.100	1674089961	100	529.113	526.696	530.127	531.093	528.193	528.411	527.273	530.127	526.961
2023/01/19_08:59:21.120	1674089961	120	529.113	526.696	530.173	531.093	528.193	528.411	527.273	530.127	526.961
2023/01/19_08:59:21.140	1674089961	140	529.113	526.696	530.173	531.093	528.193	528.411	527.273	530.127	526.961
2023/01/19_08:59:21.160	1674089961	160	529.113	526.649	530.127	531.093	528.193	528.411	527.273	530.127	526.914
2023/01/19_08:59:21.180	1674089961	180	529.066	526.602	530.08	531.062	528.146	528.365	527.226	530.127	526.914
2023/01/19_08:59:21.200	1674089961	200	529.035	526.602	530.08	531.093	528.146	528.365	527.226	530.127	526.914
2023/01/19_08:59:21.220	1674089961	220	529.066	526.602	530.127	531.093	528.146	528.411	527.273	530.127	526.961
2023/01/19_08:59:21.240	1674089961	240	529.066	526.602	530.08	531.093	528.193	528.411	527.273	530.127	526.961
2023/01/19_08:59:21.260	1674089961	260	529.066	526.602	530.08	531.093	528.193	528.411	527.273	530.127	526.961
2023/01/19_08:59:21.280	1674089961	280	529.066	526.602	530.127	531.093	528.193	528.411	527.273	530.127	526.961
2023/01/19_08:59:21.300	1674089961	300	529.113	526.696	530.173	531.14	528.24	528.458	527.304	530.173	527.008
2023/01/19_08:59:21.320	1674089961	320	529.113	526.696	530.173	531.14	528.24	528.458	527.351	530.173	527.039
2023/01/19_08:59:21.340	1674089961	340	529.16	526.743	530.22	531.187	528.287	528.458	527.351	530.22	527.039
2023/01/19_08:59:21.360	1674089961	360	529.113	526.696	530.173	531.187	528.287	528.458	527.351	530.22	527.008
2023/01/19_08:59:21.380	1674089961	380	529.113	526.696	530.22	531.187	528.287	528.458	527.351	530.173	527.008
2023/01/19_08:59:21.400	1674089961	400	529.16	526.696	530.173	531.187	528.287	528.458	527.351	530.22	527.039
2023/01/19_08:59:21.420	1674089961	420	529.16	526.696	530.22	531.187	528.287	528.505	527.351	530.22	527.039
2023/01/19_08:59:21.440	1674089961	440	529.16	526.743	530.22	531.187	528.287	528.505	527.398	530.22	527.039
2023/01/19_08:59:21.460	1674089961	460	529.16	526.743	530.22	531.187	528.287	528.505	527.351	530.267	527.039
2023/01/19_08:59:21.480	1674089961	480	529.16	526.743	530.22	531.234	528.287	528.505	527.398	530.267	527.086
2023/01/19_08:59:21.500	1674089961	500	529.207	526.79	530.22	531.234	528.287	528.505	527.398	530.267	527.086
2023/01/19_08:59:21.520	1674089961	520	529.16	526.743	530.22	531.187	528.287	528.505	527.351	530.22	527.039
2023/01/19_08:59:21.540	1674089961	540	529.16	526.743	530.22	531.187	528.287	528.458	527.351	530.22	527.039
2023/01/19_08:59:21.560	1674089961	560	529.16	526.743	530.22	531.187	528.24	528.458	527.351	530.22	527.039
2023/01/19_08:59:21.580	1674089961	580	529.16	526.696	530.173	531.14	528.24	528.458	527.304	530.173	527.008
2023/01/19_08:59:21.600	1674089961	600	529.113	526.696	530.173	531.14	528.24	528.411	527.304	530.173	527.008
2023/01/19_08:59:21.620	1674089961	620	529.113	526.696	530.127	531.093	528.193	528.411	527.273	530.173	526.961
2023/01/19_08:59:21.640	1674089961	640	529.113	526.649	530.127	531.093	528.193	528.365	527.273	530.127	526.961
2023/01/19_08:59:21.660	1674089961	660	529.066	526.649	530.08	531.062	528.146	528.318	527.226	530.08	526.914
2023/01/19_08:59:21.680	1674089961	680	529.066	526.649	530.08	531.062	528.146	528.318	527.226	530.08	526.914
2023/01/19_08:59:21.700	1674089961	700	529.066	526.649	530.08	531.062	528.146	528.365	527.226	530.08	526.914
2023/01/19_08:59:21.720	1674089961	720	529.066	526.602	530.08	531.062	528.146	528.318	527.226	530.08	526.914
2023/01/19_08:59:21.740	1674089961	740	529.035	526.602	530.08	531.015	528.099	528.318	527.179	530.049	526.868
2023/01/19_08:59:21.760	1674089961	760	529.035	526.556	530.049	531.015	528.053	528.318	527.179	530.049	526.868
2023/01/19_08:59:21.780	1674089961	780	529.035	526.556	530.049	531.062	528.099	528.318	527.179	530.08	526.868
2023/01/19_08:59:21.800	1674089961	800	529.035	526.556	530.049	531.062	528.099	528.318	527.179	530.08	526.868
2023/01/19_08:59:21.820	1674089961	820	528.988	526.556	530.049	531.062	528.099	528.318	527.226	530.08	526.868
2023/01/19_08:59:21.840	1674089961	840	528.988	526.556	530.049	531.062	528.099	528.318	527.226	530.08	526.868
2023/01/19_08:59:21.860	1674089961	860	529.035	526.556	530.049	531.062	528.146	528.318	527.226	530.08	526.914
2023/01/19_08:59:21.880	1674089961	880	529.035	526.602	530.08	531.093	528.193	528.365	527.273	530.127	526.961
2023/01/19_08:59:21.900	1674089961	900	529.066	526.649	530.127	531.093	528.193	528.411	527.273	530.127	526.961
2023/01/19_08:59:21.920	1674089961	920	529.113	526.696	530.173	531.14	528.24	528.458	527.304	530.173	527.008
2023/01/19_08:59:21.940	1674089961	940	529.113	526.696	530.173	531.187	528.287	528.458	527.351	530.22	527.039
2023/01/19_08:59:21.960	1674089961	960	529.113	526.696	530.173	531.187	528.24	528.458	527.351	530.22	527.008
2023/01/19_08:59:21.980	1674089961	980	529.113	526.696	530.22	531.187	528.287	528.458	527.351	530.22	527.039
2023/01/19_08:59:22.0	1674089962	0	529.16	526.743	530.22	531.187	528.287	528.505	527.351	530.22	527.039
2023/01/19_08:59:22.20	1674089962	20	529.16	526.743	530.22	531.234	528.287	528.505	527.398	530.267	527.039
2023/01/19_08:59:22.40	1674089962	40	529.16	526.743	530.22	531.234	528.287	528.505	527.398	530.267	527.086
2023/01/19_08:59:22.60	1674089962	60	529.207	526.79	530.267	531.234	528.318	528.552	527.398	530.267	527.086
2023/01/19_08:59:22.80	1674089962	80	529.16	526.79	530.22	531.234	528.318	528.505	527.398	530.267	527.086
2023/01/19_08:59:22.100	1674089962	100	529.207	526.79	530.22	531.234	528.318	528.505	527.398	530.267	527.086
2023/01/19_08:59:22.120	1674089962	120	529.207	526.79	530.22	531.187	528.287	528.505	527.398	530.267	527.086
2023/01/19_08:59:22.140	1674089962	140	529.207	526.79	530.22	531.234	528.287	528.505	527.398	530.267	527.086
2023/01/19_08:59:22.160	1674089962	160	529.207	526.743	530.22	531.187	528.287	528.505	527.351	530.22	527.039
2023/01/19_08:59:22.180	1674089962	180	529.16	526.743	530.173	531.14	528.24	528.458	527.304	530.22	527.008
2023/01/19_08:59:22.200	1674089962	200	529.16	526.696	530.173	531.14	528.24	528.411	527.304	530.173	527.008
2023/01/19_08:59:22.220	1674089962	220	529.113	526.696	530.173	531.14	528.24	528.411	527.304	530.173	527.008
2023/01/19_08:59:22.240	1674089962	240	529.113	526.649	530.127	531.093	528.193	528.411	527.273	530.127	526.961
2023/01/19_08:59:22.260	1674089962	260	529.113	526.696	530.127	531.093	528.193	528.365	527.273	530.127	526.961
2023/01/19_08:59:22.280	1674089962	280	529.066	526.649	530.127	531.062	528.193	528.365	527.273	530.127	526.914
2023/01/19_08:59:22.300	1674089962	300	529.066	526.649	530.127	531.093	528.146	528.365	527.273	530.127	526.914
2023/01/19_08:59:22.320	1674089962	320	529.113	526.649	530.127	531.093	528.193	528.365	527.273	530.127	526.914
2023/01/19_08:59:22.340	1674089962	340	529.066	526.649	530.127	531.062	528.146	528.365	527.226	530.127	526.914
2023/01/19_08:59:22.360	1674089962	360	529.113	526.649	530.127	531.093	528.146	528.365	527.273	530.127	526.914
2023/01/19_08:59:22.380	1674089962	380	529.066	526.602	530.08	531.093	528.146	528.365	527.226	530.127	526.914
2023/01/19_08:59:22.400	1674089962	400	529.035	526.602	530.08	531.093	528.146	528.365	527.226	530.127	526.914
2023/01/19_08:59:22.420	1674089962	420	529.035	526.602	530.08	531.093	528.146	528.365	527.273	530.127	526.914
2023/01/19_08:59:22.440	1674089962	440	529.035	526.602	530.08	531.093	528.146	528.365	527.273	530.127	526.961
2023/01/19_08:59:22.460	1674089962	460	529.066	526.602	530.08	531.093	528.193	528.411	527.273	530.127	526.961
2023/01/19_08:59:22.480	1674089962	480	529.066	526.649	530.127	531.14	528.24	528.411	527.304	530.173	527.008
2023/01/19_08:59:22.500	1674089962	500	529.066	526.649	530.127	531.14	528.24	528.411	527.304	530.173	527.008
2023/01/19_08:59:22.520	1674089962	520	529.066	526.696	530.173	531.14	528.24	528.411	527.304	530.173	527.008
2023/01/19_08:59:22.540	1674089962	540	529.066	526.649	530.173	531.14	528.24	528.411	527.304	530.173	527.008
2023/01/19_08:59:22.560	1674089962	560	529.113	526.696	530.173	531.14	528.24	528.411	527.304	530.173	527.008
2023/01/19_08:59:22.580	1674089962	580	529.113	526.649	530.173	531.14	528.24	528.411	527.304	530.173	527.008
2023/01/19_08:59:22.600	1674089962	600	529.113	526.696	530.173	531.14	528.24	528.458	527.304	530.173	527.008
2023/01/19_08:59:22.620	1674089962	620	529.113	526.696	530.173	531.14	528.24	528.458	527.304	530.173	527.008
2023/01/19_08:59:22.640	1674089962	640	529.113	526.696	530.173	531.187	528.287	528.458	527.351	530.22	527.039
2023/01/19_08:59:22.660	1674089962	660	529.16	526.743	530.22	531.187	528.287	528.505	527.351	530.22	527.039
2023/01/19_08:59:22.680	1674089962	680	529.16	526.743	530.22	531.234	528.318	528.505	527.398	530.267	527.086
2023/01/19_08:59:22.700	1674089962	700	529.207	526.79	530.22	531.234	528.318	528.505	527.398	530.267	527.086
2023/01/19_08:59:22.720	1674089962	720	529.207	526.79	530.267	531.234	528.318	528.505	527.398	530.267	527.086
2023/01/19_08:59:22.740	1674089962	740	529.207	526.79	530.22	531.187	528.287	528.505	527.398	530.267	527.039
2023/01/19_08:59:22.760	1674089962	760	529.16	526.743	530.22	531.187	528.287	528.458	527.351	530.22	527.039
2023/01/19_08:59:22.780	1674089962	780	529.113	526.696	530.173	531.14	528.193	528.411	527.304	530.173	527.008
2023/01/19_08:59:22.800	1674089962	800	529.066	526.649	530.127	531.093	528.193	528.411	527.273	530.127	526.961
2023/01/19_08:59:22.820	1674089962	820	529.066	526.649	530.08	531.062	528.146	528.365	527.226	530.08	526.914
2023/01/19_08:59:22.840	1674089962	840	529.066	526.602	530.08	531.062	528.146	528.318	527.226	530.08	526.914
2023/01/19_08:59:22.860	1674089962	860	529.035	526.602	530.049	531.015	528.099	528.318	527.179	530.049	526.868
2023/01/19_08:59:22.880	1674089962	880	529.035	526.602	530.08	531.015	528.146	528.318	527.179	530.049	526.868
2023/01/19_08:59:22.900	1674089962	900	528.988	526.556	530.049	531.015	528.099	528.287	527.179	530.049	526.868
2023/01/19_08:59:22.920	1674089962	920	529.035	526.556	530.049	531.015	528.099	528.287	527.179	530.049	526.821
2023/01/19_08:59:22.940	1674089962	940	529.035	526.556	530.049	531.015	528.099	528.287	527.179	530.049	526.868
2023/01/19_08:59:22.960	1674089962	960	529.035	526.556	530.049	531.015	528.053	528.287	527.179	530.049	526.821
2023/01/19_08:59:22.980	1674089962	980	528.988	526.556	530.049	531.015	528.053	528.287	527.179	530.049	526.821
2023/01/19_08:59:23.0	1674089963	0	528.942	526.478	530.002	530.969	528.021	528.24	527.133	530.002	526.79
2023/01/19_08:59:23.20	1674089963	20	528.942	526.525	530.002	530.969	528.021	528.287	527.133	530.002	526.821
2023/01/19_08:59:23.40	1674089963	40	528.942	526.525	530.002	531.015	528.053	528.287	527.133	530.049	526.821
2023/01/19_08:59:23.60	1674089963	60	528.942	526.525	530.002	531.015	528.053	528.287	527.133	530.049	526.821
2023/01/19_08:59:23.80	1674089963	80	528.988	526.525	530.002	531.015	528.099	528.287	527.179	530.049	526.868
2023/01/19_08:59:23.100	1674089963	100	528.988	526.556	530.049	531.015	528.099	528.318	527.179	530.049	526.868
2023/01/19_08:59:23.120	1674089963	120	528.988	526.556	530.049	531.062	528.146	528.318	527.226	530.08	526.914
2023/01/19_08:59:23.140	1674089963	140	529.035	526.602	530.08	531.062	528.146	528.365	527.226	530.08	526.914
2023/01/19_08:59:23.160	1674089963	160	529.035	526.602	530.08	531.062	528.146	528.365	527.226	530.08	526.914
2023/01/19_08:59:23.180	1674089963	180	529.035	526.602	530.08	531.062	528.146	528.365	527.226	530.08	526.914
2023/01/19_08:59:23.200	1674089963	200	529.035	526.602	530.08	531.062	528.146	528.365	527.226	530.08	526.914
2023/01/19_08:59:23.220	1674089963	220	529.066	526.649	530.127	531.093	528.193	528.411	527.273	530.127	526.961
2023/01/19_08:59:23.240	1674089963	240	529.066	526.649	530.127	531.093	528.193	528.411	527.273	530.127	526.961
2023/01/19_08:59:23.260	1674089963	260	529.113	526.696	530.127	531.14	528.24	528.458	527.304	530.173	527.008
2023/01/19_08:59:23.280	1674089963	280	529.113	526.696	530.173	531.14	528.24	528.458	527.304	530.173	527.008
2023/01/19_08:59:23.300	1674089963	300	529.113	526.696	530.173	531.14	528.24	528.458	527.304	530.173	527.008
2023/01/19_08:59:23.320	1674089963	320	529.113	526.696	530.173	531.14	528.24	528.458	527.304	530.173	527.008
2023/01/19_08:59:23.340	1674089963	340	529.113	526.696	530.173	531.14	528.24	528.458	527.304	530.173	527.008
2023/01/19_08:59:23.360	1674089963	360	529.113	526.696	530.127	531.14	528.193	528.411	527.304	530.173	527.008
2023/01/19_08:59:23.380	1674089963	380	529.066	526.649	530.127	531.093	528.146	528.365	527.273	530.127	526.961
2023/01/19_08:59:23.400	1674089963	400	529.035	526.602	530.08	531.062	528.146	528.365	527.226	530.08	526.914
2023/01/19_08:59:23.420	1674089963	420	529.035	526.602	530.08	531.062	528.146	528.318	527.226	530.08	526.914
2023/01/19_08:59:23.440	1674089963	440	529.035	526.602	530.08	531.062	528.099	528.318	527.226	530.08	526.914
2023/01/19_08:59:23.460	1674089963	460	529.035	526.602	530.08	531.062	528.099	528.318	527.226	530.08	526.914
2023/01/19_08:59:23.480	1674089963	480	529.035	526.602	530.08	531.062	528.146	528.318	527.226	530.08	526.914
2023/01/19_08:59:23.500	1674089963	500	529.035	526.602	530.08	531.015	528.099	528.318	527.179	530.049	526.868
2023/01/19_08:59:23.520	1674089963	520	529.066	526.649	530.127	531.062	528.146	528.365	527.226	530.08	526.914
2023/01/19_08:59:23.540	1674089963	540	529.035	526.602	530.08	531.015	528.099	528.318	527.179	530.049	526.868
2023/01/19_08:59:23.560	1674089963	560	529.035	526.602	530.08	531.015	528.099	528.318	527.179	530.049	526.868
2023/01/19_08:59:23.580	1674089963	580	529.035	526.556	530.049	531.015	528.053	528.287	527.133	530.049	526.821
2023/01/19_08:59:23.600	1674089963	600	529.035	526.556	530.049	531.015	528.053	528.287	527.133	530.049	526.821
2023/01/19_08:59:23.620	1674089963	620	528.988	526.525	530.002	530.969	528.053	528.287	527.133	530.002	526.821
2023/01/19_08:59:23.640	1674089963	640	528.942	526.525	530.002	530.969	528.053	528.287	527.133	530.002	526.821
2023/01/19_08:59:23.660	1674089963	660	528.988	526.556	530.002	531.015	528.053	528.287	527.179	530.049	526.868
2023/01/19_08:59:23.680	1674089963	680	528.988	526.525	530.049	531.062	528.099	528.318	527.179	530.049	526.868
2023/01/19_08:59:23.700	1674089963	700	528.988	526.525	530.002	531.015	528.099	528.287	527.179	530.049	526.868
2023/01/19_08:59:23.720	1674089963	720	528.988	526.556	530.049	531.062	528.099	528.318	527.179	530.08	526.868
2023/01/19_08:59:23.740	1674089963	740	528.988	526.556	530.049	531.062	528.099	528.318	527.226	530.08	526.868
2023/01/19_08:59:23.760	1674089963	760	528.988	526.556	530.049	531.062	528.099	528.318	527.226	530.08	526.914
2023/01/19_08:59:23.780	1674089963	780	529.035	526.602	530.08	531.062	528.146	528.365	527.226	530.08	526.914
2023/01/19_08:59:23.800	1674089963	800	529.035	526.602	530.08	531.062	528.146	528.365	527.226	530.08	526.914
2023/01/19_08:59:23.820	1674089963	820	529.066	526.649	530.127	531.093	528.193	528.411	527.304	530.127	526.961
2023/01/19_08:59:23.840	1674089963	840	529.066	526.649	530.127	531.093	528.193	528.411	527.273	530.127	526.961
2023/01/19_08:59:23.860	1674089963	860	529.113	526.696	530.173	531.14	528.24	528.458	527.351	530.173	527.008
2023/01/19_08:59:23.880	1674089963	880	529.113	526.696	530.173	531.14	528.24	528.458	527.304	530.173	527.008
2023/01/19_08:59:23.900	1674089963	900	529.113	526.696	530.173	531.187	528.287	528.458	527.351	530.22	527.039
2023/01/19_08:59:23.920	1674089963	920	529.113	526.696	530.173	531.187	528.24	528.458	527.351	530.22	527.039
2023/01/19_08:59:23.940	1674089963	940	529.16	526.743	530.22	531.187	528.287	528.505	527.351	530.22	527.039
2023/01/19_08:59:23.960	1674089963	960	529.16	526.743	530.22	531.187	528.287	528.458	527.351	530.22	527.039
2023/01/19_08:59:23.980	1674089963	980	529.16	526.743	530.22	531.187	528.287	528.505	527.351	530.22	527.039
2023/01/19_08:59:24.0	1674089964	0	529.16	526.743	530.22	531.187	528.287	528.458	527.351	530.22	527.039
2023/01/19_08:59:24.20	1674089964	20	529.16	526.696	530.173	531.14	528.24	528.458	527.304	530.173	527.008
2023/01/19_08:59:24.40	1674089964	40	529.16	526.696	530.173	531.14	528.24	528.458	527.304	530.173	527.008
2023/01/19_08:59:24.60	1674089964	60	529.16	526.743	530.173	531.14	528.24	528.458	527.304	530.173	527.008
2023/01/19_08:59:24.80	1674089964	80	529.16	526.743	530.22	531.187	528.24	528.458	527.351	530.22	527.039
2023/01/19_08:59:24.100	1674089964	100	529.16	526.743	530.173	531.14	528.24	528.458	527.304	530.173	527.008
2023/01/19_08:59:24.120	1674089964	120	529.113	526.696	530.173	531.14	528.24	528.411	527.304	530.173	527.008
2023/01/19_08:59:24.140	1674089964	140	529.16	526.696	530.173	531.14	528.24	528.411	527.304	530.173	527.008
2023/01/19_08:59:24.160	1674089964	160	529.113	526.696	530.173	531.093	528.193	528.411	527.273	530.127	526.961
2023/01/19_08:59:24.180	1674089964	180	529.113	526.696	530.173	531.093	528.193	528.365	527.273	530.127	526.961
2023/01/19_08:59:24.200	1674089964	200	529.113	526.696	530.127	531.093	528.193	528.411	527.273	530.127	526.961
2023/01/19_08:59:24.220	1674089964	220	529.113	526.649	530.127	531.093	528.193	528.411	527.273	530.127	526.961
2023/01/19_08:59:24.240	1674089964	240	529.066	526.649	530.127	531.093	528.193	528.411	527.273	530.127	526.961
2023/01/19_08:59:24.260	1674089964	260	529.066	526.649	530.127	531.14	528.193	528.411	527.273	530.173	526.961
2023/01/19_08:59:24.280	1674089964	280	529.066	526.649	530.127	531.14	528.193	528.411	527.273	530.173	526.961
2023/01/19_08:59:24.300	1674089964	300	529.113	526.649	530.127	531.187	528.24	528.458	527.304	530.22	527.008
2023/01/19_08:59:24.320	1674089964	320	529.113	526.696	530.173	531.187	528.24	528.458	527.351	530.22	527.008
2023/01/19_08:59:24.340	1674089964	340	529.113	526.696	530.173	531.187	528.287	528.458	527.351	530.22	527.039
2023/01/19_08:59:24.360	1674089964	360	529.066	526.649	530.173	531.14	528.24	528.411	527.304	530.173	527.008
2023/01/19_08:59:24.380	1674089964	380	529.113	526.696	530.173	531.14	528.24	528.411	527.304	530.173	527.008
2023/01/19_08:59:24.400	1674089964	400	529.113	526.696	530.173	531.14	528.24	528.458	527.351	530.173	527.008
2023/01/19_08:59:24.420	1674089964	420	529.113	526.696	530.173	531.14	528.24	528.458	527.304	530.173	527.008
2023/01/19_08:59:24.440	1674089964	440	529.113	526.696	530.173	531.14	528.24	528.458	527.304	530.173	527.008
2023/01/19_08:59:24.460	1674089964	460	529.113	526.696	530.173	531.14	528.24	528.458	527.351	530.173	527.008
2023/01/19_08:59:24.480	1674089964	480	529.113	526.696	530.173	531.187	528.24	528.458	527.351	530.22	527.039
2023/01/19_08:59:24.500	1674089964	500	529.113	526.696	530.173	531.187	528.24	528.458	527.351	530.22	527.039
2023/01/19_08:59:24.520	1674089964	520	529.113	526.696	530.173	531.187	528.24	528.458	527.351	530.22	527.039
2023/01/19_08:59:24.540	1674089964	540	529.16	526.743	530.22	531.187	528.287	528.505	527.351	530.22	527.039
2023/01/19_08:59:24.560	1674089964	560	529.16	526.743	530.173	531.14	528.24	528.458	527.351	530.22	527.039
2023/01/19_08:59:24.580	1674089964	580	529.113	526.696	530.173	531.14	528.193	528.411	527.304	530.173	527.008
2023/01/19_08:59:24.600	1674089964	600	529.066	526.649	530.127	531.093	528.193	528.411	527.273	530.127	526.961
2023/01/19_08:59:24.620	1674089964	620	529.066	526.649	530.127	531.093	528.193	528.365	527.273	530.127	526.961
2023/01/19_08:59:24.640	1674089964	640	529.066	526.602	530.08	531.062	528.146	528.365	527.226	530.08	526.914
2023/01/19_08:59:24.660	1674089964	660	529.113	526.649	530.127	531.093	528.193	528.365	527.273	530.127	526.961
2023/01/19_08:59:24.680	1674089964	680	529.066	526.649	530.08	531.062	528.146	528.365	527.226	530.08	526.914
2023/01/19_08:59:24.700	1674089964	700	529.066	526.649	530.127	531.062	528.146	528.365	527.273	530.127	526.914
2023/01/19_08:59:24.720	1674089964	720	529.035	526.602	530.08	531.062	528.146	528.318	527.226	530.08	526.914
2023/01/19_08:59:24.740	1674089964	740	529.066	526.649	530.127	531.062	528.146	528.365	527.226	530.08	526.914
2023/01/19_08:59:24.760	1674089964	760	529.066	526.602	530.08	531.015	528.099	528.318	527.226	530.08	526.868
2023/01/19_08:59:24.780	1674089964	780	529.035	526.556	530.049	531.015	528.099	528.287	527.179	530.049	526.868
2023/01/19_08:59:24.800	1674089964	800	529.035	526.556	530.049	531.015	528.099	528.318	527.179	530.049	526.868
2023/01/19_08:59:24.820	1674089964	820	529.035	526.556	530.049	531.015	528.099	528.318	527.179	530.08	526.868
2023/01/19_08:59:24.840	1674089964	840	529.035	526.556	530.049	531.062	528.099	528.318	527.226	530.08	526.868
2023/01/19_08:59:24.860	1674089964	860	529.035	526.602	530.08	531.093	528.146	528.365	527.226	530.127	526.914
2023/01/19_08:59:24.880	1674089964	880	529.035	526.602	530.08	531.093	528.146	528.365	527.226	530.127	526.914
2023/01/19_08:59:24.900	1674089964	900	529.035	526.602	530.08	531.093	528.193	528.411	527.273	530.127	526.961
2023/01/19_08:59:24.920	1674089964	920	529.066	526.649	530.127	531.14	528.24	528.411	527.304	530.173	527.008
2023/01/19_08:59:24.940	1674089964	940	529.113	526.696	530.173	531.14	528.287	528.458	527.351	530.22	527.008
2023/01/19_08:59:24.960	1674089964	960	529.066	526.649	530.173	531.14	528.24	528.411	527.304	530.173	527.008
2023/01/19_08:59:24.980	1674089964	980	529.113	526.696	530.173	531.14	528.24	528.411	527.304	530.173	527.008
2023/01/19_08:59:25.0	1674089965	0	529.113	526.696	530.173	531.14	528.24	528.411	527.304	530.173	527.008
2023/01/19_08:59:25.20	1674089965	20	529.113	526.696	530.173	531.187	528.24	528.458	527.351	530.22	527.008
2023/01/19_08:59:25.40	1674089965	40	529.16	526.743	530.22	531.187	528.287	528.505	527.398	530.22	527.039
2023/01/19_08:59:25.60	1674089965	60	529.16	526.743	530.22	531.234	528.287	528.505	527.398	530.267	527.086
2023/01/19_08:59:25.80	1674089965	80	529.16	526.743	530.22	531.234	528.287	528.505	527.398	530.267	527.086
2023/01/19_08:59:25.100	1674089965	100	529.16	526.743	530.22	531.187	528.287	528.505	527.398	530.267	527.086
2023/01/19_08:59:25.120	1674089965	120	529.207	526.79	530.267	531.234	528.318	528.552	527.398	530.267	527.086
2023/01/19_08:59:25.140	1674089965	140	529.207	526.79	530.267	531.234	528.318	528.505	527.398	530.267	527.086
2023/01/19_08:59:25.160	1674089965	160	529.207	526.79	530.267	531.234	528.287	528.505	527.398	530.267	527.086
2023/01/19_08:59:25.180	1674089965	180	529.207	526.743	530.22	531.187	528.287	528.505	527.351	530.22	527.039
2023/01/19_08:59:25.200	1674089965	200	529.16	526.743	530.22	531.187	528.287	528.458	527.351	530.22	527.039
2023/01/19_08:59:25.220	1674089965	220	529.16	526.743	530.22	531.187	528.24	528.458	527.351	530.22	527.039
2023/01/19_08:59:25.240	1674089965	240	529.16	526.743	530.22	531.187	528.24	528.458	527.351	530.173	527.008
2023/01/19_08:59:25.260	1674089965	260	529.16	526.743	530.173	531.14	528.24	528.458	527.304	530.173	527.008
2023/01/19_08:59:25.280	1674089965	280	529.16	526.743	530.173	531.14	528.24	528.458	527.304	530.173	527.008
2023/01/19_08:59:25.300	1674089965	300	529.113	526.696	530.173	531.14	528.24	528.411	527.304	530.173	526.961
2023/01/19_08:59:25.320	1674089965	320	529.066	526.649	530.127	531.093	528.146	528.365	527.226	530.127	526.914
2023/01/19_08:59:25.340	1674089965	340	529.066	526.649	530.127	531.093	528.146	528.365	527.226	530.127	526.914
2023/01/19_08:59:25.360	1674089965	360	529.066	526.602	530.08	531.062	528.146	528.365	527.226	530.08	526.914
2023/01/19_08:59:25.380	1674089965	380	529.035	526.602	530.049	531.062	528.099	528.318	527.226	530.08	526.868
2023/01/19_08:59:25.400	1674089965	400	529.035	526.556	530.049	531.062	528.099	528.318	527.179	530.08	526.868
2023/01/19_08:59:25.420	1674089965	420	528.988	526.556	530.049	531.062	528.099	528.318	527.226	530.08	526.868
2023/01/19_08:59:25.440	1674089965	440	528.988	526.556	530.049	531.062	528.146	528.318	527.226	530.08	526.868
2023/01/19_08:59:25.460	1674089965	460	528.988	526.556	530.049	531.062	528.146	528.318	527.226	530.08	526.914
2023/01/19_08:59:25.480	1674089965	480	529.035	526.556	530.08	531.062	528.146	528.365	527.226	530.08	526.914
2023/01/19_08:59:25.500	1674089965	500	529.066	526.649	530.127	531.093	528.193	528.411	527.304	530.127	527.008
2023/01/19_08:59:25.520	1674089965	520	529.066	526.649	530.127	531.093	528.193	528.411	527.273	530.127	526.961
2023/01/19_08:59:25.540	1674089965	540	529.066	526.649	530.127	531.093	528.193	528.411	527.273	530.127	526.961
2023/01/19_08:59:25.560	1674089965	560	529.066	526.649	530.127	531.093	528.193	528.411	527.304	530.173	526.961
2023/01/19_08:59:25.580	1674089965	580	529.113	526.649	530.127	531.14	528.24	528.411	527.304	530.173	527.008
2023/01/19_08:59:25.600	1674089965	600	529.113	526.649	530.173	531.14	528.24	528.411	527.304	530.173	527.008
2023/01/19_08:59:25.620	1674089965	620	529.113	526.696	530.173	531.14	528.24	528.458	527.304	530.173	527.008
2023/01/19_08:59:25.640	1674089965	640	529.113	526.649	530.173	531.14	528.24	528.458	527.304	530.173	527.008
2023/01/19_08:59:25.660	1674089965	660	529.113	526.696	530.173	531.187	528.24	528.458	527.351	530.22	527.039
2023/01/19_08:59:25.680	1674089965	680	529.066	526.696	530.127	531.14	528.24	528.411	527.304	530.173	527.008
2023/01/19_08:59:25.700	1674089965	700	529.113	526.696	530.173	531.14	528.24	528.411	527.304	530.173	527.008
2023/01/19_08:59:25.720	1674089965	720	529.066	526.649	530.127	531.093	528.193	528.411	527.273	530.127	526.961
2023/01/19_08:59:25.740	1674089965	740	529.113	526.649	530.127	531.093	528.193	528.411	527.273	530.127	526.961
2023/01/19_08:59:25.760	1674089965	760	529.035	526.602	530.08	531.062	528.146	528.365	527.226	530.08	526.914
2023/01/19_08:59:25.780	1674089965	780	529.035	526.602	530.08	531.062	528.146	528.318	527.226	530.08	526.914
2023/01/19_08:59:25.800	1674089965	800	528.988	526.556	530.002	530.969	528.053	528.287	527.133	530.002	526.821
2023/01/19_08:59:25.820	1674089965	820	528.988	526.556	530.049	530.969	528.053	528.287	527.133	530.002	526.821
2023/01/19_08:59:25.840	1674089965	840	528.988	526.525	530.002	530.969	528.053	528.24	527.133	530.002	526.821
2023/01/19_08:59:25.860	1674089965	860	528.988	526.525	530.002	530.969	528.053	528.24	527.133	530.002	526.821
2023/01/19_08:59:25.880	1674089965	880	528.942	526.525	530.002	530.969	528.021	528.24	527.133	530.002	526.79
2023/01/19_08:59:25.900	1674089965	900	528.988	526.525	530.002	530.969	528.053	528.24	527.133	530.002	526.79
2023/01/19_08:59:25.920	1674089965	920	528.942	526.525	529.955	530.922	528.021	528.24	527.086	529.955	526.79
2023/01/19_08:59:25.940	1674089965	940	528.942	526.478	529.955	530.922	528.021	528.24	527.086	529.955	526.79
2023/01/19_08:59:25.960	1674089965	960	528.895	526.478	529.955	530.969	528.021	528.24	527.086	530.002	526.79
2023/01/19_08:59:25.980	1674089965	980	528.895	526.431	529.908	530.922	527.975	528.193	527.086	529.955	526.743
2023/01/19_08:59:26.0	1674089966	0	528.895	526.478	529.955	530.969	528.021	528.24	527.133	530.002	526.79
2023/01/19_08:59:26.20	1674089966	20	528.942	526.525	530.002	531.015	528.053	528.287	527.179	530.049	526.821
2023/01/19_08:59:26.40	1674089966	40	528.988	526.556	530.049	531.062	528.099	528.318	527.179	530.08	526.868
2023/01/19_08:59:26.60	1674089966	60	528.988	526.556	530.049	531.015	528.099	528.318	527.179	530.049	526.868
2023/01/19_08:59:26.80	1674089966	80	529.035	526.602	530.08	531.062	528.146	528.365	527.226	530.08	526.914
2023/01/19_08:59:26.100	1674089966	100	529.035	526.602	530.127	531.062	528.193	528.365	527.273	530.127	526.961
2023/01/19_08:59:26.120	1674089966	120	529.035	526.602	530.08	531.062	528.146	528.365	527.273	530.08	526.914
2023/01/19_08:59:26.140	1674089966	140	529.066	526.649	530.127	531.093	528.193	528.365	527.273	530.127	526.961
2023/01/19_08:59:26.160	1674089966	160	529.066	526.649	530.127	531.093	528.193	528.411	527.304	530.127	526.961
2023/01/19_08:59:26.180	1674089966	180	529.035	526.602	530.08	531.062	528.146	528.365	527.226	530.08	526.914
2023/01/19_08:59:26.200	1674089966	200	529.035	526.602	530.08	531.093	528.146	528.365	527.273	530.127	526.961
2023/01/19_08:59:26.220	1674089966	220	529.066	526.649	530.127	531.093	528.193	528.411	527.273	530.127	526.961
2023/01/19_08:59:26.240	1674089966	240	529.066	526.649	530.127	531.093	528.193	528.411	527.273	530.127	526.961
2023/01/19_08:59:26.260	1674089966	260	529.066	526.649	530.127	531.093	528.193	528.411	527.273	530.173	527.008
2023/01/19_08:59:26.280	1674089966	280	529.066	526.649	530.127	531.093	528.193	528.411	527.273	530.127	526.961
2023/01/19_08:59:26.300	1674089966	300	529.066	526.649	530.127	531.093	528.193	528.411	527.273	530.127	526.961
2023/01/19_08:59:26.320	1674089966	320	529.066	526.649	530.08	531.062	528.146	528.365	527.273	530.127	526.961
2023/01/19_08:59:26.340	1674089966	340	529.066	526.602	530.08	531.062	528.146	528.318	527.226	530.08	526.914
2023/01/19_08:59:26.360	1674089966	360	529.035	526.602	530.08	531.062	528.146	528.318	527.226	530.08	526.914
2023/01/19_08:59:26.380	1674089966	380	529.035	526.602	530.08	531.015	528.099	528.318	527.179	530.08	526.868
2023/01/19_08:59:26.400	1674089966	400	529.035	526.556	530.049	531.015	528.099	528.287	527.179	530.049	526.868
2023/01/19_08:59:26.420	1674089966	420	528.988	526.556	530.049	530.969	528.099	528.287	527.179	530.049	526.821
2023/01/19_08:59:26.440	1674089966	440	528.988	526.556	530.049	530.969	528.099	528.287	527.133	530.002	526.821
2023/01/19_08:59:26.460	1674089966	460	528.988	526.556	530.049	530.969	528.053	528.287	527.133	530.049	526.821
2023/01/19_08:59:26.480	1674089966	480	528.942	526.525	530.002	530.922	528.021	528.24	527.086	530.002	526.79
2023/01/19_08:59:26.500	1674089966	500	528.988	526.556	530.002	530.969	528.053	528.287	527.133	530.049	526.821
2023/01/19_08:59:26.520	1674089966	520	528.942	526.525	530.002	530.969	528.053	528.287	527.133	530.002	526.821
2023/01/19_08:59:26.540	1674089966	540	528.988	526.556	530.049	531.015	528.099	528.318	527.179	530.049	526.868
2023/01/19_08:59:26.560	1674089966	560	528.988	526.556	530.049	531.015	528.099	528.318	527.179	530.08	526.868
2023/01/19_08:59:26.580	1674089966	580	528.988	526.525	530.049	531.015	528.099	528.318	527.179	530.08	526.868
2023/01/19_08:59:26.600	1674089966	600	528.988	526.556	530.049	531.062	528.099	528.318	527.179	530.08	526.868
2023/01/19_08:59:26.620	1674089966	620	528.988	526.556	530.049	531.062	528.099	528.318	527.179	530.08	526.868
2023/01/19_08:59:26.640	1674089966	640	529.035	526.556	530.08	531.062	528.146	528.318	527.226	530.08	526.914
2023/01/19_08:59:26.660	1674089966	660	528.988	526.556	530.08	531.062	528.146	528.318	527.226	530.08	526.914
2023/01/19_08:59:26.680	1674089966	680	529.035	526.602	530.08	531.062	528.146	528.365	527.226	530.08	526.914
2023/01/19_08:59:26.700	1674089966	700	529.035	526.602	530.08	531.093	528.146	528.365	527.273	530.127	526.961
2023/01/19_08:59:26.720	1674089966	720	529.066	526.649	530.127	531.093	528.193	528.411	527.273	530.127	526.961
2023/01/19_08:59:26.740	1674089966	740	529.066	526.649	530.127	531.093	528.193	528.411	527.304	530.173	526.961
2023/01/19_08:59:26.760	1674089966	760	529.066	526.649	530.127	531.14	528.24	528.411	527.304	530.173	527.008
2023/01/19_08:59:26.780	1674089966	780	529.066	526.602	530.127	531.093	528.193	528.411	527.273	530.127	526.961
2023/01/19_08:59:26.800	1674089966	800	529.066	526.649	530.127	531.093	528.193	528.411	527.273	530.127	526.961
2023/01/19_08:59:26.820	1674089966	820	529.066	526.649	530.08	531.093	528.193	528.365	527.273	530.127	526.961
2023/01/19_08:59:26.840	1674089966	840	529.066	526.649	530.127	531.093	528.193	528.411	527.273	530.127	526.961
2023/01/19_08:59:26.860	1674089966	860	529.066	526.649	530.127	531.093	528.193	528.411	527.273	530.127	526.961
2023/01/19_08:59:26.880	1674089966	880	529.113	526.696	530.127	531.093	528.193	528.411	527.304	530.173	527.008
2023/01/19_08:59:26.900	1674089966	900	529.066	526.649	530.127	531.093	528.193	528.411	527.273	530.127	526.961
2023/01/19_08:59:26.920	1674089966	920	529.066	526.649	530.08	531.062	528.146	528.365	527.273	530.127	526.914
2023/01/19_08:59:26.940	1674089966	940	529.035	526.602	530.049	531.015	528.099	528.318	527.226	530.08	526.868
2023/01/19_08:59:26.960	1674089966	960	529.035	526.556	530.049	531.015	528.099	528.287	527.179	530.049	526.868
2023/01/19_08:59:26.980	1674089966	980	528.988	526.556	530.049	530.969	528.099	528.287	527.133	530.002	526.868
2023/01/19_08:59:27.0	1674089967	0	528.988	526.556	530.049	530.969	528.099	528.287	527.133	530.002	526.821
2023/01/19_08:59:27.20	1674089967	20	528.942	526.525	530.002	530.969	528.053	528.24	527.133	530.002	526.79
2023/01/19_08:59:27.40	1674089967	40	528.942	526.525	530.002	530.922	528.021	528.24	527.086	530.002	526.79
2023/01/19_08:59:27.60	1674089967	60	528.942	526.525	530.002	530.922	528.021	528.24	527.086	529.955	526.79
2023/01/19_08:59:27.80	1674089967	80	528.942	526.525	530.002	530.969	528.021	528.24	527.086	530.002	526.79
2023/01/19_08:59:27.100	1674089967	100	528.942	526.525	530.002	530.969	528.021	528.287	527.133	530.002	526.821
2023/01/19_08:59:27.120	1674089967	120	528.942	526.525	530.002	530.969	528.053	528.287	527.133	530.049	526.821
2023/01/19_08:59:27.140	1674089967	140	528.942	526.525	530.002	530.969	528.053	528.287	527.133	530.049	526.821
2023/01/19_08:59:27.160	1674089967	160	528.895	526.478	529.955	530.969	528.021	528.24	527.133	530.002	526.79
2023/01/19_08:59:27.180	1674089967	180	528.895	526.478	529.955	530.969	528.021	528.24	527.133	530.002	526.79
2023/01/19_08:59:27.200	1674089967	200	528.942	526.525	530.002	530.969	528.053	528.287	527.133	530.002	526.821
2023/01/19_08:59:27.220	1674089967	220	528.942	526.525	530.002	531.015	528.053	528.287	527.179	530.049	526.868
2023/01/19_08:59:27.240	1674089967	240	528.942	526.525	530.002	531.015	528.099	528.287	527.179	530.049	526.868
2023/01/19_08:59:27.260	1674089967	260	528.988	526.556	530.049	531.015	528.099	528.318	527.226	530.049	526.868
2023/01/19_08:59:27.280	1674089967	280	528.988	526.556	530.049	531.015	528.099	528.287	527.179	530.049	526.868
2023/01/19_08:59:27.300	1674089967	300	529.035	526.602	530.08	531.062	528.146	528.318	527.226	530.08	526.914
2023/01/19_08:59:27.320	1674089967	320	529.035	526.602	530.08	531.062	528.146	528.365	527.226	530.08	526.914
2023/01/19_08:59:27.340	1674089967	340	529.035	526.602	530.08	531.062	528.146	528.365	527.273	530.127	526.914
2023/01/19_08:59:27.360	1674089967	360	529.035	526.602	530.08	531.093	528.146	528.365	527.273	530.127	526.914
2023/01/19_08:59:27.380	1674089967	380	528.988	526.556	530.08	531.062	528.146	528.365	527.226	530.08	526.914
2023/01/19_08:59:27.400	1674089967	400	528.988	526.556	530.049	531.015	528.099	528.318	527.179	530.049	526.868
2023/01/19_08:59:27.420	1674089967	420	528.988	526.602	530.049	531.062	528.099	528.318	527.226	530.08	526.914
2023/01/19_08:59:27.440	1674089967	440	528.988	526.556	530.049	531.015	528.099	528.318	527.179	530.049	526.868
2023/01/19_08:59:27.460	1674089967	460	528.988	526.556	530.049	531.015	528.099	528.318	527.179	530.049	526.868
2023/01/19_08:59:27.480	1674089967	480	528.988	526.556	530.049	531.015	528.053	528.287	527.133	530.049	526.821
2023/01/19_08:59:27.500	1674089967	500	528.942	526.525	530.002	530.969	528.053	528.24	527.133	530.002	526.821
2023/01/19_08:59:27.520	1674089967	520	528.942	526.478	529.955	530.922	528.021	528.193	527.086	529.955	526.79
2023/01/19_08:59:27.540	1674089967	540	528.895	526.478	529.955	530.922	527.975	528.193	527.039	529.955	526.743
2023/01/19_08:59:27.560	1674089967	560	528.895	526.478	529.955	530.922	528.021	528.193	527.086	529.955	526.743
2023/01/19_08:59:27.580	1674089967	580	528.848	526.431	529.861	530.828	527.928	528.146	527.008	529.861	526.696
2023/01/19_08:59:27.600	1674089967	600	528.848	526.431	529.908	530.828	527.928	528.146	527.008	529.861	526.696
2023/01/19_08:59:27.620	1674089967	620	528.848	526.431	529.861	530.828	527.928	528.099	527.008	529.861	526.696
2023/01/19_08:59:27.640	1674089967	640	528.848	526.431	529.908	530.828	527.928	528.146	527.008	529.861	526.696
2023/01/19_08:59:27.660	1674089967	660	528.848	526.384	529.861	530.828	527.881	528.099	526.961	529.861	526.649
2023/01/19_08:59:27.680	1674089967	680	528.848	526.431	529.861	530.875	527.928	528.146	527.008	529.861	526.696
2023/01/19_08:59:27.700	1674089967	700	528.848	526.431	529.908	530.875	527.928	528.146	527.039	529.908	526.696
2023/01/19_08:59:27.720	1674089967	720	528.848	526.431	529.908	530.922	527.975	528.193	527.039	529.955	526.743
2023/01/19_08:59:27.740	1674089967	740	528.848	526.384	529.861	530.875	527.928	528.146	527.039	529.908	526.696
2023/01/19_08:59:27.760	1674089967	760	528.848	526.431	529.908	530.922	527.975	528.193	527.039	529.955	526.743
2023/01/19_08:59:27.780	1674089967	780	528.848	526.431	529.908	530.875	527.975	528.193	527.039	529.908	526.743
2023/01/19_08:59:27.800	1674089967	800	528.848	526.431	529.908	530.922	527.975	528.193	527.086	529.955	526.743
2023/01/19_08:59:27.820	1674089967	820	528.848	526.431	529.955	530.922	528.021	528.193	527.086	529.955	526.79
2023/01/19_08:59:27.840	1674089967	840	528.895	526.478	529.955	530.922	528.021	528.24	527.086	529.955	526.79
2023/01/19_08:59:27.860	1674089967	860	528.895	526.478	529.955	530.922	528.053	528.24	527.133	530.002	526.79
2023/01/19_08:59:27.880	1674089967	880	528.895	526.478	530.002	530.922	528.053	528.24	527.133	530.002	526.821
2023/01/19_08:59:27.900	1674089967	900	528.942	526.525	530.002	530.969	528.053	528.287	527.179	530.002	526.821
2023/01/19_08:59:27.920	1674089967	920	528.988	526.556	530.049	531.015	528.099	528.318	527.179	530.049	526.868
2023/01/19_08:59:27.940	1674089967	940	528.988	526.556	530.049	531.015	528.099	528.318	527.179	530.049	526.868
2023/01/19_08:59:27.960	1674089967	960	528.988	526.556	530.002	531.015	528.099	528.287	527.179	530.049	526.868
2023/01/19_08:59:27.980	1674089967	980	528.988	526.525	530.002	531.015	528.099	528.287	527.179	530.049	526.868
2023/01/19_08:59:28.0	1674089968	0	528.942	526.525	530.002	531.015	528.099	528.287	527.179	530.049	526.868
2023/01/19_08:59:28.20	1674089968	20	528.988	526.556	530.002	531.015	528.099	528.287	527.179	530.049	526.868
2023/01/19_08:59:28.40	1674089968	40	528.988	526.556	530.002	531.015	528.053	528.287	527.179	530.049	526.868
2023/01/19_08:59:28.60	1674089968	60	528.988	526.556	530.002	531.015	528.099	528.287	527.179	530.049	526.868
2023/01/19_08:59:28.80	1674089968	80	528.942	526.525	530.002	530.969	528.053	528.287	527.133	530.002	526.821
2023/01/19_08:59:28.100	1674089968	100	528.988	526.525	530.002	530.969	528.053	528.287	527.133	530.002	526.821
2023/01/19_08:59:28.120	1674089968	120	528.942	526.525	529.955	530.922	528.021	528.24	527.086	529.955	526.79
2023/01/19_08:59:28.140	1674089968	140	528.942	526.525	529.955	530.922	528.021	528.24	527.086	529.955	526.79
2023/01/19_08:59:28.160	1674089968	160	528.895	526.478	529.955	530.922	528.021	528.193	527.086	529.955	526.79
2023/01/19_08:59:28.180	1674089968	180	528.895	526.478	529.955	530.875	527.975	528.193	527.086	529.955	526.743
2023/01/19_08:59:28.200	1674089968	200	528.895	526.478	529.908	530.875	527.975	528.193	527.039	529.908	526.743
2023/01/19_08:59:28.220	1674089968	220	528.895	526.478	529.955	530.875	527.975	528.193	527.039	529.908	526.743
2023/01/19_08:59:28.240	1674089968	240	528.848	526.431	529.908	530.875	527.975	528.146	527.039	529.908	526.696
2023/01/19_08:59:28.260	1674089968	260	528.895	526.431	529.908	530.875	527.975	528.146	527.039	529.908	526.696
2023/01/19_08:59:28.280	1674089968	280	528.895	526.431	529.908	530.875	527.975	528.146	527.039	529.908	526.696
2023/01/19_08:59:28.300	1674089968	300	528.895	526.431	529.908	530.875	527.928	528.193	527.039	529.908	526.696
2023/01/19_08:59:28.320	1674089968	320	528.895	526.431	529.908	530.875	527.975	528.193	527.039	529.955	526.743
2023/01/19_08:59:28.340	1674089968	340	528.895	526.431	529.955	530.922	528.021	528.24	527.086	529.955	526.79
2023/01/19_08:59:28.360	1674089968	360	528.895	526.478	529.955	530.969	528.021	528.24	527.086	530.002	526.79
2023/01/19_08:59:28.380	1674089968	380	528.895	526.478	529.955	530.969	528.021	528.24	527.086	530.002	526.79
2023/01/19_08:59:28.400	1674089968	400	528.848	526.431	529.908	530.922	528.021	528.24	527.086	529.955	526.79
2023/01/19_08:59:28.420	1674089968	420	528.895	526.478	529.955	530.969	528.021	528.24	527.133	530.002	526.821
2023/01/19_08:59:28.440	1674089968	440	528.895	526.478	529.955	530.969	528.053	528.24	527.133	530.002	526.821
2023/01/19_08:59:28.460	1674089968	460	528.942	526.525	530.002	530.969	528.053	528.287	527.133	530.002	526.821
2023/01/19_08:59:28.480	1674089968	480	528.942	526.525	530.049	531.015	528.099	528.287	527.179	530.049	526.868
2023/01/19_08:59:28.500	1674089968	500	528.988	526.556	530.049	531.015	528.099	528.287	527.179	530.049	526.868
2023/01/19_08:59:28.520	1674089968	520	528.988	526.556	530.049	531.015	528.146	528.318	527.226	530.049	526.868
2023/01/19_08:59:28.540	1674089968	540	528.988	526.556	530.049	531.062	528.146	528.318	527.226	530.08	526.868
2023/01/19_08:59:28.560	1674089968	560	529.035	526.556	530.08	531.062	528.146	528.318	527.226	530.08	526.914
2023/01/19_08:59:28.580	1674089968	580	528.988	526.556	530.049	531.015	528.099	528.318	527.179	530.049	526.868
2023/01/19_08:59:28.600	1674089968	600	528.988	526.556	530.049	531.062	528.099	528.318	527.226	530.08	526.914
2023/01/19_08:59:28.620	1674089968	620	528.988	526.556	530.049	531.015	528.099	528.318	527.179	530.049	526.868
2023/01/19_08:59:28.640	1674089968	640	528.988	526.602	530.049	531.062	528.146	528.318	527.226	530.08	526.914
2023/01/19_08:59:28.660	1674089968	660	528.988	526.602	530.049	531.062	528.099	528.318	527.226	530.08	526.914
2023/01/19_08:59:28.680	1674089968	680	529.035	526.602	530.08	531.062	528.099	528.318	527.226	530.08	526.914
2023/01/19_08:59:28.700	1674089968	700	528.988	526.556	530.049	531.015	528.099	528.318	527.179	530.049	526.868
2023/01/19_08:59:28.720	1674089968	720	528.988	526.556	530.049	531.015	528.099	528.287	527.179	530.049	526.868
2023/01/19_08:59:28.740	1674089968	740	528.988	526.556	530.002	530.969	528.053	528.287	527.133	530.002	526.821
2023/01/19_08:59:28.760	1674089968	760	528.942	526.525	530.002	530.969	528.053	528.24	527.133	530.002	526.821
2023/01/19_08:59:28.780	1674089968	780	528.942	526.525	529.955	530.922	528.021	528.24	527.086	529.955	526.79
2023/01/19_08:59:28.800	1674089968	800	528.942	526.478	529.955	530.922	528.021	528.24	527.086	529.955	526.79
2023/01/19_08:59:28.820	1674089968	820	528.848	526.431	529.908	530.875	527.975	528.146	527.039	529.908	526.743
2023/01/19_08:59:28.840	1674089968	840	528.848	526.431	529.908	530.828	527.928	528.146	527.008	529.861	526.696
2023/01/19_08:59:28.860	1674089968	860	528.848	526.431	529.908	530.828	527.928	528.146	527.008	529.861	526.696
2023/01/19_08:59:28.880	1674089968	880	528.801	526.384	529.861	530.797	527.881	528.099	526.961	529.815	526.649
2023/01/19_08:59:28.900	1674089968	900	528.848	526.431	529.861	530.828	527.928	528.146	527.008	529.861	526.696
2023/01/19_08:59:28.920	1674089968	920	528.848	526.384	529.861	530.828	527.881	528.099	526.961	529.861	526.649
2023/01/19_08:59:28.940	1674089968	940	528.848	526.431	529.908	530.875	527.975	528.193	527.039	529.908	526.696
2023/01/19_08:59:28.960	1674089968	960	528.848	526.431	529.908	530.875	527.975	528.193	527.039	529.908	526.743
2023/01/19_08:59:28.980	1674089968	980	528.848	526.431	529.908	530.922	527.975	528.193	527.039	529.955	526.743
2023/01/19_08:59:29.0	1674089969	0	528.848	526.431	529.908	530.922	527.975	528.193	527.039	529.955	526.743
2023/01/19_08:59:29.20	1674089969	20	528.848	526.431	529.908	530.922	527.975	528.193	527.086	529.955	526.743
2023/01/19_08:59:29.40	1674089969	40	528.895	526.478	529.955	530.922	528.021	528.24	527.086	529.955	526.79
2023/01/19_08:59:29.60	1674089969	60	528.895	526.478	530.002	530.969	528.053	528.24	527.133	530.002	526.821
2023/01/19_08:59:29.80	1674089969	80	528.895	526.525	529.955	530.969	528.053	528.24	527.133	530.002	526.821
2023/01/19_08:59:29.100	1674089969	100	528.988	526.556	530.049	531.015	528.099	528.318	527.179	530.049	526.868
2023/01/19_08:59:29.120	1674089969	120	528.988	526.556	530.049	531.015	528.099	528.318	527.179	530.049	526.868
2023/01/19_08:59:29.140	1674089969	140	529.035	526.556	530.08	531.062	528.146	528.318	527.226	530.08	526.914
2023/01/19_08:59:29.160	1674089969	160	529.066	526.602	530.08	531.093	528.193	528.365	527.273	530.127	526.961
2023/01/19_08:59:29.180	1674089969	180	529.066	526.649	530.127	531.093	528.193	528.411	527.273	530.127	526.961
2023/01/19_08:59:29.200	1674089969	200	529.066	526.649	530.127	531.14	528.24	528.411	527.304	530.173	527.008
2023/01/19_08:59:29.220	1674089969	220	529.113	526.696	530.173	531.14	528.24	528.458	527.304	530.173	527.008
2023/01/19_08:59:29.240	1674089969	240	529.113	526.696	530.173	531.187	528.24	528.458	527.351	530.22	527.039
2023/01/19_08:59:29.260	1674089969	260	529.16	526.696	530.173	531.187	528.24	528.458	527.351	530.22	527.039
2023/01/19_08:59:29.280	1674089969	280	529.16	526.743	530.173	531.187	528.287	528.458	527.351	530.22	527.039
2023/01/19_08:59:29.300	1674089969	300	529.16	526.743	530.22	531.187	528.287	528.505	527.351	530.22	527.039
2023/01/19_08:59:29.320	1674089969	320	529.16	526.743	530.173	531.187	528.24	528.458	527.351	530.22	527.008
2023/01/19_08:59:29.340	1674089969	340	529.16	526.743	530.22	531.187	528.287	528.458	527.351	530.22	527.039
2023/01/19_08:59:29.360	1674089969	360	529.16	526.743	530.173	531.187	528.24	528.458	527.351	530.22	527.008
2023/01/19_08:59:29.380	1674089969	380	529.113	526.696	530.173	531.14	528.193	528.411	527.304	530.173	526.961
2023/01/19_08:59:29.400	1674089969	400	529.113	526.696	530.173	531.14	528.24	528.411	527.304	530.173	527.008
2023/01/19_08:59:29.420	1674089969	420	529.113	526.696	530.173	531.093	528.193	528.411	527.304	530.127	526.961
2023/01/19_08:59:29.440	1674089969	440	529.113	526.696	530.127	531.093	528.193	528.411	527.273	530.127	526.961
2023/01/19_08:59:29.460	1674089969	460	529.113	526.696	530.127	531.093	528.193	528.411	527.273	530.127	526.961
2023/01/19_08:59:29.480	1674089969	480	529.113	526.696	530.173	531.093	528.193	528.411	527.273	530.127	526.961
2023/01/19_08:59:29.500	1674089969	500	529.113	526.696	530.173	531.093	528.193	528.411	527.273	530.127	526.961
2023/01/19_08:59:29.520	1674089969	520	529.113	526.696	530.173	531.093	528.193	528.411	527.273	530.173	526.961
2023/01/19_08:59:29.540	1674089969	540	529.113	526.649	530.127	531.093	528.193	528.411	527.273	530.127	526.961
2023/01/19_08:59:29.560	1674089969	560	529.113	526.649	530.127	531.093	528.193	528.411	527.273	530.127	526.961
2023/01/19_08:59:29.580	1674089969	580	529.035	526.602	530.08	531.093	528.146	528.365	527.226	530.127	526.914
2023/01/19_08:59:29.600	1674089969	600	529.035	526.602	530.08	531.062	528.146	528.365	527.226	530.127	526.914
2023/01/19_08:59:29.620	1674089969	620	529.035	526.602	530.08	531.093	528.146	528.365	527.226	530.127	526.914
2023/01/19_08:59:29.640	1674089969	640	529.066	526.649	530.127	531.14	528.193	528.411	527.273	530.173	526.961
2023/01/19_08:59:29.660	1674089969	660	529.066	526.602	530.127	531.093	528.193	528.411	527.273	530.127	526.961
2023/01/19_08:59:29.680	1674089969	680	529.113	526.649	530.173	531.14	528.24	528.458	527.304	530.173	527.008
2023/01/19_08:59:29.700	1674089969	700	529.113	526.696	530.173	531.14	528.24	528.458	527.351	530.173	527.008
2023/01/19_08:59:29.720	1674089969	720	529.16	526.743	530.22	531.187	528.287	528.505	527.351	530.22	527.039
2023/01/19_08:59:29.740	1674089969	740	529.16	526.743	530.22	531.187	528.287	528.505	527.351	530.22	527.039
2023/01/19_08:59:29.760	1674089969	760	529.16	526.743	530.22	531.187	528.287	528.505	527.398	530.22	527.039
2023/01/19_08:59:29.780	1674089969	780	529.16	526.696	530.22	531.187	528.287	528.458	527.351	530.22	527.039
2023/01/19_08:59:29.800	1674089969	800	529.16	526.743	530.22	531.187	528.287	528.505	527.351	530.22	527.039
2023/01/19_08:59:29.820	1674089969	820	529.16	526.743	530.22	531.234	528.318	528.505	527.398	530.267	527.086
2023/01/19_08:59:29.840	1674089969	840	529.16	526.743	530.22	531.187	528.287	528.505	527.398	530.22	527.039
2023/01/19_08:59:29.860	1674089969	860	529.16	526.743	530.22	531.234	528.287	528.505	527.398	530.267	527.086
2023/01/19_08:59:29.880	1674089969	880	529.16	526.743	530.22	531.234	528.287	528.505	527.398	530.22	527.086
2023/01/19_08:59:29.900	1674089969	900	529.16	526.743	530.22	531.187	528.287	528.505	527.351	530.22	527.039
2023/01/19_08:59:29.920	1674089969	920	529.16	526.743	530.22	531.14	528.24	528.458	527.351	530.22	527.039
2023/01/19_08:59:29.940	1674089969	940	529.113	526.696	530.173	531.14	528.24	528.411	527.304	530.173	527.008
2023/01/19_08:59:29.960	1674089969	960	529.066	526.649	530.127	531.093	528.193	528.365	527.273	530.127	526.961
2023/01/19_08:59:29.980	1674089969	980	529.066	526.649	530.127	531.093	528.193	528.365	527.273	530.127	526.961
2023/01/19_08:59:30.0	1674089970	0	529.035	526.602	530.08	531.062	528.146	528.318	527.226	530.08	526.868
2023/01/19_08:59:30.20	1674089970	20	529.035	526.602	530.049	531.015	528.099	528.287	527.179	530.049	526.868
2023/01/19_08:59:30.40	1674089970	40	528.988	526.556	530.049	530.969	528.053	528.287	527.133	530.002	526.821
2023/01/19_08:59:30.60	1674089970	60	528.988	526.556	530.002	530.969	528.053	528.287	527.133	530.002	526.821
2023/01/19_08:59:30.80	1674089970	80	528.942	526.525	530.002	530.969	528.053	528.24	527.133	530.002	526.79
2023/01/19_08:59:30.100	1674089970	100	528.942	526.525	530.002	530.922	528.021	528.24	527.086	529.955	526.79
2023/01/19_08:59:30.120	1674089970	120	528.942	526.478	529.955	530.922	528.021	528.193	527.086	529.955	526.79
2023/01/19_08:59:30.140	1674089970	140	528.942	526.478	529.955	530.922	528.021	528.24	527.086	529.955	526.79
2023/01/19_08:59:30.160	1674089970	160	528.942	526.478	529.955	530.922	528.021	528.24	527.086	529.955	526.79
2023/01/19_08:59:30.180	1674089970	180	528.895	526.478	529.955	530.922	528.021	528.24	527.086	529.955	526.79
2023/01/19_08:59:30.200	1674089970	200	528.895	526.478	529.955	530.969	528.021	528.24	527.086	529.955	526.79
2023/01/19_08:59:30.220	1674089970	220	528.895	526.431	529.908	530.922	528.021	528.24	527.086	529.955	526.743
2023/01/19_08:59:30.240	1674089970	240	528.942	526.525	530.002	531.015	528.053	528.287	527.133	530.049	526.821
2023/01/19_08:59:30.260	1674089970	260	528.895	526.478	529.955	530.969	528.053	528.24	527.133	530.002	526.821
2023/01/19_08:59:30.280	1674089970	280	528.942	526.525	530.002	531.015	528.099	528.287	527.179	530.049	526.868
2023/01/19_08:59:30.300	1674089970	300	528.942	526.525	530.049	531.015	528.099	528.287	527.179	530.049	526.868
2023/01/19_08:59:30.320	1674089970	320	528.988	526.556	530.049	531.062	528.146	528.318	527.226	530.08	526.914
2023/01/19_08:59:30.340	1674089970	340	529.035	526.602	530.08	531.062	528.146	528.318	527.226	530.08	526.914
2023/01/19_08:59:30.360	1674089970	360	529.035	526.602	530.08	531.062	528.146	528.318	527.226	530.08	526.914
2023/01/19_08:59:30.380	1674089970	380	529.035	526.556	530.049	531.062	528.146	528.318	527.226	530.08	526.914
2023/01/19_08:59:30.400	1674089970	400	529.035	526.602	530.08	531.062	528.146	528.365	527.226	530.08	526.914
2023/01/19_08:59:30.420	1674089970	420	529.066	526.649	530.08	531.093	528.193	528.411	527.273	530.127	526.961
2023/01/19_08:59:30.440	1674089970	440	529.066	526.649	530.127	531.14	528.193	528.411	527.304	530.173	527.008
2023/01/19_08:59:30.460	1674089970	460	529.066	526.649	530.127	531.093	528.193	528.411	527.304	530.127	527.008
2023/01/19_08:59:30.480	1674089970	480	529.113	526.696	530.173	531.14	528.24	528.411	527.304	530.173	527.008
2023/01/19_08:59:30.500	1674089970	500	529.113	526.696	530.173	531.14	528.24	528.458	527.304	530.173	527.008
2023/01/19_08:59:30.520	1674089970	520	529.113	526.696	530.173	531.14	528.24	528.458	527.304	530.173	527.008
2023/01/19_08:59:30.540	1674089970	540	529.113	526.696	530.173	531.14	528.24	528.411	527.304	530.173	527.008
2023/01/19_08:59:30.560	1674089970	560	529.113	526.696	530.127	531.093	528.193	528.411	527.304	530.173	526.961
2023/01/19_08:59:30.580	1674089970	580	529.066	526.649	530.127	531.093	528.146	528.365	527.273	530.127	526.961
2023/01/19_08:59:30.600	1674089970	600	529.066	526.649	530.127	531.093	528.146	528.365	527.273	530.127	526.961
2023/01/19_08:59:30.620	1674089970	620	529.066	526.649	530.08	531.062	528.146	528.365	527.226	530.08	526.914
2023/01/19_08:59:30.640	1674089970	640	529.066	526.649	530.08	531.062	528.146	528.365	527.226	530.08	526.914
2023/01/19_08:59:30.660	1674089970	660	529.066	526.602	530.08	531.062	528.146	528.318	527.226	530.08	526.914
2023/01/19_08:59:30.680	1674089970	680	529.035	526.602	530.049	531.015	528.099	528.287	527.179	530.049	526.868
2023/01/19_08:59:30.700	1674089970	700	529.035	526.602	530.08	531.015	528.099	528.318	527.179	530.049	526.868
2023/01/19_08:59:30.720	1674089970	720	528.988	526.556	530.049	531.015	528.099	528.287	527.179	530.049	526.821
2023/01/19_08:59:30.740	1674089970	740	529.035	526.602	530.049	531.015	528.099	528.287	527.179	530.049	526.821
2023/01/19_08:59:30.760	1674089970	760	529.035	526.556	530.049	531.015	528.099	528.287	527.179	530.049	526.821
2023/01/19_08:59:30.780	1674089970	780	528.988	526.556	530.049	531.015	528.053	528.287	527.179	530.049	526.821
2023/01/19_08:59:30.800	1674089970	800	528.942	526.525	530.002	530.969	528.053	528.287	527.133	530.002	526.821
2023/01/19_08:59:30.820	1674089970	820	528.988	526.525	530.002	531.015	528.053	528.287	527.133	530.049	526.821
2023/01/19_08:59:30.840	1674089970	840	528.942	526.525	530.002	531.015	528.053	528.287	527.133	530.049	526.821
2023/01/19_08:59:30.860	1674089970	860	528.988	526.525	530.002	531.015	528.099	528.287	527.179	530.049	526.868
2023/01/19_08:59:30.880	1674089970	880	528.942	526.525	530.002	531.015	528.099	528.287	527.179	530.049	526.868
2023/01/19_08:59:30.900	1674089970	900	528.988	526.556	530.049	531.062	528.099	528.318	527.179	530.08	526.868
2023/01/19_08:59:30.920	1674089970	920	529.035	526.602	530.08	531.062	528.146	528.365	527.226	530.08	526.914
2023/01/19_08:59:30.940	1674089970	940	529.035	526.602	530.08	531.062	528.146	528.365	527.226	530.08	526.914
2023/01/19_08:59:30.960	1674089970	960	529.035	526.602	530.08	531.062	528.146	528.318	527.226	530.08	526.914
2023/01/19_08:59:30.980	1674089970	980	529.035	526.649	530.127	531.093	528.193	528.365	527.273	530.127	526.961
2023/01/19_08:59:31.0	1674089971	0	529.066	526.649	530.127	531.093	528.193	528.411	527.304	530.127	526.961
2023/01/19_08:59:31.20	1674089971	20	529.066	526.602	530.08	531.093	528.193	528.365	527.273	530.127	526.961
2023/01/19_08:59:31.40	1674089971	40	529.066	526.649	530.127	531.093	528.193	528.411	527.304	530.127	526.961
2023/01/19_08:59:31.60	1674089971	60	529.066	526.649	530.127	531.093	528.193	528.365	527.273	530.127	526.961
2023/01/19_08:59:31.80	1674089971	80	529.066	526.649	530.127	531.14	528.24	528.411	527.304	530.173	527.008
2023/01/19_08:59:31.100	1674089971	100	529.066	526.649	530.127	531.093	528.193	528.411	527.273	530.127	526.961
2023/01/19_08:59:31.120	1674089971	120	529.113	526.696	530.173	531.14	528.24	528.458	527.304	530.173	527.008
2023/01/19_08:59:31.140	1674089971	140	529.113	526.696	530.127	531.14	528.193	528.411	527.304	530.173	527.008
2023/01/19_08:59:31.160	1674089971	160	529.113	526.696	530.127	531.093	528.193	528.411	527.304	530.173	526.961
2023/01/19_08:59:31.180	1674089971	180	529.066	526.649	530.127	531.093	528.193	528.365	527.273	530.127	526.961
2023/01/19_08:59:31.200	1674089971	200	529.066	526.649	530.127	531.093	528.193	528.365	527.273	530.127	526.961
2023/01/19_08:59:31.220	1674089971	220	529.066	526.649	530.127	531.093	528.193	528.365	527.273	530.127	526.961
2023/01/19_08:59:31.240	1674089971	240	529.066	526.649	530.08	531.062	528.146	528.365	527.226	530.08	526.914
2023/01/19_08:59:31.260	1674089971	260	529.066	526.602	530.08	531.062	528.146	528.318	527.226	530.08	526.914
2023/01/19_08:59:31.280	1674089971	280	529.066	526.649	530.08	531.062	528.146	528.365	527.226	530.08	526.914
2023/01/19_08:59:31.300	1674089971	300	529.035	526.602	530.049	531.015	528.099	528.318	527.179	530.049	526.868
2023/01/19_08:59:31.320	1674089971	320	529.035	526.556	530.049	531.015	528.099	528.287	527.179	530.049	526.868
2023/01/19_08:59:31.340	1674089971	340	529.035	526.602	530.08	531.015	528.099	528.318	527.179	530.049	526.868
2023/01/19_08:59:31.360	1674089971	360	529.035	526.556	530.049	531.015	528.099	528.287	527.179	530.049	526.821
2023/01/19_08:59:31.380	1674089971	380	529.035	526.556	530.049	531.015	528.053	528.287	527.179	530.049	526.821
2023/01/19_08:59:31.400	1674089971	400	529.035	526.556	530.049	531.015	528.053	528.287	527.179	530.049	526.821
2023/01/19_08:59:31.420	1674089971	420	529.035	526.556	530.049	531.015	528.099	528.318	527.179	530.049	526.868
2023/01/19_08:59:31.440	1674089971	440	528.988	526.556	530.049	531.015	528.099	528.318	527.179	530.049	526.868
2023/01/19_08:59:31.460	1674089971	460	528.988	526.556	530.049	531.062	528.099	528.318	527.179	530.049	526.868
2023/01/19_08:59:31.480	1674089971	480	528.988	526.556	530.049	531.062	528.099	528.318	527.179	530.049	526.868
2023/01/19_08:59:31.500	1674089971	500	528.988	526.556	530.049	531.062	528.146	528.318	527.226	530.08	526.914
2023/01/19_08:59:31.520	1674089971	520	529.035	526.602	530.08	531.093	528.146	528.365	527.226	530.127	526.914
2023/01/19_08:59:31.540	1674089971	540	529.035	526.602	530.08	531.093	528.193	528.365	527.273	530.127	526.961
2023/01/19_08:59:31.560	1674089971	560	529.035	526.602	530.08	531.062	528.146	528.365	527.226	530.08	526.914
2023/01/19_08:59:31.580	1674089971	580	529.066	526.649	530.127	531.093	528.193	528.411	527.304	530.127	526.961
2023/01/19_08:59:31.600	1674089971	600	529.066	526.696	530.173	531.14	528.24	528.411	527.304	530.173	526.961
2023/01/19_08:59:31.620	1674089971	620	529.113	526.696	530.173	531.14	528.24	528.458	527.351	530.173	527.008
2023/01/19_08:59:31.640	1674089971	640	529.16	526.743	530.22	531.187	528.287	528.458	527.351	530.22	527.039
2023/01/19_08:59:31.660	1674089971	660	529.207	526.743	530.22	531.234	528.318	528.505	527.398	530.267	527.086
2023/01/19_08:59:31.680	1674089971	680	529.16	526.743	530.22	531.187	528.287	528.505	527.398	530.22	527.039
2023/01/19_08:59:31.700	1674089971	700	529.16	526.743	530.22	531.234	528.287	528.505	527.398	530.267	527.039
2023/01/19_08:59:31.720	1674089971	720	529.207	526.743	530.22	531.234	528.318	528.505	527.398	530.267	527.086
2023/01/19_08:59:31.740	1674089971	740	529.207	526.743	530.22	531.234	528.318	528.505	527.398	530.267	527.086
2023/01/19_08:59:31.760	1674089971	760	529.16	526.743	530.22	531.187	528.287	528.505	527.351	530.22	527.039
2023/01/19_08:59:31.780	1674089971	780	529.16	526.743	530.173	531.14	528.287	528.458	527.351	530.22	527.039
2023/01/19_08:59:31.800	1674089971	800	529.16	526.743	530.22	531.187	528.24	528.458	527.351	530.22	527.039
2023/01/19_08:59:31.820	1674089971	820	529.16	526.743	530.173	531.187	528.24	528.458	527.351	530.22	527.008
2023/01/19_08:59:31.840	1674089971	840	529.16	526.696	530.173	531.14	528.24	528.458	527.304	530.173	527.008
2023/01/19_08:59:31.860	1674089971	860	529.113	526.696	530.173	531.14	528.24	528.411	527.304	530.173	527.008
2023/01/19_08:59:31.880	1674089971	880	529.113	526.696	530.173	531.14	528.24	528.411	527.304	530.173	527.008
2023/01/19_08:59:31.900	1674089971	900	529.066	526.649	530.08	531.093	528.193	528.365	527.273	530.127	526.914
2023/01/19_08:59:31.920	1674089971	920	529.113	526.649	530.127	531.093	528.193	528.365	527.273	530.127	526.961
2023/01/19_08:59:31.940	1674089971	940	529.066	526.649	530.127	531.093	528.193	528.365	527.273	530.127	526.961
2023/01/19_08:59:31.960	1674089971	960	529.066	526.649	530.127	531.093	528.193	528.365	527.273	530.127	526.914
2023/01/19_08:59:31.980	1674089971	980	529.066	526.649	530.08	531.062	528.146	528.365	527.226	530.08	526.914
2023/01/19_08:59:32.0	1674089972	0	529.066	526.602	530.08	531.062	528.146	528.318	527.226	530.08	526.914
2023/01/19_08:59:32.20	1674089972	20	529.066	526.602	530.08	531.062	528.146	528.365	527.226	530.08	526.914
2023/01/19_08:59:32.40	1674089972	40	529.066	526.602	530.08	531.062	528.146	528.365	527.226	530.08	526.914
2023/01/19_08:59:32.60	1674089972	60	529.035	526.602	530.08	531.093	528.146	528.365	527.226	530.127	526.914
2023/01/19_08:59:32.80	1674089972	80	529.035	526.602	530.08	531.093	528.146	528.365	527.273	530.127	526.914
2023/01/19_08:59:32.100	1674089972	100	529.035	526.602	530.08	531.093	528.146	528.365	527.226	530.127	526.914
2023/01/19_08:59:32.120	1674089972	120	529.066	526.649	530.08	531.093	528.193	528.411	527.273	530.127	526.961
2023/01/19_08:59:32.140	1674089972	140	529.066	526.649	530.127	531.14	528.193	528.411	527.273	530.173	526.961
2023/01/19_08:59:32.160	1674089972	160	529.066	526.649	530.173	531.14	528.24	528.411	527.304	530.173	527.008
2023/01/19_08:59:32.180	1674089972	180	529.066	526.649	530.127	531.093	528.24	528.411	527.304	530.173	526.961
2023/01/19_08:59:32.200	1674089972	200	529.113	526.696	530.173	531.14	528.24	528.458	527.304	530.173	527.008
2023/01/19_08:59:32.220	1674089972	220	529.113	526.696	530.22	531.187	528.287	528.458	527.351	530.22	527.039
2023/01/19_08:59:32.240	1674089972	240	529.16	526.743	530.267	531.234	528.318	528.505	527.398	530.267	527.086
2023/01/19_08:59:32.260	1674089972	260	529.16	526.743	530.22	531.187	528.287	528.505	527.398	530.22	527.039
2023/01/19_08:59:32.280	1674089972	280	529.207	526.79	530.267	531.234	528.318	528.505	527.398	530.267	527.086
2023/01/19_08:59:32.300	1674089972	300	529.207	526.79	530.267	531.234	528.318	528.552	527.398	530.267	527.086
2023/01/19_08:59:32.320	1674089972	320	529.207	526.79	530.267	531.234	528.318	528.552	527.398	530.267	527.086
2023/01/19_08:59:32.340	1674089972	340	529.207	526.743	530.22	531.234	528.318	528.552	527.398	530.267	527.086
2023/01/19_08:59:32.360	1674089972	360	529.16	526.743	530.22	531.187	528.287	528.505	527.398	530.267	527.086
2023/01/19_08:59:32.380	1674089972	380	529.207	526.79	530.22	531.234	528.318	528.505	527.398	530.267	527.086
2023/01/19_08:59:32.400	1674089972	400	529.16	526.743	530.22	531.187	528.287	528.505	527.351	530.22	527.039
2023/01/19_08:59:32.420	1674089972	420	529.16	526.743	530.22	531.187	528.287	528.505	527.351	530.22	527.039
2023/01/19_08:59:32.440	1674089972	440	529.16	526.743	530.22	531.187	528.287	528.458	527.351	530.22	527.039
2023/01/19_08:59:32.460	1674089972	460	529.207	526.79	530.267	531.234	528.318	528.505	527.398	530.267	527.086
2023/01/19_08:59:32.480	1674089972	480	529.16	526.743	530.22	531.187	528.24	528.458	527.351	530.22	527.008
2023/01/19_08:59:32.500	1674089972	500	529.207	526.743	530.22	531.187	528.287	528.458	527.351	530.22	527.039
2023/01/19_08:59:32.520	1674089972	520	529.113	526.696	530.127	531.14	528.193	528.411	527.273	530.173	526.961
2023/01/19_08:59:32.540	1674089972	540	529.16	526.696	530.173	531.14	528.24	528.411	527.304	530.173	527.008
2023/01/19_08:59:32.560	1674089972	560	529.066	526.649	530.127	531.093	528.193	528.365	527.273	530.127	526.961
2023/01/19_08:59:32.580	1674089972	580	529.066	526.649	530.127	531.062	528.146	528.365	527.226	530.08	526.914
2023/01/19_08:59:32.600	1674089972	600	529.066	526.649	530.127	531.062	528.146	528.365	527.226	530.08	526.914
2023/01/19_08:59:32.620	1674089972	620	529.066	526.602	530.08	531.062	528.099	528.318	527.226	530.08	526.868
2023/01/19_08:59:32.640	1674089972	640	529.035	526.602	530.08	531.062	528.099	528.318	527.226	530.08	526.868
2023/01/19_08:59:32.660	1674089972	660	529.035	526.556	530.049	531.062	528.099	528.318	527.179	530.08	526.868
2023/01/19_08:59:32.680	1674089972	680	528.988	526.556	530.049	531.062	528.099	528.318	527.179	530.08	526.868
2023/01/19_08:59:32.700	1674089972	700	529.035	526.602	530.08	531.062	528.146	528.318	527.226	530.08	526.914
2023/01/19_08:59:32.720	1674089972	720	528.988	526.556	530.049	531.062	528.099	528.318	527.226	530.08	526.868
2023/01/19_08:59:32.740	1674089972	740	528.988	526.556	530.049	531.062	528.099	528.318	527.226	530.08	526.868
2023/01/19_08:59:32.760	1674089972	760	528.988	526.556	530.049	531.062	528.099	528.318	527.226	530.08	526.868
2023/01/19_08:59:32.780	1674089972	780	528.942	526.525	530.002	530.969	528.053	528.287	527.133	530.002	526.821
2023/01/19_08:59:32.800	1674089972	800	528.988	526.556	530.049	531.015	528.099	528.318	527.179	530.049	526.868
2023/01/19_08:59:32.820	1674089972	820	528.942	526.556	530.049	531.015	528.099	528.287	527.179	530.049	526.868
2023/01/19_08:59:32.840	1674089972	840	529.035	526.602	530.08	531.062	528.146	528.318	527.226	530.08	526.914
2023/01/19_08:59:32.860	1674089972	860	529.035	526.602	530.08	531.062	528.146	528.365	527.273	530.127	526.914
2023/01/19_08:59:32.880	1674089972	880	529.066	526.649	530.127	531.093	528.193	528.411	527.273	530.127	526.961
2023/01/19_08:59:32.900	1674089972	900	529.066	526.649	530.127	531.093	528.193	528.411	527.273	530.127	526.961
2023/01/19_08:59:32.920	1674089972	920	529.066	526.649	530.127	531.14	528.193	528.411	527.304	530.173	527.008
2023/01/19_08:59:32.940	1674089972	940	529.113	526.696	530.173	531.14	528.24	528.458	527.351	530.173	527.008
2023/01/19_08:59:32.960	1674089972	960	529.113	526.696	530.173	531.14	528.24	528.458	527.351	530.22	527.039
2023/01/19_08:59:32.980	1674089972	980	529.113	526.696	530.173	531.14	528.24	528.411	527.304	530.173	527.008
2023/01/19_08:59:33.0	1674089973	0	529.113	526.696	530.127	531.14	528.193	528.411	527.304	530.173	527.008
2023/01/19_08:59:33.20	1674089973	20	529.113	526.696	530.173	531.14	528.24	528.458	527.304	530.173	527.008
2023/01/19_08:59:33.40	1674089973	40	529.113	526.696	530.173	531.14	528.24	528.458	527.304	530.173	527.008
2023/01/19_08:59:33.60	1674089973	60	529.113	526.696	530.127	531.093	528.193	528.411	527.304	530.173	526.961
2023/01/19_08:59:33.80	1674089973	80	529.113	526.696	530.127	531.093	528.193	528.411	527.273	530.127	526.961
2023/01/19_08:59:33.100	1674089973	100	529.066	526.649	530.127	531.093	528.193	528.365	527.273	530.127	526.961
2023/01/19_08:59:33.120	1674089973	120	529.066	526.649	530.08	531.062	528.146	528.365	527.226	530.08	526.914
2023/01/19_08:59:33.140	1674089973	140	529.066	526.649	530.08	531.062	528.146	528.365	527.226	530.08	526.914
2023/01/19_08:59:33.160	1674089973	160	529.035	526.602	530.08	531.015	528.146	528.318	527.226	530.08	526.914
2023/01/19_08:59:33.180	1674089973	180	529.066	526.649	530.08	531.062	528.146	528.318	527.226	530.08	526.914
2023/01/19_08:59:33.200	1674089973	200	529.035	526.602	530.08	531.015	528.099	528.287	527.179	530.049	526.868
2023/01/19_08:59:33.220	1674089973	220	529.035	526.602	530.08	531.062	528.099	528.318	527.226	530.08	526.868
2023/01/19_08:59:33.240	1674089973	240	529.035	526.602	530.08	531.015	528.099	528.318	527.179	530.049	526.868
2023/01/19_08:59:33.260	1674089973	260	529.066	526.602	530.08	531.062	528.146	528.365	527.226	530.08	526.914
2023/01/19_08:59:33.280	1674089973	280	529.035	526.602	530.08	531.062	528.099	528.365	527.226	530.08	526.868
2023/01/19_08:59:33.300	1674089973	300	529.066	526.649	530.127	531.093	528.193	528.411	527.273	530.173	526.961
2023/01/19_08:59:33.320	1674089973	320	529.066	526.602	530.08	531.093	528.146	528.411	527.273	530.127	526.914
2023/01/19_08:59:33.340	1674089973	340	529.066	526.649	530.127	531.14	528.193	528.411	527.304	530.173	526.961
2023/01/19_08:59:33.360	1674089973	360	529.035	526.602	530.08	531.093	528.146	528.365	527.273	530.127	526.914
2023/01/19_08:59:33.380	1674089973	380	529.035	526.602	530.08	531.093	528.193	528.365	527.273	530.127	526.961
2023/01/19_08:59:33.400	1674089973	400	529.035	526.602	530.08	531.062	528.146	528.365	527.226	530.08	526.914
2023/01/19_08:59:33.420	1674089973	420	529.035	526.602	530.08	531.093	528.193	528.365	527.273	530.127	526.961
2023/01/19_08:59:33.440	1674089973	440	529.035	526.602	530.127	531.093	528.193	528.365	527.273	530.127	526.914
2023/01/19_08:59:33.460	1674089973	460	529.113	526.696	530.173	531.14	528.24	528.411	527.304	530.173	527.008
2023/01/19_08:59:33.480	1674089973	480	529.113	526.649	530.173	531.14	528.193	528.411	527.304	530.173	526.961
2023/01/19_08:59:33.500	1674089973	500	529.113	526.696	530.173	531.187	528.24	528.458	527.351	530.22	527.008
2023/01/19_08:59:33.520	1674089973	520	529.16	526.696	530.173	531.187	528.287	528.458	527.351	530.22	527.008
2023/01/19_08:59:33.540	1674089973	540	529.16	526.743	530.22	531.187	528.287	528.505	527.398	530.22	527.039
2023/01/19_08:59:33.560	1674089973	560	529.16	526.743	530.22	531.234	528.287	528.505	527.398	530.267	527.039
2023/01/19_08:59:33.580	1674089973	580	529.16	526.696	530.173	531.187	528.287	528.458	527.351	530.22	527.039
2023/01/19_08:59:33.600	1674089973	600	529.16	526.743	530.22	531.187	528.287	528.458	527.351	530.22	527.039
2023/01/19_08:59:33.620	1674089973	620	529.16	526.743	530.173	531.187	528.24	528.458	527.351	530.22	527.039
2023/01/19_08:59:33.640	1674089973	640	529.16	526.743	530.22	531.187	528.287	528.505	527.398	530.22	527.039
2023/01/19_08:59:33.660	1674089973	660	529.16	526.743	530.22	531.187	528.287	528.458	527.351	530.22	527.039
2023/01/19_08:59:33.680	1674089973	680	529.207	526.743	530.22	531.187	528.287	528.505	527.398	530.22	527.039
2023/01/19_08:59:33.700	1674089973	700	529.16	526.743	530.22	531.187	528.287	528.458	527.351	530.22	527.039
2023/01/19_08:59:33.720	1674089973	720	529.16	526.743	530.173	531.14	528.24	528.458	527.304	530.173	527.008
2023/01/19_08:59:33.740	1674089973	740	529.113	526.696	530.173	531.14	528.193	528.411	527.304	530.173	526.961
2023/01/19_08:59:33.760	1674089973	760	529.16	526.743	530.173	531.14	528.24	528.458	527.304	530.173	527.008
2023/01/19_08:59:33.780	1674089973	780	529.113	526.649	530.127	531.093	528.193	528.365	527.273	530.127	526.961
2023/01/19_08:59:33.800	1674089973	800	529.113	526.696	530.127	531.093	528.193	528.365	527.273	530.127	526.961
2023/01/19_08:59:33.820	1674089973	820	529.066	526.649	530.08	531.062	528.146	528.365	527.226	530.08	526.914
2023/01/19_08:59:33.840	1674089973	840	529.066	526.649	530.127	531.062	528.146	528.318	527.226	530.08	526.914
2023/01/19_08:59:33.860	1674089973	860	529.066	526.602	530.08	531.062	528.146	528.318	527.226	530.08	526.868
2023/01/19_08:59:33.880	1674089973	880	529.066	526.602	530.08	531.062	528.099	528.318	527.226	530.08	526.868
2023/01/19_08:59:33.900	1674089973	900	529.035	526.602	530.08	531.062	528.146	528.365	527.226	530.08	526.914
2023/01/19_08:59:33.920	1674089973	920	529.035	526.602	530.08	531.093	528.146	528.365	527.226	530.127	526.914
2023/01/19_08:59:33.940	1674089973	940	529.066	526.602	530.08	531.093	528.146	528.365	527.273	530.127	526.914
2023/01/19_08:59:33.960	1674089973	960	529.035	526.602	530.08	531.093	528.146	528.365	527.273	530.127	526.914
2023/01/19_08:59:33.980	1674089973	980	529.066	526.602	530.08	531.093	528.193	528.365	527.273	530.127	526.961
2023/01/19_08:59:34.0	1674089974	0	529.035	526.602	530.08	531.093	528.193	528.365	527.273	530.127	526.961
2023/01/19_08:59:34.20	1674089974	20	529.066	526.649	530.127	531.093	528.193	528.411	527.273	530.127	526.961
2023/01/19_08:59:34.40	1674089974	40	529.113	526.649	530.127	531.14	528.24	528.411	527.304	530.173	527.008
2023/01/19_08:59:34.60	1674089974	60	529.113	526.696	530.173	531.14	528.287	528.458	527.351	530.22	527.008
2023/01/19_08:59:34.80	1674089974	80	529.16	526.743	530.22	531.187	528.287	528.458	527.351	530.22	527.039
2023/01/19_08:59:34.100	1674089974	100	529.207	526.743	530.267	531.234	528.318	528.505	527.398	530.267	527.039
2023/01/19_08:59:34.120	1674089974	120	529.16	526.743	530.22	531.187	528.287	528.505	527.351	530.22	527.039
2023/01/19_08:59:34.140	1674089974	140	529.207	526.79	530.267	531.234	528.318	528.552	527.445	530.298	527.086
2023/01/19_08:59:34.160	1674089974	160	529.207	526.79	530.267	531.234	528.318	528.552	527.445	530.298	527.086
2023/01/19_08:59:34.180	1674089974	180	529.207	526.79	530.267	531.234	528.318	528.552	527.445	530.298	527.086
2023/01/19_08:59:34.200	1674089974	200	529.207	526.79	530.22	531.234	528.318	528.505	527.398	530.267	527.086
2023/01/19_08:59:34.220	1674089974	220	529.207	526.79	530.267	531.234	528.318	528.552	527.398	530.267	527.086
2023/01/19_08:59:34.240	1674089974	240	529.207	526.79	530.267	531.234	528.318	528.552	527.398	530.267	527.086
2023/01/19_08:59:34.260	1674089974	260	529.207	526.79	530.267	531.234	528.318	528.505	527.398	530.267	527.086
2023/01/19_08:59:34.280	1674089974	280	529.207	526.79	530.22	531.187	528.287	528.505	527.351	530.267	527.039
2023/01/19_08:59:34.300	1674089974	300	529.207	526.743	530.22	531.187	528.287	528.505	527.351	530.22	527.039
2023/01/19_08:59:34.320	1674089974	320	529.16	526.743	530.173	531.14	528.24	528.458	527.304	530.173	527.008
2023/01/19_08:59:34.340	1674089974	340	529.16	526.743	530.173	531.14	528.24	528.458	527.304	530.173	527.008
2023/01/19_08:59:34.360	1674089974	360	529.16	526.743	530.22	531.14	528.24	528.458	527.351	530.173	527.008
2023/01/19_08:59:34.380	1674089974	380	529.16	526.743	530.22	531.187	528.287	528.458	527.351	530.22	527.008
2023/01/19_08:59:34.400	1674089974	400	529.16	526.743	530.22	531.14	528.24	528.458	527.304	530.173	527.008
2023/01/19_08:59:34.420	1674089974	420	529.113	526.696	530.173	531.093	528.193	528.411	527.304	530.173	526.961
2023/01/19_08:59:34.440	1674089974	440	529.113	526.696	530.173	531.14	528.193	528.411	527.304	530.173	526.961
2023/01/19_08:59:34.460	1674089974	460	529.113	526.696	530.127	531.14	528.193	528.411	527.273	530.173	526.961
2023/01/19_08:59:34.480	1674089974	480	529.113	526.649	530.127	531.14	528.193	528.411	527.273	530.127	526.961
2023/01/19_08:59:34.500	1674089974	500	529.066	526.649	530.127	531.093	528.193	528.411	527.273	530.127	526.961
2023/01/19_08:59:34.520	1674089974	520	529.066	526.649	530.127	531.14	528.193	528.411	527.304	530.173	526.961
2023/01/19_08:59:34.540	1674089974	540	529.066	526.649	530.127	531.14	528.24	528.411	527.304	530.173	527.008
2023/01/19_08:59:34.560	1674089974	560	529.113	526.696	530.173	531.187	528.24	528.458	527.351	530.22	527.008
2023/01/19_08:59:34.580	1674089974	580	529.113	526.696	530.173	531.14	528.24	528.411	527.304	530.173	527.008
2023/01/19_08:59:34.600	1674089974	600	529.113	526.696	530.173	531.187	528.287	528.458	527.351	530.22	527.039
2023/01/19_08:59:34.620	1674089974	620	529.16	526.743	530.22	531.187	528.287	528.458	527.351	530.22	527.039
2023/01/19_08:59:34.640	1674089974	640	529.207	526.743	530.267	531.234	528.318	528.505	527.398	530.267	527.086
2023/01/19_08:59:34.660	1674089974	660	529.207	526.79	530.267	531.234	528.318	528.505	527.398	530.267	527.086
2023/01/19_08:59:34.680	1674089974	680	529.253	526.79	530.298	531.281	528.365	528.552	527.445	530.298	527.133
2023/01/19_08:59:34.700	1674089974	700	529.253	526.821	530.267	531.281	528.365	528.583	527.445	530.298	527.133
2023/01/19_08:59:34.720	1674089974	720	529.253	526.821	530.298	531.281	528.365	528.583	527.491	530.345	527.133
2023/01/19_08:59:34.740	1674089974	740	529.253	526.821	530.298	531.281	528.365	528.583	527.445	530.298	527.133
2023/01/19_08:59:34.760	1674089974	760	529.253	526.821	530.298	531.281	528.365	528.552	527.445	530.298	527.133
2023/01/19_08:59:34.780	1674089974	780	529.207	526.79	530.267	531.234	528.318	528.552	527.398	530.267	527.086
2023/01/19_08:59:34.800	1674089974	800	529.207	526.79	530.267	531.234	528.318	528.552	527.398	530.267	527.086
2023/01/19_08:59:34.820	1674089974	820	529.207	526.79	530.267	531.234	528.318	528.505	527.398	530.267	527.086
2023/01/19_08:59:34.840	1674089974	840	529.207	526.79	530.267	531.234	528.318	528.505	527.398	530.267	527.086
2023/01/19_08:59:34.860	1674089974	860	529.207	526.743	530.22	531.187	528.287	528.505	527.351	530.22	527.039
2023/01/19_08:59:34.880	1674089974	880	529.16	526.743	530.173	531.14	528.24	528.458	527.304	530.173	527.008
2023/01/19_08:59:34.900	1674089974	900	529.113	526.696	530.127	531.14	528.24	528.411	527.304	530.173	526.961
2023/01/19_08:59:34.920	1674089974	920	529.066	526.649	530.127	531.062	528.146	528.365	527.226	530.08	526.914
2023/01/19_08:59:34.940	1674089974	940	529.066	526.696	530.127	531.093	528.193	528.365	527.273	530.127	526.914
2023/01/19_08:59:34.960	1674089974	960	529.066	526.649	530.127	531.062	528.146	528.365	527.226	530.08	526.914
2023/01/19_08:59:34.980	1674089974	980	529.066	526.649	530.127	531.062	528.146	528.365	527.226	530.08	526.914
2023/01/19_08:59:35.0	1674089975	0	529.035	526.602	530.08	531.062	528.099	528.318	527.226	530.08	526.868
2023/01/19_08:59:35.20	1674089975	20	529.066	526.602	530.08	531.062	528.146	528.365	527.226	530.08	526.914
2023/01/19_08:59:35.40	1674089975	40	529.035	526.556	530.049	531.062	528.099	528.318	527.226	530.08	526.868
2023/01/19_08:59:35.60	1674089975	60	529.035	526.602	530.08	531.093	528.146	528.365	527.226	530.127	526.914
2023/01/19_08:59:35.80	1674089975	80	529.035	526.602	530.08	531.093	528.146	528.365	527.273	530.127	526.914
2023/01/19_08:59:35.100	1674089975	100	529.066	526.649	530.127	531.14	528.193	528.411	527.273	530.173	526.961
2023/01/19_08:59:35.120	1674089975	120	529.066	526.602	530.127	531.093	528.193	528.411	527.273	530.127	526.961
2023/01/19_08:59:35.140	1674089975	140	529.066	526.649	530.127	531.14	528.193	528.411	527.273	530.127	526.961
2023/01/19_08:59:35.160	1674089975	160	529.066	526.649	530.173	531.14	528.24	528.411	527.304	530.173	527.008
2023/01/19_08:59:35.180	1674089975	180	529.113	526.696	530.173	531.14	528.287	528.458	527.351	530.22	527.008
2023/01/19_08:59:35.200	1674089975	200	529.113	526.696	530.22	531.187	528.287	528.458	527.351	530.22	527.039
2023/01/19_08:59:35.220	1674089975	220	529.16	526.743	530.22	531.187	528.287	528.458	527.351	530.22	527.039
2023/01/19_08:59:35.240	1674089975	240	529.207	526.743	530.22	531.234	528.287	528.505	527.398	530.267	527.039
2023/01/19_08:59:35.260	1674089975	260	529.16	526.743	530.22	531.234	528.287	528.505	527.398	530.267	527.086
2023/01/19_08:59:35.280	1674089975	280	529.16	526.743	530.22	531.234	528.287	528.505	527.398	530.267	527.086
2023/01/19_08:59:35.300	1674089975	300	529.207	526.743	530.22	531.234	528.318	528.505	527.398	530.267	527.086
2023/01/19_08:59:35.320	1674089975	320	529.207	526.79	530.267	531.234	528.318	528.552	527.398	530.267	527.086
2023/01/19_08:59:35.340	1674089975	340	529.207	526.79	530.267	531.234	528.287	528.505	527.398	530.267	527.086
2023/01/19_08:59:35.360	1674089975	360	529.16	526.743	530.22	531.187	528.287	528.505	527.351	530.22	527.039
2023/01/19_08:59:35.380	1674089975	380	529.113	526.696	530.173	531.14	528.24	528.458	527.304	530.173	527.008
2023/01/19_08:59:35.400	1674089975	400	529.113	526.696	530.173	531.14	528.193	528.411	527.304	530.173	526.961
2023/01/19_08:59:35.420	1674089975	420	529.066	526.649	530.08	531.062	528.146	528.365	527.273	530.127	526.914
2023/01/19_08:59:35.440	1674089975	440	529.035	526.602	530.08	531.062	528.146	528.318	527.226	530.08	526.914
2023/01/19_08:59:35.460	1674089975	460	529.035	526.602	530.08	531.062	528.099	528.318	527.226	530.049	526.868
2023/01/19_08:59:35.480	1674089975	480	529.035	526.556	530.049	531.015	528.099	528.287	527.179	530.049	526.868
2023/01/19_08:59:35.500	1674089975	500	528.988	526.556	530.049	530.969	528.099	528.287	527.179	530.049	526.821
2023/01/19_08:59:35.520	1674089975	520	528.988	526.556	530.049	530.969	528.053	528.287	527.133	530.002	526.821
2023/01/19_08:59:35.540	1674089975	540	528.988	526.525	530.002	530.969	528.053	528.24	527.133	530.002	526.821
2023/01/19_08:59:35.560	1674089975	560	528.988	526.525	530.002	530.969	528.021	528.24	527.133	530.002	526.821
2023/01/19_08:59:35.580	1674089975	580	528.942	526.478	529.955	530.922	528.021	528.24	527.086	529.955	526.79
2023/01/19_08:59:35.600	1674089975	600	528.895	526.478	529.955	530.922	528.021	528.24	527.086	529.955	526.743
2023/01/19_08:59:35.620	1674089975	620	528.895	526.431	529.955	530.922	527.975	528.24	527.086	529.955	526.743
2023/01/19_08:59:35.640	1674089975	640	528.895	526.478	529.908	530.922	528.021	528.24	527.086	529.955	526.79
2023/01/19_08:59:35.660	1674089975	660	528.895	526.478	529.955	530.969	528.021	528.24	527.133	530.002	526.821
2023/01/19_08:59:35.680	1674089975	680	528.942	526.525	530.002	530.969	528.053	528.287	527.133	530.002	526.821
2023/01/19_08:59:35.700	1674089975	700	528.942	526.525	530.002	531.015	528.053	528.287	527.179	530.049	526.868
2023/01/19_08:59:35.720	1674089975	720	528.988	526.556	530.049	531.015	528.099	528.318	527.179	530.049	526.868
2023/01/19_08:59:35.740	1674089975	740	528.988	526.556	530.049	531.015	528.146	528.318	527.226	530.08	526.868
2023/01/19_08:59:35.760	1674089975	760	528.988	526.556	530.049	531.015	528.099	528.287	527.179	530.049	526.868
2023/01/19_08:59:35.780	1674089975	780	528.988	526.556	530.049	531.015	528.099	528.287	527.179	530.049	526.868
2023/01/19_08:59:35.800	1674089975	800	528.988	526.556	530.049	531.015	528.099	528.318	527.226	530.08	526.868
2023/01/19_08:59:35.820	1674089975	820	529.035	526.556	530.049	531.062	528.146	528.318	527.226	530.08	526.914
2023/01/19_08:59:35.840	1674089975	840	529.035	526.602	530.08	531.062	528.146	528.365	527.273	530.127	526.961
2023/01/19_08:59:35.860	1674089975	860	529.035	526.602	530.08	531.093	528.193	528.365	527.273	530.127	526.961
2023/01/19_08:59:35.880	1674089975	880	529.066	526.649	530.08	531.093	528.193	528.365	527.273	530.127	526.961
2023/01/19_08:59:35.900	1674089975	900	529.066	526.649	530.127	531.093	528.193	528.365	527.273	530.127	526.961
2023/01/19_08:59:35.920	1674089975	920	529.066	526.649	530.127	531.093	528.193	528.365	527.273	530.127	526.961
2023/01/19_08:59:35.940	1674089975	940	529.066	526.649	530.127	531.093	528.146	528.365	527.273	530.127	526.961
2023/01/19_08:59:35.960	1674089975	960	529.066	526.649	530.08	531.062	528.146	528.365	527.273	530.127	526.914
2023/01/19_08:59:35.980	1674089975	980	529.035	526.602	530.08	531.062	528.146	528.318	527.226	530.08	526.914
2023/01/19_08:59:36.0	1674089976	0	529.035	526.602	530.049	531.062	528.099	528.318	527.226	530.08	526.868
2023/01/19_08:59:36.20	1674089976	20	529.035	526.556	530.049	531.015	528.099	528.287	527.179	530.049	526.868
2023/01/19_08:59:36.40	1674089976	40	529.035	526.556	530.049	531.015	528.099	528.287	527.179	530.049	526.868
2023/01/19_08:59:36.60	1674089976	60	528.988	526.556	530.049	531.015	528.099	528.287	527.179	530.049	526.821
2023/01/19_08:59:36.80	1674089976	80	528.988	526.556	530.049	530.969	528.099	528.287	527.179	530.049	526.868
2023/01/19_08:59:36.100	1674089976	100	528.988	526.556	530.049	530.969	528.099	528.287	527.179	530.049	526.821
2023/01/19_08:59:36.120	1674089976	120	528.988	526.556	530.002	530.969	528.053	528.24	527.133	530.002	526.821
2023/01/19_08:59:36.140	1674089976	140	528.988	526.556	530.049	530.969	528.053	528.287	527.133	530.002	526.821
2023/01/19_08:59:36.160	1674089976	160	528.942	526.525	530.002	530.969	528.021	528.24	527.086	530.002	526.79
2023/01/19_08:59:36.180	1674089976	180	528.942	526.525	530.002	530.969	528.021	528.24	527.133	530.002	526.79
2023/01/19_08:59:36.200	1674089976	200	528.942	526.525	530.002	530.969	528.053	528.287	527.133	530.002	526.821
2023/01/19_08:59:36.220	1674089976	220	528.942	526.525	530.002	531.015	528.053	528.287	527.133	530.049	526.821
2023/01/19_08:59:36.240	1674089976	240	528.988	526.556	530.002	531.015	528.099	528.318	527.179	530.049	526.868
2023/01/19_08:59:36.260	1674089976	260	528.988	526.556	530.002	531.015	528.099	528.287	527.179	530.049	526.868
2023/01/19_08:59:36.280	1674089976	280	528.988	526.556	530.049	531.062	528.099	528.318	527.179	530.08	526.868
2023/01/19_08:59:36.300	1674089976	300	528.988	526.556	530.049	531.062	528.146	528.318	527.226	530.08	526.868
2023/01/19_08:59:36.320	1674089976	320	529.035	526.602	530.08	531.062	528.146	528.365	527.273	530.08	526.914
2023/01/19_08:59:36.340	1674089976	340	529.066	526.649	530.127	531.093	528.193	528.411	527.273	530.127	526.961
2023/01/19_08:59:36.360	1674089976	360	529.035	526.602	530.127	531.093	528.193	528.365	527.273	530.127	526.961
2023/01/19_08:59:36.380	1674089976	380	529.066	526.649	530.127	531.093	528.193	528.365	527.273	530.127	526.961
2023/01/19_08:59:36.400	1674089976	400	529.066	526.602	530.127	531.093	528.146	528.365	527.273	530.127	526.914
2023/01/19_08:59:36.420	1674089976	420	529.066	526.649	530.127	531.093	528.193	528.365	527.273	530.127	526.961
2023/01/19_08:59:36.440	1674089976	440	529.066	526.649	530.127	531.093	528.193	528.411	527.304	530.173	526.961
2023/01/19_08:59:36.460	1674089976	460	529.113	526.649	530.127	531.14	528.24	528.411	527.304	530.173	527.008
2023/01/19_08:59:36.480	1674089976	480	529.066	526.649	530.127	531.14	528.193	528.411	527.304	530.173	527.008
2023/01/19_08:59:36.500	1674089976	500	529.066	526.649	530.127	531.093	528.193	528.411	527.273	530.127	526.961
2023/01/19_08:59:36.520	1674089976	520	529.066	526.649	530.127	531.093	528.193	528.411	527.304	530.173	527.008
2023/01/19_08:59:36.540	1674089976	540	529.066	526.649	530.127	531.093	528.193	528.365	527.273	530.127	526.961
2023/01/19_08:59:36.560	1674089976	560	529.066	526.649	530.08	531.062	528.146	528.365	527.273	530.127	526.914
2023/01/19_08:59:36.580	1674089976	580	529.035	526.602	530.08	531.062	528.099	528.318	527.226	530.08	526.914
2023/01/19_08:59:36.600	1674089976	600	529.035	526.556	530.049	531.015	528.099	528.318	527.179	530.049	526.868
2023/01/19_08:59:36.620	1674089976	620	528.988	526.556	530.049	531.015	528.099	528.287	527.179	530.049	526.868
2023/01/19_08:59:36.640	1674089976	640	528.988	526.556	530.049	531.015	528.053	528.287	527.179	530.049	526.868
2023/01/19_08:59:36.660	1674089976	660	528.988	526.556	530.002	530.969	528.053	528.287	527.133	530.002	526.821
2023/01/19_08:59:36.680	1674089976	680	528.988	526.556	530.049	530.969	528.099	528.287	527.179	530.002	526.821
2023/01/19_08:59:36.700	1674089976	700	528.988	526.556	530.049	530.969	528.053	528.287	527.133	530.002	526.821
2023/01/19_08:59:36.720	1674089976	720	528.942	526.525	530.002	530.922	528.021	528.24	527.086	529.955	526.79
2023/01/19_08:59:36.740	1674089976	740	528.942	526.525	530.002	530.922	528.021	528.24	527.086	529.955	526.79
2023/01/19_08:59:36.760	1674089976	760	528.942	526.478	529.955	530.922	528.021	528.193	527.086	529.955	526.743
2023/01/19_08:59:36.780	1674089976	780	528.942	526.525	530.002	530.922	528.021	528.24	527.086	529.955	526.79
2023/01/19_08:59:36.800	1674089976	800	528.942	526.478	529.955	530.922	528.021	528.24	527.086	529.955	526.79
2023/01/19_08:59:36.820	1674089976	820	528.942	526.478	529.955	530.969	528.021	528.24	527.086	530.002	526.79
2023/01/19_08:59:36.840	1674089976	840	528.942	526.478	530.002	530.969	528.021	528.24	527.133	530.002	526.79
2023/01/19_08:59:36.860	1674089976	860	528.942	526.525	530.002	531.015	528.053	528.287	527.179	530.049	526.821
2023/01/19_08:59:36.880	1674089976	880	528.988	526.525	530.002	531.015	528.099	528.287	527.179	530.049	526.868
2023/01/19_08:59:36.900	1674089976	900	528.988	526.556	530.049	531.062	528.099	528.318	527.226	530.08	526.868
2023/01/19_08:59:36.920	1674089976	920	528.988	526.556	530.049	531.062	528.146	528.318	527.226	530.08	526.914
2023/01/19_08:59:36.940	1674089976	940	529.035	526.602	530.08	531.062	528.146	528.365	527.226	530.08	526.914
2023/01/19_08:59:36.960	1674089976	960	529.035	526.602	530.08	531.062	528.146	528.365	527.226	530.08	526.914
2023/01/19_08:59:36.980	1674089976	980	529.035	526.602	530.08	531.062	528.146	528.365	527.226	530.08	526.914
2023/01/19_08:59:37.0	1674089977	0	529.035	526.602	530.127	531.093	528.193	528.365	527.273	530.127	526.961
2023/01/19_08:59:37.20	1674089977	20	529.066	526.602	530.127	531.093	528.193	528.365	527.273	530.127	526.961
2023/01/19_08:59:37.40	1674089977	40	529.066	526.649	530.127	531.093	528.193	528.365	527.273	530.127	526.961
2023/01/19_08:59:37.60	1674089977	60	529.066	526.649	530.127	531.093	528.193	528.411	527.304	530.127	526.961
2023/01/19_08:59:37.80	1674089977	80	529.066	526.649	530.127	531.093	528.193	528.411	527.304	530.127	526.961
2023/01/19_08:59:37.100	1674089977	100	529.066	526.649	530.127	531.14	528.193	528.411	527.304	530.173	527.008
2023/01/19_08:59:37.120	1674089977	120	529.066	526.649	530.127	531.093	528.193	528.411	527.304	530.173	526.961
2023/01/19_08:59:37.140	1674089977	140	529.066	526.696	530.127	531.14	528.24	528.411	527.304	530.173	527.008
2023/01/19_08:59:37.160	1674089977	160	529.066	526.649	530.127	531.093	528.193	528.411	527.304	530.127	526.961
2023/01/19_08:59:37.180	1674089977	180	529.066	526.649	530.127	531.093	528.193	528.411	527.273	530.127	526.961
2023/01/19_08:59:37.200	1674089977	200	529.066	526.649	530.127	531.093	528.193	528.411	527.273	530.127	526.961
2023/01/19_08:59:37.220	1674089977	220	529.066	526.649	530.127	531.062	528.146	528.365	527.273	530.127	526.961
2023/01/19_08:59:37.240	1674089977	240	529.066	526.649	530.08	531.062	528.146	528.365	527.226	530.08	526.914
2023/01/19_08:59:37.260	1674089977	260	529.035	526.602	530.049	531.015	528.099	528.318	527.179	530.049	526.868
2023/01/19_08:59:37.280	1674089977	280	529.035	526.556	530.049	531.015	528.099	528.318	527.179	530.049	526.868
2023/01/19_08:59:37.300	1674089977	300	528.988	526.556	530.002	530.969	528.053	528.287	527.133	530.002	526.821
2023/01/19_08:59:37.320	1674089977	320	528.988	526.556	530.002	530.969	528.053	528.287	527.133	530.002	526.821
2023/01/19_08:59:37.340	1674089977	340	528.942	526.525	530.002	530.969	528.053	528.24	527.133	530.002	526.821
2023/01/19_08:59:37.360	1674089977	360	528.942	526.525	530.002	530.922	528.021	528.24	527.086	529.955	526.79
2023/01/19_08:59:37.380	1674089977	380	528.895	526.478	529.955	530.922	527.975	528.193	527.086	529.955	526.743
2023/01/19_08:59:37.400	1674089977	400	528.895	526.478	529.955	530.922	527.975	528.193	527.039	529.955	526.743
2023/01/19_08:59:37.420	1674089977	420	528.895	526.478	529.955	530.922	527.975	528.193	527.039	529.955	526.743
2023/01/19_08:59:37.440	1674089977	440	528.895	526.478	529.955	530.922	527.975	528.193	527.086	529.955	526.743
2023/01/19_08:59:37.460	1674089977	460	528.942	526.478	529.955	530.922	528.021	528.24	527.086	530.002	526.79
2023/01/19_08:59:37.480	1674089977	480	528.895	526.478	529.955	530.969	528.021	528.24	527.086	530.002	526.79
2023/01/19_08:59:37.500	1674089977	500	528.942	526.525	529.955	530.969	528.021	528.287	527.133	530.002	526.821
2023/01/19_08:59:37.520	1674089977	520	528.895	526.478	529.955	530.969	528.021	528.24	527.133	530.002	526.79
2023/01/19_08:59:37.540	1674089977	540	528.895	526.478	529.955	530.969	528.021	528.24	527.133	530.002	526.79
2023/01/19_08:59:37.560	1674089977	560	528.895	526.478	529.955	530.922	528.021	528.24	527.086	529.955	526.79
2023/01/19_08:59:37.580	1674089977	580	528.895	526.478	529.955	530.969	528.053	528.24	527.133	530.002	526.821
2023/01/19_08:59:37.600	1674089977	600	528.942	526.525	530.002	530.969	528.053	528.24	527.133	530.002	526.821
2023/01/19_08:59:37.620	1674089977	620	528.942	526.525	530.002	530.969	528.053	528.287	527.133	530.002	526.821
2023/01/19_08:59:37.640	1674089977	640	528.988	526.556	530.049	531.015	528.099	528.287	527.179	530.049	526.868
2023/01/19_08:59:37.660	1674089977	660	528.988	526.602	530.08	531.062	528.146	528.318	527.226	530.08	526.914
2023/01/19_08:59:37.680	1674089977	680	529.035	526.602	530.08	531.062	528.146	528.318	527.226	530.08	526.914
2023/01/19_08:59:37.700	1674089977	700	529.066	526.602	530.127	531.093	528.193	528.365	527.273	530.127	526.961
2023/01/19_08:59:37.720	1674089977	720	529.066	526.649	530.127	531.093	528.193	528.411	527.273	530.127	526.961
2023/01/19_08:59:37.740	1674089977	740	529.066	526.649	530.127	531.093	528.193	528.411	527.304	530.173	526.961
2023/01/19_08:59:37.760	1674089977	760	529.035	526.649	530.08	531.093	528.193	528.411	527.273	530.127	526.961
2023/01/19_08:59:37.780	1674089977	780	529.035	526.602	530.08	531.062	528.146	528.365	527.273	530.127	526.914
2023/01/19_08:59:37.800	1674089977	800	529.035	526.602	530.08	531.062	528.146	528.365	527.273	530.08	526.961
2023/01/19_08:59:37.820	1674089977	820	529.035	526.649	530.08	531.062	528.146	528.365	527.226	530.127	526.914
2023/01/19_08:59:37.840	1674089977	840	529.066	526.649	530.08	531.093	528.146	528.365	527.273	530.127	526.914
2023/01/19_08:59:37.860	1674089977	860	529.066	526.649	530.08	531.062	528.146	528.365	527.273	530.08	526.914
2023/01/19_08:59:37.880	1674089977	880	529.066	526.649	530.08	531.062	528.146	528.365	527.226	530.08	526.914
2023/01/19_08:59:37.900	1674089977	900	529.066	526.602	530.08	531.062	528.146	528.365	527.226	530.08	526.914
2023/01/19_08:59:37.920	1674089977	920	529.035	526.602	530.08	531.062	528.099	528.318	527.226	530.08	526.868
2023/01/19_08:59:37.940	1674089977	940	529.035	526.602	530.049	531.015	528.099	528.318	527.179	530.049	526.868
2023/01/19_08:59:37.960	1674089977	960	529.035	526.602	530.049	531.015	528.099	528.318	527.179	530.049	526.868
2023/01/19_08:59:37.980	1674089977	980	528.988	526.556	530.049	530.969	528.053	528.287	527.133	530.049	526.821
2023/01/19_08:59:38.0	1674089978	0	529.035	526.602	530.049	531.015	528.099	528.287	527.179	530.049	526.868
2023/01/19_08:59:38.20	1674089978	20	528.988	526.556	530.049	531.015	528.099	528.287	527.179	530.049	526.821
2023/01/19_08:59:38.40	1674089978	40	528.988	526.556	530.049	531.015	528.053	528.287	527.179	530.049	526.821
2023/01/19_08:59:38.60	1674089978	60	529.035	526.556	530.049	531.015	528.053	528.287	527.179	530.049	526.868
2023/01/19_08:59:38.80	1674089978	80	529.035	526.556	530.049	531.015	528.099	528.318	527.179	530.049	526.868
2023/01/19_08:59:38.100	1674089978	100	528.988	526.556	530.049	531.015	528.053	528.287	527.179	530.049	526.821
2023/01/19_08:59:38.120	1674089978	120	528.942	526.525	530.002	531.015	528.053	528.287	527.133	530.049	526.821
2023/01/19_08:59:38.140	1674089978	140	528.942	526.525	530.002	531.015	528.053	528.287	527.133	530.049	526.821
2023/01/19_08:59:38.160	1674089978	160	528.942	526.525	530.002	531.015	528.053	528.287	527.179	530.049	526.821
2023/01/19_08:59:38.180	1674089978	180	528.942	526.525	529.955	530.969	528.053	528.287	527.133	530.002	526.821
2023/01/19_08:59:38.200	1674089978	200	528.988	526.556	530.002	531.015	528.099	528.318	527.179	530.049	526.868
2023/01/19_08:59:38.220	1674089978	220	528.988	526.556	530.049	531.015	528.099	528.318	527.179	530.08	526.868
2023/01/19_08:59:38.240	1674089978	240	529.035	526.602	530.08	531.062	528.146	528.365	527.226	530.08	526.914
2023/01/19_08:59:38.260	1674089978	260	529.035	526.602	530.08	531.062	528.146	528.365	527.226	530.08	526.914
2023/01/19_08:59:38.280	1674089978	280	529.066	526.649	530.127	531.093	528.193	528.365	527.273	530.127	526.961
2023/01/19_08:59:38.300	1674089978	300	529.035	526.602	530.127	531.093	528.193	528.365	527.273	530.127	526.914
2023/01/19_08:59:38.320	1674089978	320	529.066	526.649	530.173	531.14	528.193	528.411	527.304	530.173	527.008
2023/01/19_08:59:38.340	1674089978	340	529.113	526.696	530.173	531.14	528.24	528.411	527.304	530.173	527.008
2023/01/19_08:59:38.360	1674089978	360	529.113	526.696	530.173	531.14	528.24	528.411	527.304	530.173	527.008
2023/01/19_08:59:38.380	1674089978	380	529.066	526.649	530.127	531.14	528.193	528.411	527.304	530.173	527.008
2023/01/19_08:59:38.400	1674089978	400	529.066	526.649	530.127	531.14	528.193	528.411	527.304	530.173	527.008
2023/01/19_08:59:38.420	1674089978	420	529.113	526.696	530.173	531.14	528.24	528.458	527.304	530.173	527.008
2023/01/19_08:59:38.440	1674089978	440	529.113	526.696	530.127	531.14	528.193	528.411	527.304	530.173	527.008
2023/01/19_08:59:38.460	1674089978	460	529.113	526.696	530.173	531.14	528.24	528.458	527.304	530.173	527.008
2023/01/19_08:59:38.480	1674089978	480	529.066	526.649	530.127	531.093	528.193	528.411	527.273	530.127	526.961
2023/01/19_08:59:38.500	1674089978	500	529.066	526.649	530.127	531.093	528.193	528.411	527.273	530.127	526.961
2023/01/19_08:59:38.520	1674089978	520	529.066	526.649	530.08	531.062	528.146	528.365	527.226	530.08	526.914
2023/01/19_08:59:38.540	1674089978	540	529.066	526.649	530.127	531.093	528.193	528.365	527.273	530.127	526.961
2023/01/19_08:59:38.560	1674089978	560	529.035	526.602	530.08	531.062	528.099	528.318	527.226	530.08	526.868
2023/01/19_08:59:38.580	1674089978	580	529.066	526.602	530.08	531.062	528.146	528.318	527.226	530.08	526.914
2023/01/19_08:59:38.600	1674089978	600	529.035	526.602	530.049	531.015	528.099	528.318	527.179	530.049	526.868
2023/01/19_08:59:38.620	1674089978	620	529.035	526.556	530.049	531.015	528.099	528.287	527.179	530.049	526.868
2023/01/19_08:59:38.640	1674089978	640	528.988	526.556	530.049	530.969	528.053	528.287	527.133	530.002	526.821
2023/01/19_08:59:38.660	1674089978	660	528.988	526.556	530.049	530.969	528.053	528.287	527.133	530.002	526.821
2023/01/19_08:59:38.680	1674089978	680	528.988	526.525	530.002	530.969	528.053	528.24	527.133	530.002	526.79
2023/01/19_08:59:38.700	1674089978	700	528.988	526.556	530.049	530.969	528.053	528.287	527.133	530.002	526.821
2023/01/19_08:59:38.720	1674089978	720	528.988	526.525	530.002	530.969	528.053	528.24	527.133	530.002	526.821
2023/01/19_08:59:38.740	1674089978	740	528.988	526.525	530.002	530.969	528.053	528.24	527.133	530.002	526.79
2023/01/19_08:59:38.760	1674089978	760	528.942	526.525	529.955	530.969	528.021	528.24	527.133	530.002	526.79
2023/01/19_08:59:38.780	1674089978	780	528.942	526.478	529.955	530.969	528.021	528.24	527.086	530.002	526.79
2023/01/19_08:59:38.800	1674089978	800	528.942	526.478	529.955	530.969	528.053	528.24	527.133	530.002	526.821
2023/01/19_08:59:38.820	1674089978	820	528.942	526.525	530.002	531.015	528.053	528.287	527.133	530.049	526.821
2023/01/19_08:59:38.840	1674089978	840	528.988	526.556	530.049	531.062	528.099	528.318	527.179	530.08	526.868
2023/01/19_08:59:38.860	1674089978	860	528.988	526.556	530.049	531.062	528.146	528.318	527.226	530.08	526.914
2023/01/19_08:59:38.880	1674089978	880	529.066	526.649	530.127	531.093	528.193	528.411	527.273	530.127	526.961
2023/01/19_08:59:38.900	1674089978	900	529.066	526.649	530.127	531.093	528.193	528.411	527.304	530.127	526.961
2023/01/19_08:59:38.920	1674089978	920	529.113	526.696	530.173	531.14	528.24	528.458	527.351	530.173	527.008
2023/01/19_08:59:38.940	1674089978	940	529.113	526.696	530.173	531.187	528.24	528.458	527.351	530.22	527.008
2023/01/19_08:59:38.960	1674089978	960	529.16	526.743	530.22	531.187	528.287	528.458	527.351	530.22	527.039
2023/01/19_08:59:38.980	1674089978	980	529.16	526.743	530.22	531.187	528.287	528.458	527.351	530.22	527.039
2023/01/19_08:59:39.0	1674089979	0	529.207	526.743	530.22	531.234	528.287	528.505	527.398	530.267	527.039
2023/01/19_08:59:39.20	1674089979	20	529.16	526.743	530.22	531.234	528.318	528.505	527.398	530.267	527.086
2023/01/19_08:59:39.40	1674089979	40	529.207	526.79	530.267	531.234	528.318	528.552	527.398	530.298	527.086
2023/01/19_08:59:39.60	1674089979	60	529.207	526.79	530.267	531.234	528.318	528.552	527.445	530.298	527.086
2023/01/19_08:59:39.80	1674089979	80	529.253	526.821	530.298	531.281	528.365	528.552	527.445	530.298	527.133
2023/01/19_08:59:39.100	1674089979	100	529.253	526.821	530.298	531.281	528.365	528.583	527.445	530.298	527.133
2023/01/19_08:59:39.120	1674089979	120	529.253	526.821	530.298	531.281	528.365	528.552	527.445	530.298	527.133
2023/01/19_08:59:39.140	1674089979	140	529.207	526.79	530.267	531.234	528.318	528.505	527.398	530.267	527.086
2023/01/19_08:59:39.160	1674089979	160	529.207	526.79	530.267	531.234	528.318	528.505	527.398	530.267	527.086
2023/01/19_08:59:39.180	1674089979	180	529.207	526.79	530.267	531.234	528.287	528.505	527.398	530.267	527.039
2023/01/19_08:59:39.200	1674089979	200	529.207	526.743	530.22	531.187	528.287	528.458	527.351	530.22	527.039
2023/01/19_08:59:39.220	1674089979	220	529.207	526.743	530.22	531.187	528.287	528.458	527.351	530.22	527.039
2023/01/19_08:59:39.240	1674089979	240	529.16	526.696	530.173	531.14	528.24	528.411	527.304	530.173	527.008
2023/01/19_08:59:39.260	1674089979	260	529.113	526.696	530.173	531.14	528.24	528.411	527.304	530.173	527.008
2023/01/19_08:59:39.280	1674089979	280	529.113	526.696	530.173	531.093	528.24	528.411	527.304	530.173	526.961
2023/01/19_08:59:39.300	1674089979	300	529.16	526.696	530.173	531.14	528.24	528.411	527.304	530.173	527.008
2023/01/19_08:59:39.320	1674089979	320	529.16	526.696	530.173	531.14	528.24	528.411	527.304	530.173	527.008
2023/01/19_08:59:39.340	1674089979	340	529.16	526.696	530.173	531.14	528.24	528.458	527.304	530.173	527.008
2023/01/19_08:59:39.360	1674089979	360	529.113	526.649	530.127	531.093	528.193	528.411	527.273	530.173	526.961
2023/01/19_08:59:39.380	1674089979	380	529.113	526.649	530.127	531.093	528.193	528.411	527.273	530.173	526.961
2023/01/19_08:59:39.400	1674089979	400	529.066	526.649	530.127	531.14	528.193	528.411	527.273	530.173	526.961
2023/01/19_08:59:39.420	1674089979	420	529.066	526.649	530.127	531.14	528.193	528.411	527.273	530.173	526.961
2023/01/19_08:59:39.440	1674089979	440	529.066	526.649	530.127	531.14	528.193	528.411	527.273	530.173	526.961
2023/01/19_08:59:39.460	1674089979	460	529.066	526.649	530.127	531.14	528.193	528.411	527.304	530.173	527.008
2023/01/19_08:59:39.480	1674089979	480	529.066	526.649	530.127	531.14	528.24	528.411	527.304	530.173	527.008
2023/01/19_08:59:39.500	1674089979	500	529.113	526.696	530.173	531.187	528.287	528.458	527.351	530.22	527.039
2023/01/19_08:59:39.520	1674089979	520	529.113	526.743	530.22	531.187	528.287	528.458	527.351	530.22	527.039
2023/01/19_08:59:39.540	1674089979	540	529.16	526.743	530.22	531.187	528.287	528.505	527.351	530.22	527.039
2023/01/19_08:59:39.560	1674089979	560	529.16	526.743	530.22	531.187	528.287	528.458	527.351	530.22	527.039
2023/01/19_08:59:39.580	1674089979	580	529.207	526.79	530.267	531.234	528.318	528.505	527.398	530.267	527.086
2023/01/19_08:59:39.600	1674089979	600	529.207	526.79	530.267	531.234	528.318	528.552	527.398	530.267	527.086
2023/01/19_08:59:39.620	1674089979	620	529.253	526.79	530.267	531.281	528.365	528.552	527.445	530.298	527.133
2023/01/19_08:59:39.640	1674089979	640	529.207	526.79	530.267	531.234	528.318	528.552	527.445	530.298	527.086
2023/01/19_08:59:39.660	1674089979	660	529.253	526.821	530.298	531.312	528.365	528.583	527.491	530.345	527.179
2023/01/19_08:59:39.680	1674089979	680	529.253	526.821	530.298	531.312	528.365	528.583	527.491	530.345	527.179
2023/01/19_08:59:39.700	1674089979	700	529.253	526.821	530.298	531.312	528.365	528.583	527.491	530.345	527.133
2023/01/19_08:59:39.720	1674089979	720	529.253	526.821	530.298	531.281	528.365	528.583	527.491	530.345	527.133
2023/01/19_08:59:39.740	1674089979	740	529.253	526.821	530.298	531.281	528.365	528.552	527.445	530.298	527.133
2023/01/19_08:59:39.760	1674089979	760	529.253	526.79	530.267	531.234	528.318	528.552	527.398	530.267	527.086
2023/01/19_08:59:39.780	1674089979	780	529.207	526.743	530.22	531.187	528.287	528.505	527.351	530.22	527.039
2023/01/19_08:59:39.800	1674089979	800	529.16	526.743	530.22	531.187	528.287	528.458	527.351	530.22	527.039
2023/01/19_08:59:39.820	1674089979	820	529.16	526.743	530.22	531.187	528.24	528.458	527.351	530.22	527.008
2023/01/19_08:59:39.840	1674089979	840	529.16	526.743	530.173	531.14	528.24	528.458	527.304	530.173	527.008
2023/01/19_08:59:39.860	1674089979	860	529.16	526.743	530.173	531.14	528.24	528.458	527.304	530.173	527.008
2023/01/19_08:59:39.880	1674089979	880	529.16	526.696	530.173	531.14	528.24	528.411	527.304	530.173	527.008
2023/01/19_08:59:39.900	1674089979	900	529.113	526.696	530.173	531.093	528.193	528.411	527.304	530.127	526.961
2023/01/19_08:59:39.920	1674089979	920	529.113	526.696	530.173	531.093	528.193	528.411	527.273	530.127	526.961
2023/01/19_08:59:39.940	1674089979	940	529.113	526.649	530.127	531.093	528.193	528.365	527.226	530.127	526.914
2023/01/19_08:59:39.960	1674089979	960	529.113	526.649	530.127	531.093	528.193	528.411	527.273	530.127	526.961
[truncated: 1,001 more rows]
