# Supplementary material for: Research on high proportion of clean energy grid-connected oscillation risk prediction technology based on CNN and trend feature analysis
Source: Sci Rep. 2023 Dec 13;13:22149. doi: 10.1038/s41598-023-49634-9 (PMC10719258; doi:10.1038/s41598-023-49634-9)
Supplement: Supplementary file 3 — Supplementary Information 3. [file 41598_2023_49634_MOESM3_ESM.csv]

Time	Time(SOC)	Time(ms)	North China. Xiangshawan/Dachang 1 line/positive sequence current amplitude	North China. Xiangshawan/Dachang 2-line/positive sequence current amplitude	North China. Xiangshawan/Dachang 3-line/positive sequence current amplitude	North China. Xiangshawan/Xiangbu 1 line/positive sequence current amplitude	North China. Xiangshawan/Xiangbu 2 line/positive sequence current amplitude	North China. Xiangshawan/Xianggao 2-line/positive sequence current amplitude	North China. Xiangshawan/Xiangyong 1 line/positive sequence current amplitude	North China. Xiangshawan/Xiangyong 2-line/positive sequence current amplitude	North China. Xiangshawan/Xianggao 1 line/positive sequence current amplitude
2023/01/19_08:59:00.0	1674089940	0	313.572	288.852	287.479	163.423	160.677	466.467	93.385	82.398	477.911
2023/01/19_08:59:00.20	1674089940	20	313.572	288.852	287.479	163.423	161.135	466.009	92.927	82.398	477.911
2023/01/19_08:59:00.40	1674089940	40	313.572	288.852	287.479	163.881	161.135	466.467	93.385	81.94	477.911
2023/01/19_08:59:00.60	1674089940	60	313.114	288.395	287.021	163.881	161.592	466.009	92.927	81.94	477.454
2023/01/19_08:59:00.80	1674089940	80	313.114	288.395	287.021	164.339	162.05	465.552	93.385	81.483	476.996
2023/01/19_08:59:00.100	1674089940	100	312.656	288.395	287.021	164.797	162.05	465.552	92.927	81.483	476.996
2023/01/19_08:59:00.120	1674089940	120	312.656	288.395	286.564	164.797	162.508	465.094	92.927	81.483	476.538
2023/01/19_08:59:00.140	1674089940	140	312.199	287.937	286.564	164.797	162.508	465.552	92.927	81.483	476.538
2023/01/19_08:59:00.160	1674089940	160	312.199	288.395	286.564	164.797	162.508	465.094	92.927	81.483	476.538
2023/01/19_08:59:00.180	1674089940	180	312.199	288.395	287.021	165.254	162.508	466.009	93.385	81.483	477.454
2023/01/19_08:59:00.200	1674089940	200	312.656	288.395	286.564	165.712	162.966	466.925	93.385	82.398	478.369
2023/01/19_08:59:00.220	1674089940	220	312.199	287.937	286.564	165.254	162.966	466.009	93.385	82.398	477.911
2023/01/19_08:59:00.240	1674089940	240	312.199	287.937	286.564	165.254	162.508	466.009	93.385	82.398	477.911
2023/01/19_08:59:00.260	1674089940	260	312.199	288.395	286.564	165.254	162.508	466.467	93.385	82.398	477.911
2023/01/19_08:59:00.280	1674089940	280	312.199	287.937	286.106	164.797	162.05	465.552	93.385	81.94	476.996
2023/01/19_08:59:00.300	1674089940	300	312.199	287.479	286.106	164.797	162.05	465.552	93.385	81.94	476.996
2023/01/19_08:59:00.320	1674089940	320	312.199	287.937	286.106	164.339	162.05	464.636	93.385	81.94	476.08
2023/01/19_08:59:00.340	1674089940	340	312.199	287.937	286.564	163.881	161.592	464.636	93.842	81.94	476.08
2023/01/19_08:59:00.360	1674089940	360	311.741	287.937	286.564	163.881	161.135	464.178	93.842	81.483	475.623
2023/01/19_08:59:00.380	1674089940	380	312.199	287.937	286.564	163.881	161.135	464.178	93.842	81.94	476.08
2023/01/19_08:59:00.400	1674089940	400	312.199	288.395	287.021	163.423	161.135	464.636	93.842	81.94	476.08
2023/01/19_08:59:00.420	1674089940	420	312.199	288.395	287.021	163.423	160.677	464.178	93.842	81.483	476.08
2023/01/19_08:59:00.440	1674089940	440	312.656	288.395	287.021	162.508	160.219	464.178	94.3	81.483	475.623
2023/01/19_08:59:00.460	1674089940	460	312.656	288.395	287.021	162.05	159.761	463.721	94.3	81.483	475.165
2023/01/19_08:59:00.480	1674089940	480	312.656	288.395	287.021	162.05	159.303	463.263	94.758	81.025	475.165
2023/01/19_08:59:00.500	1674089940	500	312.656	288.395	287.021	161.592	159.303	463.263	94.758	81.025	474.707
2023/01/19_08:59:00.520	1674089940	520	312.656	288.395	287.021	160.677	158.846	462.805	94.758	81.025	473.791
2023/01/19_08:59:00.540	1674089940	540	312.656	288.395	287.021	160.219	157.93	461.432	94.758	81.025	472.876
2023/01/19_08:59:00.560	1674089940	560	312.656	288.395	287.021	160.219	157.93	461.432	94.758	81.025	472.876
2023/01/19_08:59:00.580	1674089940	580	312.199	288.395	287.021	160.219	157.93	462.347	94.3	81.025	473.791
2023/01/19_08:59:00.600	1674089940	600	312.656	288.395	287.021	160.677	157.93	462.805	94.3	81.483	474.249
2023/01/19_08:59:00.620	1674089940	620	312.656	288.395	287.021	160.677	157.93	462.805	93.842	81.483	474.707
2023/01/19_08:59:00.640	1674089940	640	312.656	288.395	287.021	160.219	157.93	462.805	93.842	81.94	474.249
2023/01/19_08:59:00.660	1674089940	660	312.656	288.395	287.021	160.677	157.93	463.263	93.842	82.398	474.707
2023/01/19_08:59:00.680	1674089940	680	312.656	288.395	287.021	160.219	157.93	462.347	93.842	81.94	473.791
2023/01/19_08:59:00.700	1674089940	700	312.199	288.395	287.021	159.761	157.472	461.889	93.385	81.94	473.334
2023/01/19_08:59:00.720	1674089940	720	312.199	288.395	286.564	159.303	157.015	460.974	93.385	81.483	472.418
2023/01/19_08:59:00.740	1674089940	740	312.199	288.395	286.564	159.303	157.015	460.974	93.385	81.483	471.96
2023/01/19_08:59:00.760	1674089940	760	312.199	287.937	286.564	159.303	156.557	460.516	93.385	81.483	471.96
2023/01/19_08:59:00.780	1674089940	780	312.199	287.937	286.564	158.846	156.557	460.516	93.385	81.94	471.96
2023/01/19_08:59:00.800	1674089940	800	312.199	288.395	287.021	159.303	157.015	460.974	93.385	81.94	472.418
2023/01/19_08:59:00.820	1674089940	820	312.199	287.937	286.564	159.761	157.472	460.974	93.385	81.94	472.418
2023/01/19_08:59:00.840	1674089940	840	312.199	287.937	286.564	159.761	157.472	460.974	92.927	81.94	472.418
2023/01/19_08:59:00.860	1674089940	860	312.199	288.395	286.564	159.761	157.472	460.974	92.927	81.94	471.96
2023/01/19_08:59:00.880	1674089940	880	312.199	287.937	286.564	159.303	157.472	460.974	92.927	81.94	471.96
2023/01/19_08:59:00.900	1674089940	900	312.199	287.937	286.564	159.303	157.472	460.974	92.927	81.94	471.96
2023/01/19_08:59:00.920	1674089940	920	312.199	287.479	286.106	159.761	157.472	460.516	93.385	81.483	471.96
2023/01/19_08:59:00.940	1674089940	940	312.199	287.479	286.106	159.761	157.472	460.974	93.385	81.94	472.418
2023/01/19_08:59:00.960	1674089940	960	312.199	287.479	286.106	159.761	157.472	460.974	93.385	81.94	471.96
2023/01/19_08:59:00.980	1674089940	980	312.199	287.479	286.106	160.219	157.93	461.432	93.385	81.94	472.418
2023/01/19_08:59:01.0	1674089941	0	312.199	287.479	286.106	160.219	157.93	461.889	93.385	82.398	473.334
2023/01/19_08:59:01.20	1674089941	20	312.199	287.479	286.106	160.219	157.93	461.889	93.385	82.398	473.334
2023/01/19_08:59:01.40	1674089941	40	312.199	287.479	286.106	160.219	157.472	461.889	93.842	82.398	473.334
2023/01/19_08:59:01.60	1674089941	60	312.199	287.479	286.106	160.219	157.93	462.347	93.842	82.856	473.791
2023/01/19_08:59:01.80	1674089941	80	312.199	287.479	286.106	160.219	157.93	461.889	93.842	82.856	473.334
2023/01/19_08:59:01.100	1674089941	100	312.199	287.479	286.106	160.219	157.472	462.347	94.3	82.856	473.334
2023/01/19_08:59:01.120	1674089941	120	311.741	287.479	286.106	159.761	157.472	461.432	94.758	82.856	472.418
2023/01/19_08:59:01.140	1674089941	140	311.741	287.479	286.106	159.303	157.015	461.432	94.758	82.856	472.418
2023/01/19_08:59:01.160	1674089941	160	311.741	287.479	286.106	159.303	157.472	461.432	94.758	83.314	472.876
2023/01/19_08:59:01.180	1674089941	180	311.741	287.479	286.106	159.761	157.472	461.889	94.758	83.771	473.334
2023/01/19_08:59:01.200	1674089941	200	311.741	287.479	286.106	160.219	157.93	462.347	94.758	84.229	473.791
2023/01/19_08:59:01.220	1674089941	220	311.741	287.479	285.648	160.219	157.93	462.805	94.758	84.229	474.249
2023/01/19_08:59:01.240	1674089941	240	311.741	287.021	285.648	160.219	157.93	463.263	95.216	84.687	474.707
2023/01/19_08:59:01.260	1674089941	260	311.741	287.021	285.648	160.219	157.472	463.263	95.216	85.145	474.707
2023/01/19_08:59:01.280	1674089941	280	311.283	287.021	285.648	160.219	157.472	463.721	95.216	85.145	475.165
2023/01/19_08:59:01.300	1674089941	300	311.741	287.021	285.648	160.219	157.93	463.721	95.673	84.687	475.165
2023/01/19_08:59:01.320	1674089941	320	311.283	287.021	285.19	159.761	157.472	463.263	96.131	85.145	474.707
2023/01/19_08:59:01.340	1674089941	340	311.283	287.021	285.19	159.303	156.557	463.263	96.131	85.145	474.707
2023/01/19_08:59:01.360	1674089941	360	311.283	287.021	285.19	159.303	156.557	463.263	96.131	85.602	474.707
2023/01/19_08:59:01.380	1674089941	380	311.283	286.564	285.19	158.846	156.557	463.263	96.589	85.602	474.707
2023/01/19_08:59:01.400	1674089941	400	311.741	286.564	285.19	159.303	157.015	464.178	96.589	85.145	475.623
2023/01/19_08:59:01.420	1674089941	420	311.741	286.564	285.19	159.303	157.015	463.721	97.047	85.145	475.165
2023/01/19_08:59:01.440	1674089941	440	311.741	286.564	285.19	159.303	156.557	463.721	97.047	84.687	475.165
2023/01/19_08:59:01.460	1674089941	460	311.741	286.564	285.19	159.303	157.015	463.263	97.047	84.687	475.165
2023/01/19_08:59:01.480	1674089941	480	311.741	286.106	284.732	159.303	157.015	463.263	97.047	84.229	474.707
2023/01/19_08:59:01.500	1674089941	500	311.741	286.564	285.19	159.303	156.557	463.721	97.047	84.687	475.165
2023/01/19_08:59:01.520	1674089941	520	311.741	286.564	285.19	158.846	156.557	463.263	97.505	84.229	474.707
2023/01/19_08:59:01.540	1674089941	540	311.741	286.564	285.19	158.846	156.557	463.263	97.505	84.229	474.707
2023/01/19_08:59:01.560	1674089941	560	312.199	286.564	285.19	158.846	156.099	462.805	97.505	83.771	474.249
2023/01/19_08:59:01.580	1674089941	580	312.199	287.021	285.19	158.846	156.557	463.263	97.505	84.229	474.707
2023/01/19_08:59:01.600	1674089941	600	312.199	287.021	285.648	158.846	156.557	463.263	97.047	84.229	474.707
2023/01/19_08:59:01.620	1674089941	620	312.199	287.021	285.648	159.303	157.015	463.263	97.047	84.229	474.707
2023/01/19_08:59:01.640	1674089941	640	312.199	287.021	285.648	159.303	156.557	463.263	97.047	83.771	474.707
2023/01/19_08:59:01.660	1674089941	660	311.741	287.021	285.648	158.846	156.557	462.805	97.047	83.314	474.249
2023/01/19_08:59:01.680	1674089941	680	311.741	287.021	285.648	158.846	156.557	462.347	96.589	83.314	473.791
2023/01/19_08:59:01.700	1674089941	700	311.741	287.021	285.648	158.846	156.557	462.347	96.589	82.856	473.334
2023/01/19_08:59:01.720	1674089941	720	311.741	287.021	285.648	158.846	156.557	461.432	97.047	82.856	472.876
2023/01/19_08:59:01.740	1674089941	740	311.741	287.021	285.648	158.388	156.099	461.432	97.047	82.398	472.418
2023/01/19_08:59:01.760	1674089941	760	311.741	287.021	285.648	158.388	156.099	460.974	97.047	82.398	471.96
2023/01/19_08:59:01.780	1674089941	780	311.741	287.021	285.648	158.846	156.557	460.974	96.589	82.398	471.96
2023/01/19_08:59:01.800	1674089941	800	311.741	287.021	285.648	159.303	156.557	460.974	96.589	81.94	472.418
2023/01/19_08:59:01.820	1674089941	820	312.199	287.021	285.648	159.303	157.015	460.974	96.131	81.483	471.96
2023/01/19_08:59:01.840	1674089941	840	312.199	287.021	285.648	159.303	156.557	460.058	96.131	81.483	471.045
2023/01/19_08:59:01.860	1674089941	860	312.199	286.564	285.19	158.846	156.557	459.143	95.216	81.025	470.129
2023/01/19_08:59:01.880	1674089941	880	311.741	286.106	284.732	158.388	156.099	457.77	95.216	80.109	468.756
2023/01/19_08:59:01.900	1674089941	900	311.741	286.106	284.732	158.388	156.099	456.854	95.216	79.651	467.84
2023/01/19_08:59:01.920	1674089941	920	311.741	286.106	284.732	157.93	156.099	455.481	95.216	78.736	466.925
2023/01/19_08:59:01.940	1674089941	940	311.741	285.648	284.275	157.93	155.641	454.107	94.758	78.278	465.552
2023/01/19_08:59:01.960	1674089941	960	311.741	285.648	284.275	157.472	155.641	453.192	94.758	78.278	464.178
2023/01/19_08:59:01.980	1674089941	980	311.741	286.106	284.732	157.93	155.641	453.192	94.3	77.82	464.178
2023/01/19_08:59:02.0	1674089942	0	312.199	286.106	284.732	157.93	156.099	453.192	93.842	77.82	464.636
2023/01/19_08:59:02.20	1674089942	20	312.199	286.106	284.732	158.388	156.099	452.734	93.385	77.363	463.721
2023/01/19_08:59:02.40	1674089942	40	312.199	286.106	284.732	158.388	156.099	452.276	92.469	76.905	463.263
2023/01/19_08:59:02.60	1674089942	60	312.199	286.564	284.732	158.388	156.099	451.818	92.011	76.905	462.805
2023/01/19_08:59:02.80	1674089942	80	312.199	286.564	285.19	158.388	156.099	451.361	92.011	76.447	462.347
2023/01/19_08:59:02.100	1674089942	100	312.656	286.564	285.19	158.846	156.099	450.903	91.554	76.447	462.347
2023/01/19_08:59:02.120	1674089942	120	312.656	287.021	285.19	158.388	156.099	450.445	91.554	75.989	461.432
2023/01/19_08:59:02.140	1674089942	140	312.656	287.021	285.648	158.388	156.099	450.445	91.096	75.989	461.432
2023/01/19_08:59:02.160	1674089942	160	312.656	287.021	285.648	158.846	156.099	450.445	90.638	75.532	461.432
2023/01/19_08:59:02.180	1674089942	180	313.114	287.021	285.648	158.846	156.557	450.445	90.638	75.074	461.432
2023/01/19_08:59:02.200	1674089942	200	313.114	287.479	285.648	158.846	156.557	450.903	90.638	75.532	462.347
2023/01/19_08:59:02.220	1674089942	220	313.114	287.479	286.106	158.846	156.557	450.903	90.18	75.532	461.889
2023/01/19_08:59:02.240	1674089942	240	313.114	287.479	286.106	158.846	156.557	450.445	90.18	75.532	461.432
2023/01/19_08:59:02.260	1674089942	260	313.114	287.479	286.106	159.303	157.015	450.445	89.722	75.532	461.432
2023/01/19_08:59:02.280	1674089942	280	313.114	287.021	285.648	159.303	157.472	450.445	89.722	75.532	461.432
2023/01/19_08:59:02.300	1674089942	300	313.114	287.479	286.106	159.303	157.472	450.903	89.265	75.532	461.889
2023/01/19_08:59:02.320	1674089942	320	313.114	287.479	286.106	159.761	157.472	450.903	89.265	75.532	462.347
2023/01/19_08:59:02.340	1674089942	340	313.572	287.021	285.648	159.761	157.472	451.818	89.265	75.989	462.805
2023/01/19_08:59:02.360	1674089942	360	313.572	287.021	285.648	159.761	157.472	451.818	89.722	75.989	462.805
2023/01/19_08:59:02.380	1674089942	380	313.572	287.021	285.648	160.219	157.93	453.192	89.265	76.447	464.178
2023/01/19_08:59:02.400	1674089942	400	313.572	287.021	285.648	160.677	158.388	454.107	89.265	76.905	465.552
2023/01/19_08:59:02.420	1674089942	420	313.572	287.021	285.648	160.677	158.846	454.565	89.265	77.82	465.552
2023/01/19_08:59:02.440	1674089942	440	313.114	287.021	285.648	161.135	158.846	454.565	89.722	77.82	465.552
2023/01/19_08:59:02.460	1674089942	460	313.114	287.021	285.19	161.135	158.846	454.565	89.722	77.82	466.009
2023/01/19_08:59:02.480	1674089942	480	312.656	286.564	285.19	161.135	158.846	454.107	90.18	77.82	465.552
2023/01/19_08:59:02.500	1674089942	500	312.656	286.106	284.732	161.135	158.846	455.023	90.18	78.278	466.009
2023/01/19_08:59:02.520	1674089942	520	312.199	286.106	284.732	161.135	158.846	454.565	90.18	78.278	466.009
2023/01/19_08:59:02.540	1674089942	540	312.199	286.106	284.732	161.135	158.846	455.023	90.638	78.278	466.009
2023/01/19_08:59:02.560	1674089942	560	312.199	286.106	284.732	161.135	158.846	455.023	90.638	78.278	466.009
2023/01/19_08:59:02.580	1674089942	580	312.199	286.106	284.732	161.135	158.846	455.481	91.096	78.736	466.925
2023/01/19_08:59:02.600	1674089942	600	312.199	286.106	284.732	161.135	158.846	456.396	91.554	78.736	467.383
2023/01/19_08:59:02.620	1674089942	620	312.199	286.106	284.732	161.135	158.846	456.396	91.554	78.736	467.383
2023/01/19_08:59:02.640	1674089942	640	312.199	286.106	284.732	161.135	158.846	456.396	92.011	79.194	467.383
2023/01/19_08:59:02.660	1674089942	660	312.656	286.106	284.732	161.135	158.846	456.396	92.011	79.194	467.84
2023/01/19_08:59:02.680	1674089942	680	312.656	286.106	284.732	160.677	157.93	455.938	92.011	79.194	466.925
2023/01/19_08:59:02.700	1674089942	700	312.656	286.106	284.732	160.219	157.472	455.481	92.469	79.194	466.925
2023/01/19_08:59:02.720	1674089942	720	312.199	286.106	284.732	159.761	157.472	454.565	92.469	78.736	466.009
2023/01/19_08:59:02.740	1674089942	740	312.656	286.106	284.732	159.303	157.015	454.565	92.927	78.736	465.552
2023/01/19_08:59:02.760	1674089942	760	312.656	286.106	284.732	158.846	156.557	454.107	92.927	78.736	465.552
2023/01/19_08:59:02.780	1674089942	780	312.656	286.106	284.732	158.846	156.557	455.023	92.927	78.736	466.009
2023/01/19_08:59:02.800	1674089942	800	313.114	286.564	284.732	158.846	156.557	455.023	93.385	78.736	466.009
2023/01/19_08:59:02.820	1674089942	820	312.656	286.106	284.732	158.846	156.557	454.107	93.385	78.736	465.552
2023/01/19_08:59:02.840	1674089942	840	312.656	286.564	285.19	157.93	156.099	454.107	93.385	78.736	465.094
2023/01/19_08:59:02.860	1674089942	860	312.656	287.021	285.19	157.472	155.641	453.192	93.385	78.736	464.178
2023/01/19_08:59:02.880	1674089942	880	312.199	287.021	285.19	157.472	155.184	452.276	93.385	78.278	463.263
2023/01/19_08:59:02.900	1674089942	900	312.199	286.564	285.19	157.015	154.726	452.276	93.385	78.278	462.805
2023/01/19_08:59:02.920	1674089942	920	312.199	286.564	285.19	156.557	154.268	451.361	93.385	77.82	462.347
2023/01/19_08:59:02.940	1674089942	940	312.199	287.021	285.648	155.641	153.352	450.903	93.385	78.278	461.889
2023/01/19_08:59:02.960	1674089942	960	312.199	287.021	285.648	155.641	153.352	450.445	93.385	77.82	460.974
2023/01/19_08:59:02.980	1674089942	980	312.199	287.021	285.648	156.099	153.81	450.445	92.927	77.82	461.432
2023/01/19_08:59:03.0	1674089943	0	312.199	287.021	285.648	156.099	153.81	450.445	92.469	78.278	461.432
2023/01/19_08:59:03.20	1674089943	20	311.741	287.021	285.648	155.641	153.352	449.987	92.469	78.278	460.974
2023/01/19_08:59:03.40	1674089943	40	311.741	287.021	285.648	155.641	153.352	449.53	92.469	77.82	460.516
2023/01/19_08:59:03.60	1674089943	60	311.741	287.021	285.648	155.641	153.352	449.53	92.469	77.82	460.058
2023/01/19_08:59:03.80	1674089943	80	311.283	287.021	285.648	155.184	152.895	449.072	92.469	77.82	460.058
2023/01/19_08:59:03.100	1674089943	100	311.283	287.021	285.648	155.184	152.895	448.614	92.469	77.82	459.601
2023/01/19_08:59:03.120	1674089943	120	311.283	287.021	285.648	154.726	152.437	447.699	92.469	77.363	458.685
2023/01/19_08:59:03.140	1674089943	140	311.283	286.564	285.19	154.268	151.979	447.241	92.469	77.363	458.227
2023/01/19_08:59:03.160	1674089943	160	311.283	287.021	285.19	154.268	151.979	447.699	92.469	77.363	458.685
2023/01/19_08:59:03.180	1674089943	180	311.283	287.021	285.648	154.726	151.979	447.699	92.469	77.82	458.685
2023/01/19_08:59:03.200	1674089943	200	311.283	287.021	285.648	154.726	152.437	448.614	92.011	77.363	459.601
2023/01/19_08:59:03.220	1674089943	220	311.283	287.021	285.648	155.184	152.895	449.072	92.011	77.82	460.058
2023/01/19_08:59:03.240	1674089943	240	311.283	287.021	285.648	155.184	152.895	448.614	92.011	77.82	459.601
2023/01/19_08:59:03.260	1674089943	260	311.741	287.479	285.648	155.641	153.352	449.072	92.011	77.82	460.058
2023/01/19_08:59:03.280	1674089943	280	311.741	287.021	285.648	155.641	153.352	449.072	92.011	77.363	460.058
2023/01/19_08:59:03.300	1674089943	300	311.741	287.479	285.648	155.641	153.352	449.53	92.011	77.363	460.974
2023/01/19_08:59:03.320	1674089943	320	311.741	287.479	286.106	155.184	152.895	449.072	92.011	76.905	460.058
2023/01/19_08:59:03.340	1674089943	340	312.199	287.479	286.106	155.184	152.895	449.53	92.011	76.905	460.974
2023/01/19_08:59:03.360	1674089943	360	312.199	287.479	286.106	155.641	153.352	450.445	92.011	77.363	461.432
2023/01/19_08:59:03.380	1674089943	380	312.199	287.479	286.106	156.099	153.81	450.903	92.011	77.363	462.347
2023/01/19_08:59:03.400	1674089943	400	312.199	287.937	286.564	156.099	154.268	451.818	92.011	77.82	462.805
2023/01/19_08:59:03.420	1674089943	420	312.199	287.937	286.564	156.557	154.268	451.818	91.554	77.82	462.805
2023/01/19_08:59:03.440	1674089943	440	312.199	287.937	286.564	156.557	154.268	451.818	91.554	77.363	462.805
2023/01/19_08:59:03.460	1674089943	460	312.199	287.937	286.564	157.015	154.726	452.276	91.554	77.363	463.263
2023/01/19_08:59:03.480	1674089943	480	312.199	288.395	286.564	157.472	155.641	453.192	91.554	77.363	464.178
2023/01/19_08:59:03.500	1674089943	500	312.199	288.395	287.021	157.93	155.641	453.192	91.554	77.363	464.178
2023/01/19_08:59:03.520	1674089943	520	311.741	287.937	286.564	157.93	156.099	452.734	91.554	77.363	463.721
2023/01/19_08:59:03.540	1674089943	540	311.741	287.937	286.564	158.388	156.099	452.734	91.554	77.363	463.721
2023/01/19_08:59:03.560	1674089943	560	311.741	287.937	286.564	158.388	156.099	453.192	91.554	77.363	464.178
2023/01/19_08:59:03.580	1674089943	580	311.741	287.937	286.564	159.303	156.557	453.65	91.554	77.363	464.636
2023/01/19_08:59:03.600	1674089943	600	311.283	287.479	286.106	159.303	157.472	453.65	91.554	77.82	464.636
2023/01/19_08:59:03.620	1674089943	620	311.283	287.479	286.106	160.219	157.472	454.107	91.554	77.82	465.094
2023/01/19_08:59:03.640	1674089943	640	310.825	287.479	286.106	160.219	157.93	454.107	91.554	77.82	465.094
2023/01/19_08:59:03.660	1674089943	660	310.825	287.479	285.648	160.219	157.472	454.107	91.554	77.82	465.094
2023/01/19_08:59:03.680	1674089943	680	310.368	287.021	285.648	160.219	157.93	453.192	91.554	77.82	464.636
2023/01/19_08:59:03.700	1674089943	700	310.368	287.021	285.648	160.219	157.93	453.192	91.554	77.363	464.178
2023/01/19_08:59:03.720	1674089943	720	310.368	286.564	285.19	160.219	157.93	452.734	91.554	77.363	463.721
2023/01/19_08:59:03.740	1674089943	740	310.825	286.564	285.19	159.761	157.472	452.734	91.554	77.363	463.721
2023/01/19_08:59:03.760	1674089943	760	310.825	286.564	285.19	160.219	157.472	453.192	91.554	77.82	464.178
2023/01/19_08:59:03.780	1674089943	780	311.283	286.564	285.19	160.219	157.472	453.192	91.096	77.82	464.178
2023/01/19_08:59:03.800	1674089943	800	311.283	286.564	285.19	160.219	157.472	453.192	91.096	77.82	464.178
2023/01/19_08:59:03.820	1674089943	820	311.741	287.021	285.19	159.761	157.472	453.192	91.096	77.363	464.178
2023/01/19_08:59:03.840	1674089943	840	311.741	286.564	285.19	159.761	157.472	453.192	91.554	76.905	464.178
2023/01/19_08:59:03.860	1674089943	860	312.199	286.564	285.19	160.219	157.472	453.192	91.554	76.905	464.178
2023/01/19_08:59:03.880	1674089943	880	312.199	287.021	285.648	159.761	157.472	453.192	91.554	76.905	464.178
2023/01/19_08:59:03.900	1674089943	900	312.656	287.021	285.648	159.761	157.472	453.192	91.554	76.905	464.178
2023/01/19_08:59:03.920	1674089943	920	312.656	287.021	285.648	159.303	157.015	452.276	91.554	76.905	463.263
2023/01/19_08:59:03.940	1674089943	940	313.114	287.021	285.19	158.846	156.557	451.818	91.554	76.905	462.805
2023/01/19_08:59:03.960	1674089943	960	313.114	287.021	285.648	158.846	156.557	451.818	91.554	76.447	462.805
2023/01/19_08:59:03.980	1674089943	980	313.114	287.021	285.648	158.846	156.557	451.818	91.554	76.447	462.805
2023/01/19_08:59:04.0	1674089944	0	313.114	287.021	285.648	158.846	156.557	452.276	91.096	76.905	463.263
2023/01/19_08:59:04.20	1674089944	20	313.114	287.021	285.648	158.846	156.557	452.276	90.638	76.905	463.263
2023/01/19_08:59:04.40	1674089944	40	313.114	287.479	285.648	158.846	156.557	452.276	90.638	76.905	463.721
2023/01/19_08:59:04.60	1674089944	60	313.114	287.021	285.648	158.388	156.099	452.734	90.638	76.905	463.721
2023/01/19_08:59:04.80	1674089944	80	313.114	287.021	285.648	158.846	156.557	452.276	90.638	76.905	463.263
2023/01/19_08:59:04.100	1674089944	100	313.114	287.021	285.648	158.846	156.557	452.276	90.638	76.905	463.263
2023/01/19_08:59:04.120	1674089944	120	313.114	287.479	286.106	158.388	156.099	451.818	90.638	76.905	462.805
2023/01/19_08:59:04.140	1674089944	140	312.656	287.479	285.648	157.93	155.641	451.818	90.638	76.905	462.805
2023/01/19_08:59:04.160	1674089944	160	312.656	287.021	285.648	157.93	155.641	451.361	90.638	76.905	462.347
2023/01/19_08:59:04.180	1674089944	180	312.199	287.021	285.648	157.93	156.099	451.818	90.638	76.905	462.805
2023/01/19_08:59:04.200	1674089944	200	312.199	287.479	286.106	157.93	156.099	452.276	90.638	77.363	463.263
2023/01/19_08:59:04.220	1674089944	220	312.199	287.021	285.648	157.93	155.641	451.818	90.638	77.363	462.805
2023/01/19_08:59:04.240	1674089944	240	312.199	287.021	285.648	157.93	155.641	451.818	90.638	77.363	462.805
2023/01/19_08:59:04.260	1674089944	260	312.199	287.021	285.648	157.93	155.641	451.818	90.638	77.363	462.805
2023/01/19_08:59:04.280	1674089944	280	311.741	287.021	285.648	157.472	155.184	451.361	90.638	76.905	462.347
2023/01/19_08:59:04.300	1674089944	300	311.741	287.021	285.648	157.472	155.641	451.361	90.638	76.905	462.347
2023/01/19_08:59:04.320	1674089944	320	311.741	287.021	285.648	157.93	155.641	451.361	91.096	76.905	462.347
2023/01/19_08:59:04.340	1674089944	340	311.283	287.021	285.648	157.93	156.099	451.818	91.554	76.905	462.805
2023/01/19_08:59:04.360	1674089944	360	311.283	287.021	285.648	157.93	155.641	451.818	91.096	76.905	462.805
2023/01/19_08:59:04.380	1674089944	380	311.741	287.021	285.648	157.93	155.641	452.276	91.096	77.363	463.263
2023/01/19_08:59:04.400	1674089944	400	311.741	287.021	285.648	157.93	156.099	452.276	91.096	77.82	463.263
2023/01/19_08:59:04.420	1674089944	420	311.741	287.021	285.648	157.93	156.099	453.192	91.554	77.363	464.178
2023/01/19_08:59:04.440	1674089944	440	311.741	287.479	286.106	157.93	156.099	452.734	91.096	77.363	464.178
2023/01/19_08:59:04.460	1674089944	460	312.199	287.479	286.106	157.93	156.099	453.192	91.554	77.82	464.178
2023/01/19_08:59:04.480	1674089944	480	312.199	287.479	286.106	158.388	156.099	452.734	91.096	77.82	463.721
2023/01/19_08:59:04.500	1674089944	500	312.199	287.479	286.106	158.388	156.099	453.192	91.554	77.82	464.178
2023/01/19_08:59:04.520	1674089944	520	312.656	287.479	286.106	158.388	156.099	453.192	91.554	77.82	464.178
2023/01/19_08:59:04.540	1674089944	540	312.656	287.479	286.106	157.93	156.099	453.192	91.554	77.82	464.636
2023/01/19_08:59:04.560	1674089944	560	313.114	287.479	286.106	158.846	156.099	454.107	92.011	77.82	465.094
2023/01/19_08:59:04.580	1674089944	580	313.114	287.479	286.106	158.846	156.557	454.565	92.011	77.82	465.552
2023/01/19_08:59:04.600	1674089944	600	313.114	287.479	286.106	159.303	156.557	455.481	92.011	77.82	466.467
2023/01/19_08:59:04.620	1674089944	620	313.114	287.479	286.106	158.846	156.557	455.023	92.011	78.278	466.009
2023/01/19_08:59:04.640	1674089944	640	313.114	287.479	285.648	159.303	156.557	455.023	92.011	78.278	466.009
2023/01/19_08:59:04.660	1674089944	660	313.114	287.479	286.106	159.303	156.557	455.481	92.011	78.278	466.467
2023/01/19_08:59:04.680	1674089944	680	313.114	287.479	285.648	159.303	156.557	455.023	92.011	78.278	466.009
2023/01/19_08:59:04.700	1674089944	700	313.114	287.021	285.648	158.846	156.557	454.565	92.011	78.278	465.552
2023/01/19_08:59:04.720	1674089944	720	312.656	287.021	285.19	158.846	156.557	453.65	92.011	78.278	464.636
2023/01/19_08:59:04.740	1674089944	740	313.114	287.021	285.648	158.846	156.557	454.107	92.469	78.278	465.094
2023/01/19_08:59:04.760	1674089944	760	313.114	287.021	285.648	158.846	156.099	454.107	92.469	78.278	465.552
2023/01/19_08:59:04.780	1674089944	780	313.114	287.021	285.648	158.846	156.557	455.023	92.469	78.278	466.009
2023/01/19_08:59:04.800	1674089944	800	312.656	287.021	285.648	159.303	157.015	455.481	92.469	78.278	466.925
2023/01/19_08:59:04.820	1674089944	820	312.199	287.021	285.648	159.303	157.015	455.481	92.469	78.736	466.925
2023/01/19_08:59:04.840	1674089944	840	312.199	287.021	285.648	158.846	156.557	455.023	92.927	78.736	466.009
2023/01/19_08:59:04.860	1674089944	860	311.741	287.021	285.19	158.846	156.099	454.107	92.927	78.278	465.552
2023/01/19_08:59:04.880	1674089944	880	311.741	286.564	285.19	158.388	156.099	453.65	92.927	78.278	464.636
2023/01/19_08:59:04.900	1674089944	900	311.741	286.564	284.732	158.388	156.099	453.65	92.927	78.278	464.636
2023/01/19_08:59:04.920	1674089944	920	311.283	286.564	284.732	157.93	155.641	452.734	92.927	78.278	464.178
2023/01/19_08:59:04.940	1674089944	940	311.283	286.564	284.732	157.472	155.184	452.734	92.469	78.736	463.721
2023/01/19_08:59:04.960	1674089944	960	311.283	286.106	284.732	157.015	154.726	451.818	92.927	78.278	462.805
2023/01/19_08:59:04.980	1674089944	980	311.283	286.564	285.19	157.472	154.726	452.734	93.385	78.278	463.721
2023/01/19_08:59:05.0	1674089945	0	311.741	287.021	285.648	157.015	154.726	452.734	93.385	78.278	464.178
2023/01/19_08:59:05.20	1674089945	20	311.741	287.021	285.648	156.557	154.268	452.276	93.385	78.278	463.263
2023/01/19_08:59:05.40	1674089945	40	312.199	287.021	285.648	156.099	153.81	452.276	93.385	78.278	463.263
2023/01/19_08:59:05.60	1674089945	60	312.199	287.021	285.648	156.099	153.81	451.818	93.385	78.278	462.805
2023/01/19_08:59:05.80	1674089945	80	312.199	287.021	285.648	155.641	153.352	451.818	93.385	78.278	462.805
2023/01/19_08:59:05.100	1674089945	100	312.199	287.479	285.648	154.726	152.895	451.361	93.385	77.82	462.347
2023/01/19_08:59:05.120	1674089945	120	312.656	287.021	285.648	154.268	151.979	450.445	93.385	77.82	461.432
2023/01/19_08:59:05.140	1674089945	140	312.656	287.479	286.106	154.268	151.979	449.987	93.385	77.82	460.974
2023/01/19_08:59:05.160	1674089945	160	312.656	287.479	286.106	154.268	151.979	449.53	93.385	77.82	460.974
2023/01/19_08:59:05.180	1674089945	180	313.114	287.479	286.106	154.268	151.979	450.445	92.927	77.82	460.974
2023/01/19_08:59:05.200	1674089945	200	313.114	287.479	286.106	154.726	152.437	450.445	92.927	78.278	461.432
2023/01/19_08:59:05.220	1674089945	220	313.114	287.937	286.106	154.726	152.437	450.903	92.927	78.278	461.889
2023/01/19_08:59:05.240	1674089945	240	313.114	287.937	286.564	154.726	152.437	450.445	92.469	77.82	461.432
2023/01/19_08:59:05.260	1674089945	260	313.114	287.937	286.106	154.726	152.895	450.903	92.469	77.82	461.889
2023/01/19_08:59:05.280	1674089945	280	313.114	287.479	286.106	155.184	152.895	450.445	92.469	77.363	461.432
2023/01/19_08:59:05.300	1674089945	300	313.114	287.937	286.564	155.641	153.352	450.903	92.469	77.363	461.889
2023/01/19_08:59:05.320	1674089945	320	312.656	287.937	286.564	155.641	153.352	450.445	92.469	76.905	461.432
2023/01/19_08:59:05.340	1674089945	340	312.656	287.937	286.564	155.641	153.352	450.445	92.011	76.905	461.432
2023/01/19_08:59:05.360	1674089945	360	312.199	287.479	286.106	156.099	153.81	450.445	92.011	76.905	461.432
2023/01/19_08:59:05.380	1674089945	380	312.199	287.937	286.564	156.557	154.726	451.361	92.011	76.905	462.347
2023/01/19_08:59:05.400	1674089945	400	312.199	287.937	286.564	157.472	155.184	452.276	91.554	76.905	463.263
2023/01/19_08:59:05.420	1674089945	420	312.199	287.479	286.106	158.388	156.099	452.276	91.554	76.905	463.263
2023/01/19_08:59:05.440	1674089945	440	311.741	287.479	286.106	158.846	156.557	451.818	91.096	76.447	462.805
2023/01/19_08:59:05.460	1674089945	460	311.741	287.479	286.106	159.303	157.015	452.276	91.096	76.447	463.263
2023/01/19_08:59:05.480	1674089945	480	311.741	287.479	286.106	159.761	157.472	452.276	90.638	76.447	463.263
2023/01/19_08:59:05.500	1674089945	500	311.741	287.479	285.648	160.219	157.93	452.276	90.638	75.989	463.263
2023/01/19_08:59:05.520	1674089945	520	311.741	287.021	285.648	160.219	157.93	451.818	90.638	75.532	462.805
2023/01/19_08:59:05.540	1674089945	540	311.741	287.021	285.648	160.219	157.93	451.818	90.638	75.532	462.805
2023/01/19_08:59:05.560	1674089945	560	311.741	287.021	285.648	160.219	157.93	451.818	90.638	75.532	462.805
2023/01/19_08:59:05.580	1674089945	580	311.741	287.021	285.648	160.677	157.93	452.276	90.638	75.532	463.263
2023/01/19_08:59:05.600	1674089945	600	312.199	287.021	285.648	160.677	158.388	452.276	90.638	75.532	463.263
2023/01/19_08:59:05.620	1674089945	620	311.741	287.021	285.648	160.677	158.388	452.276	90.18	75.532	463.263
2023/01/19_08:59:05.640	1674089945	640	312.199	287.479	286.106	160.677	158.388	452.734	90.18	75.532	463.721
2023/01/19_08:59:05.660	1674089945	660	312.199	287.479	286.106	160.677	158.388	452.276	90.638	75.532	463.263
2023/01/19_08:59:05.680	1674089945	680	312.199	287.479	286.106	160.677	157.93	451.818	90.638	75.074	462.805
2023/01/19_08:59:05.700	1674089945	700	312.199	287.479	286.106	160.677	158.388	451.818	90.638	74.616	462.805
2023/01/19_08:59:05.720	1674089945	720	312.199	287.479	286.106	160.219	157.93	450.903	90.638	75.074	462.347
2023/01/19_08:59:05.740	1674089945	740	312.199	287.479	286.106	159.761	157.472	450.445	90.18	75.074	461.432
2023/01/19_08:59:05.760	1674089945	760	312.199	287.479	286.106	160.219	157.472	450.903	90.18	75.074	461.889
2023/01/19_08:59:05.780	1674089945	780	312.199	287.479	286.106	160.219	157.93	450.903	90.18	75.074	462.347
2023/01/19_08:59:05.800	1674089945	800	312.199	287.479	286.106	160.219	157.472	451.361	90.638	75.074	462.347
2023/01/19_08:59:05.820	1674089945	820	312.199	287.479	286.106	159.303	157.472	450.903	90.638	75.074	462.347
2023/01/19_08:59:05.840	1674089945	840	312.199	287.479	286.106	159.303	156.557	450.903	90.638	75.074	461.432
2023/01/19_08:59:05.860	1674089945	860	312.656	287.479	286.106	159.303	156.557	450.445	90.638	74.616	461.432
2023/01/19_08:59:05.880	1674089945	880	312.199	287.479	286.106	158.846	156.557	449.987	90.638	74.616	460.974
2023/01/19_08:59:05.900	1674089945	900	312.656	287.479	286.106	158.846	156.099	449.53	91.096	74.616	460.974
2023/01/19_08:59:05.920	1674089945	920	312.199	287.479	286.106	157.93	156.099	449.072	91.096	74.616	460.058
2023/01/19_08:59:05.940	1674089945	940	312.199	287.479	286.106	157.93	155.641	448.614	91.554	74.616	459.143
2023/01/19_08:59:05.960	1674089945	960	312.199	287.021	285.648	157.93	155.641	448.614	91.554	74.616	459.601
2023/01/19_08:59:05.980	1674089945	980	312.199	287.021	285.648	157.93	155.641	448.614	91.554	74.616	459.601
2023/01/19_08:59:06.0	1674089946	0	312.199	287.021	285.648	158.388	156.099	449.072	91.096	75.074	460.058
2023/01/19_08:59:06.20	1674089946	20	312.199	287.021	285.648	158.388	156.099	448.614	90.638	75.074	459.601
2023/01/19_08:59:06.40	1674089946	40	312.199	287.021	285.19	158.388	156.099	448.156	90.638	75.074	459.143
2023/01/19_08:59:06.60	1674089946	60	312.199	286.564	285.19	158.846	156.557	448.614	90.638	75.074	459.143
2023/01/19_08:59:06.80	1674089946	80	312.199	286.564	284.732	158.846	156.557	448.614	90.638	75.532	459.143
2023/01/19_08:59:06.100	1674089946	100	311.741	286.106	284.732	159.303	156.557	447.699	90.638	75.532	458.685
2023/01/19_08:59:06.120	1674089946	120	311.741	286.106	284.732	159.303	156.557	447.241	90.638	75.074	458.227
2023/01/19_08:59:06.140	1674089946	140	311.741	286.106	284.732	159.303	157.015	447.241	90.18	75.074	458.227
2023/01/19_08:59:06.160	1674089946	160	311.741	286.106	284.732	159.303	157.015	446.783	90.18	75.074	457.77
2023/01/19_08:59:06.180	1674089946	180	311.741	286.106	284.732	159.761	157.015	447.241	89.722	75.074	458.227
2023/01/19_08:59:06.200	1674089946	200	312.199	286.106	284.732	160.219	157.472	447.699	89.722	75.532	458.685
2023/01/19_08:59:06.220	1674089946	220	312.199	286.564	284.732	159.761	157.472	447.241	89.265	75.074	458.227
2023/01/19_08:59:06.240	1674089946	240	312.199	286.564	285.19	160.219	157.472	447.241	89.265	74.616	458.227
2023/01/19_08:59:06.260	1674089946	260	312.199	287.021	285.648	160.219	157.93	447.699	89.265	74.158	458.685
2023/01/19_08:59:06.280	1674089946	280	312.199	287.021	285.648	160.219	157.472	447.241	89.265	74.158	458.227
2023/01/19_08:59:06.300	1674089946	300	312.656	287.479	285.648	159.761	157.472	446.783	89.265	74.158	457.77
2023/01/19_08:59:06.320	1674089946	320	312.656	287.479	286.106	159.761	157.472	446.325	89.265	73.7	456.854
2023/01/19_08:59:06.340	1674089946	340	312.656	287.479	286.106	159.761	157.472	446.325	89.265	73.7	457.77
2023/01/19_08:59:06.360	1674089946	360	312.656	287.479	286.106	159.303	157.015	446.325	89.265	73.7	457.77
2023/01/19_08:59:06.380	1674089946	380	313.114	287.937	286.564	159.303	157.015	447.241	88.807	73.7	458.227
2023/01/19_08:59:06.400	1674089946	400	313.114	288.395	286.564	159.761	157.472	447.699	88.807	73.7	458.685
2023/01/19_08:59:06.420	1674089946	420	313.114	288.395	287.021	160.219	157.472	448.156	88.807	73.243	459.143
2023/01/19_08:59:06.440	1674089946	440	313.114	288.395	287.021	159.761	157.472	447.699	89.265	73.243	458.685
2023/01/19_08:59:06.460	1674089946	460	313.114	288.395	287.021	160.219	157.472	448.156	89.265	73.243	458.685
2023/01/19_08:59:06.480	1674089946	480	313.114	288.395	286.564	160.219	157.472	447.241	89.265	72.785	458.227
2023/01/19_08:59:06.500	1674089946	500	313.114	288.395	286.564	160.219	157.93	448.156	88.807	72.327	458.685
2023/01/19_08:59:06.520	1674089946	520	313.114	287.937	286.564	160.219	157.93	447.699	88.807	72.327	458.685
2023/01/19_08:59:06.540	1674089946	540	313.114	287.937	286.564	160.219	157.93	447.699	88.807	72.327	458.685
2023/01/19_08:59:06.560	1674089946	560	313.114	287.937	286.564	160.219	157.93	447.699	88.807	72.327	458.685
2023/01/19_08:59:06.580	1674089946	580	313.114	287.937	286.106	160.677	158.388	448.156	88.807	72.327	459.143
2023/01/19_08:59:06.600	1674089946	600	313.114	287.937	286.564	161.135	158.846	448.614	88.349	72.785	459.601
2023/01/19_08:59:06.620	1674089946	620	313.114	287.479	286.106	161.135	158.846	448.156	87.891	72.785	459.143
2023/01/19_08:59:06.640	1674089946	640	313.114	287.479	286.106	161.135	158.846	448.614	87.891	72.785	459.143
2023/01/19_08:59:06.660	1674089946	660	313.114	287.479	286.106	162.05	159.303	448.614	87.434	73.243	459.601
2023/01/19_08:59:06.680	1674089946	680	312.656	287.479	286.106	162.05	159.303	448.156	87.434	72.785	459.143
2023/01/19_08:59:06.700	1674089946	700	312.199	287.479	286.106	162.05	159.303	447.699	87.434	72.327	458.685
2023/01/19_08:59:06.720	1674089946	720	312.199	287.479	286.106	161.592	159.303	446.783	87.434	72.327	457.77
2023/01/19_08:59:06.740	1674089946	740	312.199	287.479	286.106	161.592	159.303	447.241	87.434	72.785	458.227
2023/01/19_08:59:06.760	1674089946	760	312.199	287.479	286.106	161.592	159.303	447.241	87.434	72.785	458.227
2023/01/19_08:59:06.780	1674089946	780	312.199	287.479	286.106	162.05	159.303	447.241	87.434	73.243	458.227
2023/01/19_08:59:06.800	1674089946	800	312.199	287.479	286.106	162.05	159.303	447.699	87.434	73.243	458.685
2023/01/19_08:59:06.820	1674089946	820	312.199	287.479	286.106	162.05	159.303	447.241	87.434	72.785	458.227
2023/01/19_08:59:06.840	1674089946	840	312.199	287.937	286.106	162.05	159.303	447.241	87.434	72.785	458.227
2023/01/19_08:59:06.860	1674089946	860	312.199	287.937	286.564	162.05	159.761	447.241	87.434	72.327	458.227
2023/01/19_08:59:06.880	1674089946	880	312.199	287.937	286.564	162.05	159.303	446.325	87.434	71.869	457.312
2023/01/19_08:59:06.900	1674089946	900	312.199	287.937	286.564	162.05	159.303	446.325	87.434	71.869	457.77
2023/01/19_08:59:06.920	1674089946	920	312.199	288.395	287.021	161.592	159.303	446.325	87.434	71.869	457.77
2023/01/19_08:59:06.940	1674089946	940	312.199	288.395	287.021	161.135	159.303	446.325	87.434	71.869	457.312
2023/01/19_08:59:06.960	1674089946	960	312.199	288.395	287.021	161.592	159.303	446.325	87.434	71.869	456.854
2023/01/19_08:59:06.980	1674089946	980	312.656	288.395	287.021	162.05	159.303	446.783	87.434	71.869	457.77
2023/01/19_08:59:07.0	1674089947	0	313.114	288.395	287.021	161.592	159.303	447.241	87.434	72.327	458.227
2023/01/19_08:59:07.20	1674089947	20	313.114	288.395	287.021	161.592	159.303	447.241	87.434	72.327	457.77
2023/01/19_08:59:07.40	1674089947	40	313.114	288.852	287.479	161.592	159.303	446.783	87.434	71.869	457.77
2023/01/19_08:59:07.60	1674089947	60	313.114	288.852	287.479	162.05	159.303	446.783	87.434	71.869	457.77
2023/01/19_08:59:07.80	1674089947	80	313.114	288.395	287.021	162.05	159.303	446.325	87.434	71.869	457.312
2023/01/19_08:59:07.100	1674089947	100	313.114	288.395	287.021	161.592	159.303	446.325	87.434	71.869	456.854
2023/01/19_08:59:07.120	1674089947	120	313.572	288.852	287.479	161.135	158.846	445.867	87.891	71.869	456.854
2023/01/19_08:59:07.140	1674089947	140	313.572	288.852	287.479	160.677	158.846	445.867	87.891	71.869	456.396
2023/01/19_08:59:07.160	1674089947	160	313.572	288.852	287.479	160.677	158.388	445.867	87.891	71.869	456.396
2023/01/19_08:59:07.180	1674089947	180	313.572	288.852	287.479	160.677	157.93	445.867	87.891	72.327	456.396
2023/01/19_08:59:07.200	1674089947	200	313.572	288.852	287.479	160.677	158.388	446.325	87.891	72.327	457.312
2023/01/19_08:59:07.220	1674089947	220	313.572	288.852	287.479	160.677	158.388	446.325	87.891	72.327	457.77
2023/01/19_08:59:07.240	1674089947	240	313.114	288.395	287.021	160.677	157.93	446.325	87.891	72.327	457.312
2023/01/19_08:59:07.260	1674089947	260	313.114	288.395	287.021	160.677	157.93	446.783	87.891	72.327	457.77
2023/01/19_08:59:07.280	1674089947	280	313.114	288.395	287.021	160.219	157.93	446.325	87.891	72.327	457.312
2023/01/19_08:59:07.300	1674089947	300	313.114	288.852	287.479	160.219	157.472	446.325	87.891	72.785	457.312
2023/01/19_08:59:07.320	1674089947	320	313.114	288.395	287.021	159.761	157.472	445.867	87.891	72.327	456.854
2023/01/19_08:59:07.340	1674089947	340	312.656	288.395	287.021	159.303	157.015	446.325	87.891	72.785	456.854
2023/01/19_08:59:07.360	1674089947	360	312.656	288.395	287.021	159.303	157.015	446.325	88.349	73.243	457.312
2023/01/19_08:59:07.380	1674089947	380	313.114	288.395	287.021	159.303	156.557	446.783	87.891	73.243	457.77
2023/01/19_08:59:07.400	1674089947	400	312.656	288.395	287.021	159.303	157.015	447.699	87.891	73.7	458.227
2023/01/19_08:59:07.420	1674089947	420	312.656	288.395	287.021	159.303	156.557	447.241	87.891	73.7	458.227
2023/01/19_08:59:07.440	1674089947	440	312.656	288.395	287.021	159.303	156.557	447.241	87.891	73.7	458.227
2023/01/19_08:59:07.460	1674089947	460	312.656	288.395	287.021	158.846	156.557	447.699	88.349	73.7	458.685
2023/01/19_08:59:07.480	1674089947	480	312.656	288.395	287.021	158.846	156.557	447.241	88.349	73.243	458.227
2023/01/19_08:59:07.500	1674089947	500	313.114	288.395	287.021	158.846	156.099	447.699	88.349	73.7	458.685
2023/01/19_08:59:07.520	1674089947	520	313.114	288.395	287.021	158.388	156.099	446.783	87.891	73.7	457.77
2023/01/19_08:59:07.540	1674089947	540	313.114	288.395	287.021	158.388	156.099	447.241	87.891	73.7	458.227
2023/01/19_08:59:07.560	1674089947	560	313.114	288.395	287.021	158.388	156.099	447.241	88.349	73.243	457.77
2023/01/19_08:59:07.580	1674089947	580	313.114	288.395	287.021	158.846	156.099	447.241	88.349	73.243	458.227
2023/01/19_08:59:07.600	1674089947	600	313.572	288.395	287.021	158.846	156.099	447.241	88.349	73.243	458.227
2023/01/19_08:59:07.620	1674089947	620	313.572	288.852	287.021	158.846	156.099	447.699	88.349	73.243	458.227
2023/01/19_08:59:07.640	1674089947	640	313.572	288.852	287.479	158.388	156.099	447.241	88.349	73.243	458.227
2023/01/19_08:59:07.660	1674089947	660	313.572	288.852	287.479	158.388	156.099	447.241	88.807	73.243	457.77
2023/01/19_08:59:07.680	1674089947	680	313.114	288.852	287.479	158.846	156.099	446.783	88.349	72.785	457.77
2023/01/19_08:59:07.700	1674089947	700	313.114	288.852	287.479	158.846	156.557	446.325	88.349	72.785	457.77
2023/01/19_08:59:07.720	1674089947	720	313.114	288.852	287.479	158.846	156.099	446.325	88.349	72.785	456.854
2023/01/19_08:59:07.740	1674089947	740	313.114	288.852	287.479	158.846	156.099	445.41	87.891	72.785	456.396
2023/01/19_08:59:07.760	1674089947	760	313.114	288.852	287.479	158.846	156.557	445.867	87.891	72.785	456.396
2023/01/19_08:59:07.780	1674089947	780	313.114	288.852	287.479	158.846	156.557	445.867	87.434	73.243	456.396
2023/01/19_08:59:07.800	1674089947	800	313.114	288.852	287.479	158.846	156.557	445.867	87.434	73.243	456.854
2023/01/19_08:59:07.820	1674089947	820	313.114	288.852	287.479	158.846	156.557	445.867	87.434	73.243	456.396
2023/01/19_08:59:07.840	1674089947	840	313.114	288.852	287.479	159.303	156.557	445.41	87.434	72.785	456.396
2023/01/19_08:59:07.860	1674089947	860	313.114	288.852	287.021	159.303	157.015	445.41	87.891	72.785	456.396
2023/01/19_08:59:07.880	1674089947	880	313.114	288.395	287.021	159.303	156.557	444.952	87.434	72.327	455.481
2023/01/19_08:59:07.900	1674089947	900	313.114	288.395	287.021	159.303	156.557	444.494	87.891	72.327	455.481
2023/01/19_08:59:07.920	1674089947	920	313.114	288.395	287.021	159.303	157.015	444.494	87.891	72.327	455.023
2023/01/19_08:59:07.940	1674089947	940	312.656	287.937	286.564	159.303	157.015	444.036	87.891	71.869	454.565
2023/01/19_08:59:07.960	1674089947	960	312.199	287.937	286.564	159.761	157.472	444.036	87.891	71.869	455.023
2023/01/19_08:59:07.980	1674089947	980	312.199	287.937	286.564	159.303	157.472	444.036	87.891	71.869	455.023
2023/01/19_08:59:08.0	1674089948	0	312.199	287.937	286.564	159.761	157.472	444.494	87.891	72.327	455.481
2023/01/19_08:59:08.20	1674089948	20	311.741	287.479	286.106	160.219	157.93	444.494	87.891	71.869	455.481
2023/01/19_08:59:08.40	1674089948	40	311.741	287.479	286.106	160.219	157.93	444.952	87.891	71.869	455.938
2023/01/19_08:59:08.60	1674089948	60	311.741	287.479	286.106	160.219	157.93	444.952	88.349	71.869	455.481
2023/01/19_08:59:08.80	1674089948	80	311.741	287.479	286.106	160.219	157.93	444.494	88.807	71.412	455.481
2023/01/19_08:59:08.100	1674089948	100	311.741	287.479	286.106	160.219	157.93	444.494	88.807	70.954	455.023
2023/01/19_08:59:08.120	1674089948	120	311.741	287.479	286.106	160.219	157.472	444.036	88.807	70.954	454.565
2023/01/19_08:59:08.140	1674089948	140	311.741	287.479	286.106	160.219	157.472	444.036	88.807	70.954	455.023
2023/01/19_08:59:08.160	1674089948	160	311.741	287.479	286.106	160.219	157.93	444.036	88.807	70.496	455.023
2023/01/19_08:59:08.180	1674089948	180	311.741	287.479	286.106	160.219	157.93	444.952	88.807	70.954	455.938
2023/01/19_08:59:08.200	1674089948	200	311.741	287.937	286.564	160.219	157.93	445.867	88.807	70.954	456.854
2023/01/19_08:59:08.220	1674089948	220	312.199	287.937	286.564	159.761	157.472	444.952	88.807	70.496	456.396
2023/01/19_08:59:08.240	1674089948	240	311.741	287.937	286.564	159.761	157.472	444.952	88.807	70.954	456.396
2023/01/19_08:59:08.260	1674089948	260	311.741	287.479	286.106	159.303	157.015	444.952	88.807	70.496	455.481
2023/01/19_08:59:08.280	1674089948	280	311.741	287.479	286.106	159.303	157.015	444.494	88.807	70.496	455.481
2023/01/19_08:59:08.300	1674089948	300	311.741	287.479	286.106	159.303	157.472	444.494	88.807	70.496	455.023
2023/01/19_08:59:08.320	1674089948	320	311.741	287.479	286.106	159.303	157.015	444.494	88.807	70.038	455.023
2023/01/19_08:59:08.340	1674089948	340	312.199	287.479	286.106	158.846	156.557	444.494	88.807	70.496	455.481
2023/01/19_08:59:08.360	1674089948	360	312.199	287.479	286.106	158.846	156.557	444.494	88.807	70.496	455.023
2023/01/19_08:59:08.380	1674089948	380	312.656	287.937	286.564	159.303	156.557	445.41	88.349	70.954	456.396
2023/01/19_08:59:08.400	1674089948	400	313.114	287.937	286.564	159.761	157.472	446.783	87.891	71.412	457.77
2023/01/19_08:59:08.420	1674089948	420	313.114	288.395	287.021	160.219	157.93	447.699	87.891	71.869	458.685
2023/01/19_08:59:08.440	1674089948	440	313.114	288.395	287.021	159.761	157.472	447.699	87.891	71.869	458.227
2023/01/19_08:59:08.460	1674089948	460	313.114	288.395	287.021	159.761	157.472	447.241	87.891	71.869	458.227
2023/01/19_08:59:08.480	1674089948	480	313.114	287.937	286.564	159.303	157.015	446.783	87.891	71.869	457.77
2023/01/19_08:59:08.500	1674089948	500	313.114	287.937	286.564	159.761	157.472	447.241	87.891	71.869	458.227
2023/01/19_08:59:08.520	1674089948	520	312.656	287.937	286.564	159.303	157.015	447.241	87.891	72.327	457.77
2023/01/19_08:59:08.540	1674089948	540	312.656	287.937	286.564	158.846	156.557	446.783	87.891	72.327	457.77
2023/01/19_08:59:08.560	1674089948	560	312.656	287.937	286.564	159.303	157.015	447.699	87.891	72.327	458.227
2023/01/19_08:59:08.580	1674089948	580	312.656	288.395	287.021	159.303	157.015	448.156	88.349	72.327	458.685
2023/01/19_08:59:08.600	1674089948	600	312.656	288.395	287.021	159.303	157.472	449.072	88.349	72.327	460.058
2023/01/19_08:59:08.620	1674089948	620	312.656	288.395	287.021	159.303	157.015	448.614	88.807	72.785	459.601
2023/01/19_08:59:08.640	1674089948	640	312.199	288.395	287.021	159.303	157.472	448.614	88.807	72.785	459.601
2023/01/19_08:59:08.660	1674089948	660	312.199	287.937	286.564	160.219	157.93	449.53	88.807	73.243	460.516
2023/01/19_08:59:08.680	1674089948	680	312.199	287.937	286.564	159.303	157.472	449.072	88.807	72.785	460.058
2023/01/19_08:59:08.700	1674089948	700	312.199	287.937	286.564	159.303	157.015	448.614	89.265	73.243	459.601
2023/01/19_08:59:08.720	1674089948	720	311.741	287.479	286.106	158.846	156.557	447.241	89.265	72.785	458.227
2023/01/19_08:59:08.740	1674089948	740	311.741	287.479	286.106	158.846	156.557	447.699	89.265	72.785	458.685
2023/01/19_08:59:08.760	1674089948	760	311.741	287.479	286.106	158.846	156.557	447.699	89.265	73.243	458.685
2023/01/19_08:59:08.780	1674089948	780	311.741	287.937	286.106	159.303	156.557	448.614	89.265	73.243	459.601
2023/01/19_08:59:08.800	1674089948	800	311.741	287.479	286.106	159.303	157.015	449.072	89.265	73.7	460.058
2023/01/19_08:59:08.820	1674089948	820	311.741	287.937	286.564	159.303	157.015	449.072	89.722	73.243	460.058
2023/01/19_08:59:08.840	1674089948	840	311.741	287.937	286.564	159.303	157.015	449.072	89.722	73.243	460.058
2023/01/19_08:59:08.860	1674089948	860	311.741	287.479	286.106	159.303	156.557	449.072	90.18	73.243	460.058
2023/01/19_08:59:08.880	1674089948	880	312.199	287.479	286.106	158.846	156.557	448.614	90.18	73.243	459.601
2023/01/19_08:59:08.900	1674089948	900	312.199	287.479	286.106	158.846	156.557	448.614	89.722	73.243	459.601
2023/01/19_08:59:08.920	1674089948	920	312.199	287.479	286.106	158.388	156.099	448.156	89.722	72.785	458.685
2023/01/19_08:59:08.940	1674089948	940	312.199	287.479	286.106	157.93	155.641	447.699	89.722	73.243	458.685
2023/01/19_08:59:08.960	1674089948	960	312.199	287.479	286.106	157.93	155.641	447.241	89.722	73.243	458.227
2023/01/19_08:59:08.980	1674089948	980	312.656	287.937	286.564	157.93	156.099	448.156	89.722	73.243	458.685
2023/01/19_08:59:09.0	1674089949	0	313.114	288.395	287.021	157.93	156.099	448.156	89.722	73.243	459.143
2023/01/19_08:59:09.20	1674089949	20	313.114	288.395	287.021	157.93	155.641	447.699	89.722	73.243	458.685
2023/01/19_08:59:09.40	1674089949	40	313.114	288.395	287.021	157.93	155.641	447.699	89.722	73.243	458.685
2023/01/19_08:59:09.60	1674089949	60	313.572	288.395	287.021	157.93	155.641	448.156	89.722	72.785	459.143
2023/01/19_08:59:09.80	1674089949	80	313.572	288.395	287.021	157.472	155.184	447.699	89.722	72.785	458.685
2023/01/19_08:59:09.100	1674089949	100	313.572	288.395	287.021	157.472	155.184	446.783	89.722	72.327	457.77
2023/01/19_08:59:09.120	1674089949	120	313.114	288.395	287.021	157.472	155.641	446.325	89.722	72.327	457.77
2023/01/19_08:59:09.140	1674089949	140	313.114	288.395	287.021	157.472	155.184	445.867	89.265	71.869	456.854
2023/01/19_08:59:09.160	1674089949	160	313.114	288.395	287.021	157.472	155.641	446.325	89.722	71.869	456.854
2023/01/19_08:59:09.180	1674089949	180	313.114	288.395	287.021	157.93	155.641	445.867	89.265	72.327	456.854
2023/01/19_08:59:09.200	1674089949	200	313.114	287.937	286.564	158.388	156.099	446.325	89.265	72.327	457.77
2023/01/19_08:59:09.220	1674089949	220	312.656	287.937	286.564	158.846	156.099	446.325	89.265	71.869	456.854
2023/01/19_08:59:09.240	1674089949	240	312.656	287.937	286.564	158.388	156.099	445.867	89.265	71.869	456.854
2023/01/19_08:59:09.260	1674089949	260	312.656	287.937	286.106	158.846	156.557	446.325	89.265	71.869	456.854
2023/01/19_08:59:09.280	1674089949	280	312.199	287.479	286.106	158.846	156.557	445.41	88.807	71.412	456.396
2023/01/19_08:59:09.300	1674089949	300	312.199	287.479	286.106	158.846	156.557	444.952	88.807	70.954	455.938
2023/01/19_08:59:09.320	1674089949	320	312.199	287.479	286.106	158.846	156.099	444.494	88.807	70.954	455.023
2023/01/19_08:59:09.340	1674089949	340	312.199	287.479	286.106	158.846	156.099	444.494	88.807	70.954	455.481
2023/01/19_08:59:09.360	1674089949	360	312.199	287.479	286.106	159.303	156.557	444.494	88.807	70.954	455.481
2023/01/19_08:59:09.380	1674089949	380	312.199	287.479	286.106	159.761	157.472	445.867	88.807	70.954	456.396
2023/01/19_08:59:09.400	1674089949	400	312.199	287.479	286.106	159.761	157.472	445.867	88.349	70.954	456.396
2023/01/19_08:59:09.420	1674089949	420	312.199	287.479	286.106	160.219	157.472	445.41	87.891	70.954	456.396
2023/01/19_08:59:09.440	1674089949	440	312.656	287.937	286.564	160.219	157.93	445.867	87.891	70.496	456.396
2023/01/19_08:59:09.460	1674089949	460	312.656	287.937	286.564	160.677	158.388	445.867	87.891	70.496	456.854
2023/01/19_08:59:09.480	1674089949	480	313.114	288.395	286.564	161.135	158.846	445.867	87.891	70.496	456.854
2023/01/19_08:59:09.500	1674089949	500	313.114	288.395	287.021	161.135	158.846	445.867	87.434	70.954	456.854
2023/01/19_08:59:09.520	1674089949	520	313.114	288.395	287.021	161.135	158.846	445.41	87.434	70.954	456.396
2023/01/19_08:59:09.540	1674089949	540	313.572	288.395	287.021	161.135	158.846	445.41	87.434	70.954	456.396
2023/01/19_08:59:09.560	1674089949	560	313.572	288.395	287.021	161.135	158.846	445.867	86.976	70.496	456.854
2023/01/19_08:59:09.580	1674089949	580	313.572	288.395	287.021	161.592	159.303	446.325	87.434	70.496	457.77
2023/01/19_08:59:09.600	1674089949	600	313.572	288.852	287.479	162.05	159.303	447.241	86.976	70.954	458.227
2023/01/19_08:59:09.620	1674089949	620	313.572	288.852	287.479	162.05	159.761	447.241	86.976	70.954	458.227
2023/01/19_08:59:09.640	1674089949	640	313.572	288.852	287.479	162.05	159.761	447.241	86.976	70.954	458.227
2023/01/19_08:59:09.660	1674089949	660	313.572	288.852	287.479	161.592	159.303	447.241	87.434	70.954	458.227
2023/01/19_08:59:09.680	1674089949	680	313.572	288.852	287.479	161.592	159.303	447.241	87.434	70.954	458.227
2023/01/19_08:59:09.700	1674089949	700	313.114	288.852	287.021	162.05	159.303	446.783	87.434	70.496	457.77
2023/01/19_08:59:09.720	1674089949	720	313.114	288.395	287.021	161.592	159.303	446.783	87.434	70.496	457.77
2023/01/19_08:59:09.740	1674089949	740	313.114	288.395	287.021	161.592	159.303	446.325	87.891	70.496	457.77
2023/01/19_08:59:09.760	1674089949	760	313.114	287.937	286.564	162.05	159.303	446.783	87.891	70.496	457.77
2023/01/19_08:59:09.780	1674089949	780	313.114	288.395	287.021	162.05	159.303	447.699	87.891	70.954	458.685
2023/01/19_08:59:09.800	1674089949	800	313.114	287.937	286.564	162.05	159.303	447.241	87.891	70.954	458.227
2023/01/19_08:59:09.820	1674089949	820	312.656	287.937	286.106	162.05	159.761	447.241	87.891	70.954	458.227
2023/01/19_08:59:09.840	1674089949	840	312.199	287.479	286.106	162.05	159.761	446.783	87.891	71.412	457.77
2023/01/19_08:59:09.860	1674089949	860	312.199	287.479	286.106	162.05	159.761	446.325	87.891	70.954	457.312
2023/01/19_08:59:09.880	1674089949	880	312.199	287.479	286.106	161.592	159.303	445.867	87.891	70.954	456.396
2023/01/19_08:59:09.900	1674089949	900	311.741	287.479	286.106	161.592	159.303	445.41	87.891	70.954	456.396
2023/01/19_08:59:09.920	1674089949	920	311.741	287.479	286.106	162.05	159.303	444.952	88.349	70.496	455.938
2023/01/19_08:59:09.940	1674089949	940	311.741	287.479	286.106	161.135	159.303	444.952	88.349	70.496	455.938
2023/01/19_08:59:09.960	1674089949	960	311.741	287.479	286.106	161.135	159.303	445.867	88.807	70.496	456.854
2023/01/19_08:59:09.980	1674089949	980	312.199	287.479	286.106	161.135	158.846	445.867	88.807	70.954	456.854
2023/01/19_08:59:10.0	1674089950	0	312.199	287.937	286.564	161.592	159.303	446.783	88.349	70.954	457.77
2023/01/19_08:59:10.20	1674089950	20	312.199	287.937	286.564	161.135	158.846	446.325	87.891	71.412	457.77
2023/01/19_08:59:10.40	1674089950	40	312.656	288.395	287.021	161.135	158.846	447.241	87.891	71.412	457.77
2023/01/19_08:59:10.60	1674089950	60	313.114	288.395	287.021	160.677	158.846	446.783	87.891	71.412	457.77
2023/01/19_08:59:10.80	1674089950	80	313.114	288.395	287.021	160.677	158.388	446.325	87.891	71.412	457.312
2023/01/19_08:59:10.100	1674089950	100	313.114	288.395	287.021	160.677	158.388	446.325	87.891	71.412	456.854
2023/01/19_08:59:10.120	1674089950	120	313.114	288.395	287.021	160.219	157.93	445.867	87.891	70.954	456.396
2023/01/19_08:59:10.140	1674089950	140	313.114	288.395	287.021	159.761	157.472	445.41	87.891	71.412	456.396
2023/01/19_08:59:10.160	1674089950	160	313.114	288.395	287.021	159.761	157.472	444.952	87.891	71.412	456.396
2023/01/19_08:59:10.180	1674089950	180	313.114	288.395	287.021	160.219	157.93	445.867	87.891	71.869	456.854
2023/01/19_08:59:10.200	1674089950	200	313.572	288.395	287.021	160.219	157.93	446.325	87.891	71.412	457.77
2023/01/19_08:59:10.220	1674089950	220	313.572	288.395	287.021	160.677	158.388	446.783	88.349	71.412	457.77
2023/01/19_08:59:10.240	1674089950	240	313.572	288.395	287.021	161.135	158.846	447.699	87.891	71.412	458.227
2023/01/19_08:59:10.260	1674089950	260	313.572	288.395	287.021	161.135	158.846	447.241	88.349	70.954	458.227
2023/01/19_08:59:10.280	1674089950	280	313.572	288.395	287.021	161.135	158.846	447.241	88.807	70.954	458.227
2023/01/19_08:59:10.300	1674089950	300	313.572	287.937	286.564	161.135	158.846	447.241	88.807	70.954	458.227
2023/01/19_08:59:10.320	1674089950	320	313.572	287.937	286.564	161.135	158.846	447.241	88.349	70.954	458.227
2023/01/19_08:59:10.340	1674089950	340	313.572	288.395	286.564	161.135	158.846	447.699	88.807	71.412	458.685
2023/01/19_08:59:10.360	1674089950	360	313.572	287.937	286.106	161.135	158.846	448.156	88.807	71.412	459.143
2023/01/19_08:59:10.380	1674089950	380	313.572	287.479	286.106	161.592	159.303	448.614	88.349	71.869	459.601
2023/01/19_08:59:10.400	1674089950	400	313.572	287.937	286.106	162.05	159.303	449.072	88.807	71.869	460.058
2023/01/19_08:59:10.420	1674089950	420	313.572	287.937	286.106	162.05	160.219	449.072	88.349	71.869	460.058
2023/01/19_08:59:10.440	1674089950	440	313.114	287.479	286.106	162.508	160.219	449.072	88.807	72.327	460.058
2023/01/19_08:59:10.460	1674089950	460	313.114	287.479	286.106	162.508	160.219	449.072	88.349	71.869	460.058
2023/01/19_08:59:10.480	1674089950	480	313.114	287.479	286.106	162.508	160.219	449.072	88.807	71.869	460.058
2023/01/19_08:59:10.500	1674089950	500	313.114	287.479	286.106	162.508	160.219	449.072	88.807	72.327	460.058
2023/01/19_08:59:10.520	1674089950	520	313.114	287.479	286.106	162.05	159.761	449.072	88.807	71.869	460.058
2023/01/19_08:59:10.540	1674089950	540	312.656	287.479	286.106	162.05	159.761	448.614	88.807	71.869	459.601
2023/01/19_08:59:10.560	1674089950	560	313.114	287.937	286.564	162.508	160.219	449.072	88.807	71.869	460.058
2023/01/19_08:59:10.580	1674089950	580	313.114	287.937	286.564	162.508	160.219	449.53	88.807	71.869	460.516
2023/01/19_08:59:10.600	1674089950	600	313.114	288.395	286.564	162.966	160.677	450.445	88.807	72.327	461.432
2023/01/19_08:59:10.620	1674089950	620	313.114	287.937	286.564	162.508	160.677	449.53	88.807	72.327	460.974
2023/01/19_08:59:10.640	1674089950	640	313.572	287.937	286.564	162.508	160.219	449.53	88.807	72.327	460.974
2023/01/19_08:59:10.660	1674089950	660	313.572	288.395	287.021	162.508	160.677	449.987	88.807	72.327	460.974
2023/01/19_08:59:10.680	1674089950	680	313.572	287.937	286.564	162.508	160.219	449.987	88.807	71.869	460.974
2023/01/19_08:59:10.700	1674089950	700	314.03	287.937	286.564	162.508	160.219	449.53	88.807	72.327	460.516
2023/01/19_08:59:10.720	1674089950	720	314.03	287.937	286.564	162.05	159.761	448.614	88.807	71.869	459.601
2023/01/19_08:59:10.740	1674089950	740	314.03	288.395	286.564	162.05	159.761	448.614	88.807	71.412	459.601
2023/01/19_08:59:10.760	1674089950	760	314.03	287.937	286.564	162.05	159.761	448.614	88.807	71.412	459.601
2023/01/19_08:59:10.780	1674089950	780	314.487	287.937	286.564	162.05	160.219	449.072	88.807	71.869	460.058
2023/01/19_08:59:10.800	1674089950	800	314.487	288.395	287.021	162.508	160.219	449.53	88.807	71.869	460.974
2023/01/19_08:59:10.820	1674089950	820	314.487	288.395	287.021	162.508	160.219	449.53	88.807	71.869	460.516
2023/01/19_08:59:10.840	1674089950	840	314.487	288.395	287.021	162.05	160.219	449.072	88.807	71.869	460.058
2023/01/19_08:59:10.860	1674089950	860	314.487	287.937	286.564	162.05	159.761	448.614	88.349	71.869	459.601
2023/01/19_08:59:10.880	1674089950	880	314.03	288.395	287.021	162.05	159.761	448.614	88.349	71.869	459.601
2023/01/19_08:59:10.900	1674089950	900	313.572	288.395	286.564	162.05	159.761	447.699	88.349	71.869	458.685
2023/01/19_08:59:10.920	1674089950	920	313.572	287.937	286.564	162.508	160.219	447.699	87.891	71.869	458.685
2023/01/19_08:59:10.940	1674089950	940	313.572	287.937	286.564	162.508	160.219	448.156	87.891	71.869	459.143
2023/01/19_08:59:10.960	1674089950	960	313.114	288.395	286.564	162.966	160.677	448.156	87.891	71.869	459.143
2023/01/19_08:59:10.980	1674089950	980	313.114	288.395	287.021	163.423	160.677	448.614	87.891	72.327	459.601
2023/01/19_08:59:11.0	1674089951	0	313.114	287.937	286.564	163.423	161.135	449.072	87.891	72.327	460.058
2023/01/19_08:59:11.20	1674089951	20	313.114	287.937	286.564	163.423	161.135	448.614	87.434	72.785	460.058
2023/01/19_08:59:11.40	1674089951	40	312.656	287.937	286.106	163.881	161.135	448.614	87.434	73.243	459.601
2023/01/19_08:59:11.60	1674089951	60	312.199	287.479	286.106	163.881	161.135	449.072	87.434	73.243	460.058
2023/01/19_08:59:11.80	1674089951	80	312.199	287.479	286.106	163.881	161.135	448.614	87.891	73.243	459.601
2023/01/19_08:59:11.100	1674089951	100	312.199	287.479	286.106	163.881	161.135	448.614	87.891	73.243	459.601
2023/01/19_08:59:11.120	1674089951	120	311.741	287.479	286.106	163.423	160.677	448.614	87.891	73.243	459.601
2023/01/19_08:59:11.140	1674089951	140	311.741	287.479	285.648	163.423	160.677	448.156	87.891	73.7	459.143
2023/01/19_08:59:11.160	1674089951	160	312.199	287.021	285.648	163.423	160.677	448.614	88.349	73.7	459.601
2023/01/19_08:59:11.180	1674089951	180	311.741	287.021	285.648	163.423	160.677	449.072	88.349	74.158	460.058
2023/01/19_08:59:11.200	1674089951	200	312.199	287.021	285.648	163.423	160.677	450.445	88.807	74.616	461.432
2023/01/19_08:59:11.220	1674089951	220	312.199	287.021	285.648	162.966	160.677	450.445	88.807	75.074	461.432
2023/01/19_08:59:11.240	1674089951	240	312.199	287.021	285.648	162.508	160.219	450.445	89.265	75.074	461.432
2023/01/19_08:59:11.260	1674089951	260	312.199	287.021	285.648	162.508	160.219	450.903	89.265	75.532	462.347
2023/01/19_08:59:11.280	1674089951	280	312.199	287.021	285.648	162.05	159.761	450.903	89.722	75.532	462.347
2023/01/19_08:59:11.300	1674089951	300	312.199	287.021	285.648	162.05	159.303	451.361	90.18	75.532	462.805
2023/01/19_08:59:11.320	1674089951	320	312.199	287.021	285.648	161.592	158.846	451.361	90.638	75.989	462.347
2023/01/19_08:59:11.340	1674089951	340	312.656	287.021	285.648	161.135	158.846	451.818	91.096	76.447	462.805
2023/01/19_08:59:11.360	1674089951	360	312.656	287.021	285.648	160.677	158.388	452.276	91.554	76.447	463.263
2023/01/19_08:59:11.380	1674089951	380	312.656	287.021	285.648	160.677	157.93	452.734	91.554	76.905	463.721
2023/01/19_08:59:11.400	1674089951	400	312.656	287.021	285.648	160.677	157.93	453.65	92.011	77.82	464.636
2023/01/19_08:59:11.420	1674089951	420	312.656	287.021	285.648	160.219	157.472	453.65	92.011	78.278	465.094
2023/01/19_08:59:11.440	1674089951	440	312.199	287.479	285.648	160.219	157.472	454.107	92.469	78.736	465.552
2023/01/19_08:59:11.460	1674089951	460	312.656	287.479	285.648	159.761	157.472	455.023	92.469	78.736	466.009
2023/01/19_08:59:11.480	1674089951	480	312.656	287.021	285.648	159.303	157.015	455.023	92.927	79.651	466.467
2023/01/19_08:59:11.500	1674089951	500	312.656	287.021	285.648	158.846	156.557	455.481	93.385	79.651	466.467
2023/01/19_08:59:11.520	1674089951	520	312.199	287.021	285.648	157.93	156.099	455.023	93.842	80.109	466.009
2023/01/19_08:59:11.540	1674089951	540	312.199	287.021	285.648	157.93	156.099	455.023	93.842	80.567	466.009
2023/01/19_08:59:11.560	1674089951	560	312.199	287.021	285.648	157.472	155.184	455.023	94.3	81.025	466.009
2023/01/19_08:59:11.580	1674089951	580	312.199	287.021	285.648	157.472	154.726	455.481	94.3	81.483	466.925
2023/01/19_08:59:11.600	1674089951	600	312.199	287.021	285.648	156.557	154.726	455.938	94.758	81.483	467.383
2023/01/19_08:59:11.620	1674089951	620	312.199	287.021	285.648	156.557	154.726	456.396	94.758	82.398	467.383
2023/01/19_08:59:11.640	1674089951	640	312.199	287.021	285.19	156.557	154.268	456.396	94.758	82.398	467.383
2023/01/19_08:59:11.660	1674089951	660	312.199	287.021	285.19	156.557	154.268	455.481	95.216	82.398	466.925
2023/01/19_08:59:11.680	1674089951	680	312.199	287.021	285.19	156.099	153.81	455.481	95.216	82.398	466.925
2023/01/19_08:59:11.700	1674089951	700	312.199	286.564	285.19	156.099	153.81	455.023	95.216	82.398	466.467
2023/01/19_08:59:11.720	1674089951	720	312.199	286.106	284.732	155.641	153.352	455.023	95.216	82.398	466.009
2023/01/19_08:59:11.740	1674089951	740	311.741	286.564	285.19	155.184	152.895	454.565	95.673	82.856	466.009
2023/01/19_08:59:11.760	1674089951	760	312.199	287.021	285.648	154.726	152.895	455.023	95.673	82.856	466.467
2023/01/19_08:59:11.780	1674089951	780	312.199	287.021	285.648	155.641	153.352	455.938	95.216	83.314	466.925
2023/01/19_08:59:11.800	1674089951	800	312.199	287.021	285.648	155.641	153.352	456.396	95.673	83.314	467.383
2023/01/19_08:59:11.820	1674089951	820	312.656	287.021	285.648	155.641	153.352	456.396	95.673	83.314	467.383
2023/01/19_08:59:11.840	1674089951	840	312.656	287.479	286.106	155.641	153.352	455.938	95.216	82.856	467.383
2023/01/19_08:59:11.860	1674089951	860	312.656	287.479	286.106	155.641	153.352	456.396	95.216	82.856	467.383
2023/01/19_08:59:11.880	1674089951	880	312.656	287.479	285.648	155.641	153.352	455.938	95.216	82.856	466.925
2023/01/19_08:59:11.900	1674089951	900	312.656	287.479	285.648	156.099	153.81	456.396	95.216	82.398	467.383
2023/01/19_08:59:11.920	1674089951	920	312.656	287.479	286.106	156.099	153.81	455.481	95.216	81.94	466.925
2023/01/19_08:59:11.940	1674089951	940	312.656	287.479	286.106	156.099	153.81	455.481	95.216	81.94	466.925
2023/01/19_08:59:11.960	1674089951	960	312.656	287.479	285.648	156.099	154.268	455.938	95.216	81.94	467.383
2023/01/19_08:59:11.980	1674089951	980	312.656	287.479	286.106	156.557	154.268	456.396	95.216	82.398	467.84
2023/01/19_08:59:12.0	1674089952	0	312.656	287.479	286.106	157.472	155.184	456.854	94.758	82.398	468.298
2023/01/19_08:59:12.20	1674089952	20	312.656	287.479	286.106	157.93	155.641	456.854	94.3	82.398	467.84
2023/01/19_08:59:12.40	1674089952	40	312.656	287.479	286.106	157.93	156.099	457.312	94.758	82.398	468.298
2023/01/19_08:59:12.60	1674089952	60	312.656	287.479	286.106	158.846	156.099	457.312	94.3	82.398	468.756
2023/01/19_08:59:12.80	1674089952	80	312.199	287.479	286.106	158.846	156.557	456.854	94.3	81.94	468.298
2023/01/19_08:59:12.100	1674089952	100	312.199	287.479	286.106	158.846	156.557	456.396	93.842	81.94	467.383
2023/01/19_08:59:12.120	1674089952	120	312.199	287.021	285.648	158.846	156.557	455.938	93.842	81.483	467.383
2023/01/19_08:59:12.140	1674089952	140	312.199	287.021	285.648	159.303	156.557	456.396	93.842	81.483	467.383
2023/01/19_08:59:12.160	1674089952	160	311.741	287.479	285.648	159.303	157.015	456.396	93.385	81.025	467.383
2023/01/19_08:59:12.180	1674089952	180	312.199	287.021	285.648	160.219	157.472	456.854	93.385	81.483	467.84
2023/01/19_08:59:12.200	1674089952	200	312.199	287.021	285.648	160.219	157.93	456.854	93.385	81.483	468.298
2023/01/19_08:59:12.220	1674089952	220	311.741	287.021	285.648	160.219	157.93	456.396	93.385	81.025	467.383
2023/01/19_08:59:12.240	1674089952	240	311.741	287.021	285.648	160.677	158.388	456.396	92.927	81.025	467.383
2023/01/19_08:59:12.260	1674089952	260	311.741	287.021	285.19	161.135	158.846	455.481	92.927	80.567	466.925
2023/01/19_08:59:12.280	1674089952	280	311.741	286.564	285.19	161.135	158.846	455.481	92.469	80.567	466.925
2023/01/19_08:59:12.300	1674089952	300	311.741	287.021	285.19	161.135	158.846	455.023	92.469	80.109	466.467
2023/01/19_08:59:12.320	1674089952	320	311.741	287.021	285.648	161.135	158.846	455.481	92.469	80.109	466.467
2023/01/19_08:59:12.340	1674089952	340	312.199	287.021	285.19	161.592	159.303	455.023	92.469	80.109	466.467
2023/01/19_08:59:12.360	1674089952	360	312.199	286.564	285.19	161.592	159.303	455.023	92.469	79.651	466.467
2023/01/19_08:59:12.380	1674089952	380	312.199	287.021	285.648	162.05	159.761	456.396	92.011	80.109	467.383
2023/01/19_08:59:12.400	1674089952	400	312.656	287.021	285.648	162.508	160.219	456.396	92.011	80.109	467.84
2023/01/19_08:59:12.420	1674089952	420	313.114	287.021	285.648	162.508	160.219	456.396	92.011	80.109	467.383
2023/01/19_08:59:12.440	1674089952	440	313.114	287.021	285.648	162.508	160.219	456.396	92.011	79.651	467.383
2023/01/19_08:59:12.460	1674089952	460	313.114	287.021	285.648	162.508	160.219	456.396	92.011	79.194	467.383
2023/01/19_08:59:12.480	1674089952	480	313.114	287.021	285.648	162.508	160.219	455.938	92.011	78.736	466.925
2023/01/19_08:59:12.500	1674089952	500	313.114	287.021	285.648	162.966	160.677	456.396	92.011	78.736	467.383
2023/01/19_08:59:12.520	1674089952	520	313.114	287.021	285.648	162.508	160.219	455.938	92.011	78.736	466.925
2023/01/19_08:59:12.540	1674089952	540	313.114	287.021	285.648	162.508	160.219	455.481	92.011	78.736	466.925
2023/01/19_08:59:12.560	1674089952	560	313.114	287.021	285.648	162.508	160.219	456.396	92.011	78.736	467.383
2023/01/19_08:59:12.580	1674089952	580	313.114	287.021	285.648	162.508	160.219	455.938	92.011	78.736	467.383
2023/01/19_08:59:12.600	1674089952	600	313.114	287.021	285.648	162.966	160.677	456.854	92.011	78.736	467.84
2023/01/19_08:59:12.620	1674089952	620	313.114	287.021	285.648	162.966	160.677	456.396	92.011	78.736	467.383
2023/01/19_08:59:12.640	1674089952	640	313.114	287.021	285.648	162.966	160.677	456.396	92.011	78.736	467.383
2023/01/19_08:59:12.660	1674089952	660	312.656	287.021	285.648	162.508	160.219	456.396	92.011	78.736	467.383
2023/01/19_08:59:12.680	1674089952	680	312.656	286.564	285.19	162.508	160.219	455.938	92.469	78.736	466.925
2023/01/19_08:59:12.700	1674089952	700	312.199	286.564	285.19	162.508	160.219	455.481	92.469	78.736	466.925
2023/01/19_08:59:12.720	1674089952	720	312.199	286.564	285.19	162.05	159.761	454.565	92.469	78.736	465.552
2023/01/19_08:59:12.740	1674089952	740	312.199	286.106	284.732	162.05	159.761	454.565	92.469	78.736	466.009
2023/01/19_08:59:12.760	1674089952	760	312.199	286.106	284.732	162.05	159.303	454.565	92.469	78.736	465.552
2023/01/19_08:59:12.780	1674089952	780	312.199	286.106	284.732	162.05	159.761	455.023	92.469	78.736	466.467
2023/01/19_08:59:12.800	1674089952	800	312.199	286.106	284.732	162.05	159.303	455.023	92.469	79.194	466.009
2023/01/19_08:59:12.820	1674089952	820	312.199	286.106	284.275	162.05	159.303	454.107	92.469	78.736	465.552
2023/01/19_08:59:12.840	1674089952	840	312.199	285.648	284.275	161.592	159.303	454.107	92.927	79.194	465.552
2023/01/19_08:59:12.860	1674089952	860	311.741	286.106	284.275	161.592	159.303	454.107	92.927	79.651	465.552
2023/01/19_08:59:12.880	1674089952	880	311.741	286.106	284.732	161.135	158.846	454.107	92.927	79.651	465.094
2023/01/19_08:59:12.900	1674089952	900	312.199	286.106	284.275	161.135	158.846	454.107	92.927	79.651	465.094
2023/01/19_08:59:12.920	1674089952	920	312.199	286.106	284.732	160.677	158.388	453.65	93.385	79.651	465.094
2023/01/19_08:59:12.940	1674089952	940	312.199	286.106	284.732	160.677	157.93	454.107	93.385	79.651	465.552
2023/01/19_08:59:12.960	1674089952	960	312.199	286.564	285.19	160.677	157.93	454.107	93.385	79.651	465.552
2023/01/19_08:59:12.980	1674089952	980	312.199	286.106	284.732	160.677	157.93	454.107	92.927	80.109	465.552
2023/01/19_08:59:13.0	1674089953	0	312.656	286.564	285.19	160.219	157.472	455.023	92.927	80.109	466.009
2023/01/19_08:59:13.20	1674089953	20	313.114	287.021	285.648	159.303	157.015	454.565	92.927	80.109	466.009
2023/01/19_08:59:13.40	1674089953	40	313.114	287.021	285.648	158.846	156.557	454.565	92.927	80.567	466.009
2023/01/19_08:59:13.60	1674089953	60	313.114	287.021	285.648	158.846	156.557	454.565	93.385	80.109	465.552
2023/01/19_08:59:13.80	1674089953	80	313.114	287.021	285.648	158.846	156.557	454.107	93.385	80.109	465.552
2023/01/19_08:59:13.100	1674089953	100	313.114	287.479	286.106	158.846	156.099	454.107	93.385	80.109	465.552
2023/01/19_08:59:13.120	1674089953	120	313.114	287.479	286.106	158.388	156.099	454.107	93.385	80.567	465.094
2023/01/19_08:59:13.140	1674089953	140	313.114	287.479	286.106	158.388	156.099	453.65	93.385	80.109	464.636
2023/01/19_08:59:13.160	1674089953	160	313.114	287.479	286.106	157.93	156.099	454.107	93.385	80.567	465.094
2023/01/19_08:59:13.180	1674089953	180	313.114	287.937	286.564	157.93	156.099	454.107	93.385	80.109	465.552
2023/01/19_08:59:13.200	1674089953	200	313.114	287.937	286.106	158.388	156.099	454.565	93.385	81.025	465.552
2023/01/19_08:59:13.220	1674089953	220	313.114	287.479	286.106	157.93	156.099	454.107	93.385	80.567	465.552
2023/01/19_08:59:13.240	1674089953	240	313.114	287.479	286.106	157.93	155.641	453.65	93.385	80.567	464.636
2023/01/19_08:59:13.260	1674089953	260	313.114	287.937	286.564	157.93	155.641	454.107	93.385	80.109	465.552
2023/01/19_08:59:13.280	1674089953	280	313.114	287.937	286.564	157.93	155.641	454.107	93.385	80.567	465.094
2023/01/19_08:59:13.300	1674089953	300	313.114	287.479	286.106	157.93	156.099	454.107	93.385	80.567	465.552
2023/01/19_08:59:13.320	1674089953	320	312.656	287.479	286.106	158.388	156.099	454.107	93.842	80.109	465.094
2023/01/19_08:59:13.340	1674089953	340	312.656	287.479	286.106	158.388	156.099	454.107	93.385	80.109	465.552
2023/01/19_08:59:13.360	1674089953	360	312.656	287.479	286.106	158.846	156.099	454.565	93.842	80.567	465.552
2023/01/19_08:59:13.380	1674089953	380	312.656	287.479	286.106	158.846	156.099	454.565	93.385	80.567	465.552
2023/01/19_08:59:13.400	1674089953	400	312.656	287.479	286.106	158.846	156.557	455.481	93.842	81.025	466.467
2023/01/19_08:59:13.420	1674089953	420	312.656	287.479	286.106	158.846	156.557	455.481	93.385	81.025	466.467
2023/01/19_08:59:13.440	1674089953	440	312.199	287.479	286.106	159.303	156.557	455.023	93.842	81.025	466.467
2023/01/19_08:59:13.460	1674089953	460	312.199	287.479	285.648	159.303	157.015	455.023	93.842	80.567	466.009
2023/01/19_08:59:13.480	1674089953	480	312.199	287.479	285.648	158.846	156.557	454.107	93.842	80.109	465.552
2023/01/19_08:59:13.500	1674089953	500	312.199	287.479	286.106	158.846	156.557	453.65	94.3	79.651	464.636
2023/01/19_08:59:13.520	1674089953	520	311.741	287.479	285.648	158.388	156.099	452.276	94.3	78.736	463.263
2023/01/19_08:59:13.540	1674089953	540	312.199	287.021	285.648	158.388	156.099	451.818	93.842	78.736	462.805
2023/01/19_08:59:13.560	1674089953	560	312.199	287.479	286.106	157.93	156.099	451.818	93.842	78.736	462.805
2023/01/19_08:59:13.580	1674089953	580	312.199	287.937	286.564	158.388	156.099	452.276	93.842	78.736	463.721
2023/01/19_08:59:13.600	1674089953	600	312.199	287.937	286.564	158.846	156.099	452.276	93.842	78.278	463.263
2023/01/19_08:59:13.620	1674089953	620	312.199	287.937	286.564	158.846	156.099	452.276	93.842	78.278	463.263
2023/01/19_08:59:13.640	1674089953	640	312.656	288.395	287.021	158.846	156.099	452.276	93.842	78.278	463.263
2023/01/19_08:59:13.660	1674089953	660	312.199	288.395	287.021	158.846	156.099	451.818	93.842	77.82	462.805
2023/01/19_08:59:13.680	1674089953	680	312.199	288.395	287.021	158.846	156.557	451.361	93.385	77.82	462.347
2023/01/19_08:59:13.700	1674089953	700	312.199	288.395	287.021	159.303	157.015	450.903	93.385	77.363	462.347
2023/01/19_08:59:13.720	1674089953	720	312.199	288.395	287.021	159.303	156.557	450.903	92.927	77.363	461.889
2023/01/19_08:59:13.740	1674089953	740	312.199	288.852	287.479	159.303	156.557	450.903	92.927	76.905	461.889
2023/01/19_08:59:13.760	1674089953	760	312.199	288.852	287.479	159.303	157.015	450.903	92.469	76.905	461.889
2023/01/19_08:59:13.780	1674089953	780	312.199	288.852	287.021	159.761	157.472	450.903	92.469	76.905	462.347
2023/01/19_08:59:13.800	1674089953	800	312.199	288.852	287.479	160.219	157.472	450.903	92.469	76.905	462.347
2023/01/19_08:59:13.820	1674089953	820	312.656	288.852	287.479	160.219	157.472	450.903	92.011	76.905	461.889
2023/01/19_08:59:13.840	1674089953	840	312.656	288.852	287.021	160.677	157.93	450.903	92.011	76.905	461.889
2023/01/19_08:59:13.860	1674089953	860	312.656	288.395	287.021	160.677	157.93	449.987	91.554	76.447	460.974
2023/01/19_08:59:13.880	1674089953	880	312.199	288.395	287.021	160.677	157.93	449.53	91.554	76.447	460.516
2023/01/19_08:59:13.900	1674089953	900	312.199	288.395	287.021	160.677	157.93	449.53	91.096	75.989	460.516
2023/01/19_08:59:13.920	1674089953	920	312.199	287.937	286.564	160.677	157.93	448.614	90.638	75.532	459.601
2023/01/19_08:59:13.940	1674089953	940	312.199	287.479	286.106	160.677	157.93	447.699	90.638	75.532	458.685
2023/01/19_08:59:13.960	1674089953	960	312.199	287.479	286.106	161.135	158.846	447.699	90.638	75.532	458.685
2023/01/19_08:59:13.980	1674089953	980	312.199	287.479	286.106	161.135	158.846	448.156	90.18	75.532	459.143
2023/01/19_08:59:14.0	1674089954	0	312.656	287.479	286.106	161.592	158.846	448.614	90.18	75.532	459.601
2023/01/19_08:59:14.20	1674089954	20	312.656	287.479	285.648	161.592	159.303	448.156	90.18	75.532	459.143
2023/01/19_08:59:14.40	1674089954	40	312.656	287.479	286.106	161.592	159.303	448.614	90.18	75.532	459.601
2023/01/19_08:59:14.60	1674089954	60	312.656	287.479	286.106	162.05	159.303	448.156	90.18	75.074	459.143
2023/01/19_08:59:14.80	1674089954	80	312.656	287.021	285.648	162.05	159.303	447.699	90.18	75.074	458.685
2023/01/19_08:59:14.100	1674089954	100	312.199	287.021	285.648	162.05	159.761	448.156	89.722	75.074	459.143
2023/01/19_08:59:14.120	1674089954	120	312.199	287.479	286.106	162.05	159.303	447.699	89.722	75.074	458.685
2023/01/19_08:59:14.140	1674089954	140	312.656	287.479	286.106	161.592	159.303	448.156	89.722	75.074	459.143
2023/01/19_08:59:14.160	1674089954	160	312.656	287.479	286.106	162.05	159.303	448.156	89.722	75.074	459.143
2023/01/19_08:59:14.180	1674089954	180	312.656	287.479	286.106	162.508	160.219	449.072	89.722	75.532	460.058
2023/01/19_08:59:14.200	1674089954	200	312.656	287.937	286.564	162.508	160.219	449.072	89.722	75.532	460.058
2023/01/19_08:59:14.220	1674089954	220	312.656	287.937	286.564	162.05	159.761	449.072	90.18	75.532	460.058
2023/01/19_08:59:14.240	1674089954	240	312.656	287.937	286.564	162.508	160.219	449.53	90.18	75.532	460.974
2023/01/19_08:59:14.260	1674089954	260	312.656	287.937	286.564	162.05	159.761	449.53	90.18	75.532	460.974
2023/01/19_08:59:14.280	1674089954	280	312.656	287.937	286.564	162.05	159.761	449.987	90.18	75.989	460.974
2023/01/19_08:59:14.300	1674089954	300	312.656	287.937	286.564	162.05	159.303	450.445	90.18	76.447	461.432
2023/01/19_08:59:14.320	1674089954	320	312.656	287.937	286.106	162.05	159.303	450.445	90.638	76.447	461.432
2023/01/19_08:59:14.340	1674089954	340	313.114	287.479	286.106	161.592	159.303	450.445	90.638	76.905	461.432
2023/01/19_08:59:14.360	1674089954	360	313.114	287.937	286.564	161.135	158.846	450.903	91.096	76.905	461.889
2023/01/19_08:59:14.380	1674089954	380	313.114	287.937	286.564	161.135	158.846	451.818	91.096	77.82	462.805
2023/01/19_08:59:14.400	1674089954	400	313.114	287.479	286.106	161.135	158.846	451.818	91.554	78.278	462.805
2023/01/19_08:59:14.420	1674089954	420	313.114	287.479	286.106	161.135	158.846	452.276	91.554	78.278	463.263
2023/01/19_08:59:14.440	1674089954	440	313.114	287.479	286.106	161.135	158.846	452.734	91.554	78.278	463.721
2023/01/19_08:59:14.460	1674089954	460	313.114	287.479	285.648	160.677	158.846	452.276	92.011	78.736	463.263
2023/01/19_08:59:14.480	1674089954	480	313.114	287.021	285.648	160.677	158.388	452.276	92.011	78.736	463.263
2023/01/19_08:59:14.500	1674089954	500	313.114	287.021	285.19	160.677	158.388	452.276	92.011	79.194	463.263
2023/01/19_08:59:14.520	1674089954	520	313.114	287.021	285.19	160.677	157.93	452.276	92.011	79.651	463.263
2023/01/19_08:59:14.540	1674089954	540	313.114	286.564	285.19	160.219	157.93	451.818	92.011	79.651	462.805
2023/01/19_08:59:14.560	1674089954	560	313.114	286.106	284.732	160.219	157.93	451.818	92.469	79.651	462.805
2023/01/19_08:59:14.580	1674089954	580	313.114	286.106	284.732	160.677	157.93	451.818	92.469	80.109	463.263
2023/01/19_08:59:14.600	1674089954	600	313.114	286.106	284.732	160.677	157.93	452.276	92.469	80.109	463.263
2023/01/19_08:59:14.620	1674089954	620	312.656	286.106	284.732	160.219	157.472	451.818	92.469	80.567	462.805
2023/01/19_08:59:14.640	1674089954	640	312.656	286.106	284.732	159.761	157.472	451.818	92.469	80.567	462.805
2023/01/19_08:59:14.660	1674089954	660	312.199	286.106	284.732	160.219	157.472	451.818	92.469	81.025	463.263
2023/01/19_08:59:14.680	1674089954	680	312.199	286.564	284.732	159.761	157.472	451.818	92.469	81.025	462.805
2023/01/19_08:59:14.700	1674089954	700	312.199	286.564	285.19	159.761	157.472	451.818	92.927	81.025	462.805
2023/01/19_08:59:14.720	1674089954	720	312.199	286.106	284.732	158.846	156.557	450.903	93.385	80.567	462.347
2023/01/19_08:59:14.740	1674089954	740	312.199	286.564	285.19	158.846	156.557	450.903	93.385	80.567	462.347
2023/01/19_08:59:14.760	1674089954	760	312.656	287.021	285.648	158.846	156.557	450.903	93.385	80.567	462.347
2023/01/19_08:59:14.780	1674089954	780	312.656	287.021	285.648	158.846	156.557	451.818	93.385	80.567	462.805
2023/01/19_08:59:14.800	1674089954	800	312.656	287.021	285.648	159.303	156.557	451.818	93.385	80.567	463.263
2023/01/19_08:59:14.820	1674089954	820	312.656	287.021	285.648	158.846	156.557	451.818	93.842	80.567	462.805
2023/01/19_08:59:14.840	1674089954	840	312.656	287.021	285.648	158.388	156.099	451.818	93.842	80.567	462.805
2023/01/19_08:59:14.860	1674089954	860	312.656	287.021	285.648	157.93	156.099	451.361	93.842	80.567	462.347
2023/01/19_08:59:14.880	1674089954	880	312.199	287.021	285.648	157.93	156.099	450.903	93.842	80.109	461.889
2023/01/19_08:59:14.900	1674089954	900	312.199	287.021	285.648	158.388	156.099	450.445	93.842	80.109	461.432
2023/01/19_08:59:14.920	1674089954	920	312.199	287.021	285.648	158.388	156.099	450.903	93.842	80.109	462.347
2023/01/19_08:59:14.940	1674089954	940	312.199	287.021	285.648	158.388	156.099	450.903	93.842	80.109	462.347
2023/01/19_08:59:14.960	1674089954	960	312.199	287.021	285.648	158.846	156.557	451.361	93.842	80.109	462.347
2023/01/19_08:59:14.980	1674089954	980	312.199	287.021	285.648	159.303	156.557	452.276	93.842	80.109	463.263
2023/01/19_08:59:15.0	1674089955	0	312.199	287.021	285.648	159.303	157.015	453.192	93.842	80.109	464.178
2023/01/19_08:59:15.20	1674089955	20	312.199	287.021	285.648	159.303	157.472	453.192	93.385	80.109	464.178
2023/01/19_08:59:15.40	1674089955	40	312.199	287.021	285.648	160.219	157.93	453.192	93.842	80.109	464.178
2023/01/19_08:59:15.60	1674089955	60	312.199	287.021	285.648	160.219	157.93	453.192	93.385	80.109	464.178
2023/01/19_08:59:15.80	1674089955	80	312.199	287.021	285.648	160.219	157.93	453.192	93.385	80.109	464.178
2023/01/19_08:59:15.100	1674089955	100	311.741	287.021	285.648	160.219	157.93	452.734	93.385	80.109	463.721
2023/01/19_08:59:15.120	1674089955	120	311.741	286.564	285.19	160.219	157.93	452.276	93.385	80.567	463.263
2023/01/19_08:59:15.140	1674089955	140	311.741	286.564	285.19	160.677	157.93	452.276	93.385	80.109	463.263
2023/01/19_08:59:15.160	1674089955	160	311.741	287.021	285.648	160.219	157.93	452.276	93.385	80.109	463.263
2023/01/19_08:59:15.180	1674089955	180	311.741	286.564	285.19	160.677	157.93	452.734	93.385	80.109	463.721
2023/01/19_08:59:15.200	1674089955	200	311.741	286.564	285.19	160.677	158.388	453.192	92.927	80.109	464.178
2023/01/19_08:59:15.220	1674089955	220	311.741	286.564	285.19	160.677	158.388	452.276	92.927	80.109	463.721
2023/01/19_08:59:15.240	1674089955	240	311.741	286.564	285.19	160.677	158.388	452.276	92.469	80.109	463.721
2023/01/19_08:59:15.260	1674089955	260	311.741	286.564	285.19	160.677	158.388	452.276	92.469	80.109	463.263
2023/01/19_08:59:15.280	1674089955	280	311.741	286.106	284.732	160.677	158.388	451.818	92.469	79.651	462.805
2023/01/19_08:59:15.300	1674089955	300	311.741	286.564	284.732	160.677	158.388	450.903	92.469	79.651	462.347
2023/01/19_08:59:15.320	1674089955	320	311.741	286.564	285.19	160.219	157.93	450.445	92.469	78.736	461.432
2023/01/19_08:59:15.340	1674089955	340	312.199	287.021	285.648	160.219	157.93	450.903	92.469	78.736	462.347
2023/01/19_08:59:15.360	1674089955	360	312.199	286.564	285.19	160.677	157.93	451.361	92.469	78.736	462.347
2023/01/19_08:59:15.380	1674089955	380	312.199	287.021	285.648	160.677	158.388	452.276	92.469	78.736	463.263
2023/01/19_08:59:15.400	1674089955	400	312.199	287.479	286.106	160.677	157.93	452.276	92.011	78.736	463.721
2023/01/19_08:59:15.420	1674089955	420	312.199	287.479	286.106	160.677	157.93	452.276	92.469	78.736	463.263
2023/01/19_08:59:15.440	1674089955	440	312.199	287.479	286.106	160.677	157.93	452.276	92.011	78.736	463.263
2023/01/19_08:59:15.460	1674089955	460	312.199	287.479	286.106	160.677	157.93	451.818	92.011	78.278	462.805
2023/01/19_08:59:15.480	1674089955	480	312.199	287.937	286.106	160.677	157.93	450.903	92.011	77.82	462.347
2023/01/19_08:59:15.500	1674089955	500	312.199	287.479	286.106	160.677	158.388	450.903	92.011	77.363	461.432
2023/01/19_08:59:15.520	1674089955	520	311.741	287.479	286.106	160.219	157.93	449.53	92.011	76.905	460.974
2023/01/19_08:59:15.540	1674089955	540	312.199	287.479	286.106	160.219	157.93	449.53	91.554	76.905	460.974
2023/01/19_08:59:15.560	1674089955	560	312.199	287.937	286.564	160.219	157.93	450.445	91.554	76.905	461.432
2023/01/19_08:59:15.580	1674089955	580	312.199	287.479	286.106	160.219	157.93	450.445	91.554	76.905	461.432
2023/01/19_08:59:15.600	1674089955	600	312.199	287.479	286.106	160.677	158.388	450.445	91.554	76.905	461.432
2023/01/19_08:59:15.620	1674089955	620	312.656	287.479	286.106	161.135	158.846	450.903	91.096	76.905	461.889
2023/01/19_08:59:15.640	1674089955	640	313.114	287.479	286.106	161.135	158.846	450.445	90.638	76.905	461.889
2023/01/19_08:59:15.660	1674089955	660	313.114	287.479	286.106	161.135	158.846	450.445	90.638	76.905	461.432
2023/01/19_08:59:15.680	1674089955	680	313.114	287.021	285.648	161.135	159.303	449.53	90.638	76.447	460.974
2023/01/19_08:59:15.700	1674089955	700	313.114	287.021	285.648	161.135	158.846	449.53	90.638	76.447	460.516
2023/01/19_08:59:15.720	1674089955	720	313.114	287.021	285.648	160.677	158.388	449.072	90.638	76.447	460.058
2023/01/19_08:59:15.740	1674089955	740	313.114	287.021	285.648	160.677	158.388	448.614	90.638	76.447	459.601
2023/01/19_08:59:15.760	1674089955	760	313.114	286.564	285.19	161.135	158.846	449.072	90.638	76.447	460.058
2023/01/19_08:59:15.780	1674089955	780	313.114	287.021	285.19	161.135	158.846	449.53	90.18	76.905	460.516
2023/01/19_08:59:15.800	1674089955	800	313.114	287.021	285.648	161.135	158.846	449.53	90.18	76.905	460.516
2023/01/19_08:59:15.820	1674089955	820	313.114	286.564	285.19	160.677	158.388	449.072	90.18	76.905	460.058
2023/01/19_08:59:15.840	1674089955	840	313.114	286.564	284.732	161.135	158.846	448.614	90.18	76.447	459.601
2023/01/19_08:59:15.860	1674089955	860	312.656	286.564	284.732	161.135	158.846	448.614	90.18	76.447	459.601
2023/01/19_08:59:15.880	1674089955	880	312.656	286.564	285.19	161.135	158.846	447.699	90.18	75.989	458.685
2023/01/19_08:59:15.900	1674089955	900	312.656	286.106	284.732	161.135	158.846	447.699	89.722	75.989	458.685
2023/01/19_08:59:15.920	1674089955	920	312.199	286.106	284.732	161.135	158.846	447.241	89.722	75.532	458.227
2023/01/19_08:59:15.940	1674089955	940	312.199	286.106	284.732	161.135	158.846	447.241	89.265	75.532	458.227
2023/01/19_08:59:15.960	1674089955	960	312.199	286.564	285.19	161.135	158.846	447.699	89.265	75.532	458.685
2023/01/19_08:59:15.980	1674089955	980	312.656	286.564	285.19	161.592	159.303	447.699	89.265	75.989	458.685
2023/01/19_08:59:16.0	1674089956	0	312.656	286.564	285.19	162.05	159.761	448.156	89.265	75.989	459.143
2023/01/19_08:59:16.20	1674089956	20	312.656	286.564	285.19	162.05	159.761	447.699	88.807	75.532	458.685
2023/01/19_08:59:16.40	1674089956	40	312.656	287.021	285.648	162.05	160.219	448.614	89.265	75.532	459.601
2023/01/19_08:59:16.60	1674089956	60	313.114	287.021	285.19	162.05	159.761	448.614	88.807	75.532	459.601
2023/01/19_08:59:16.80	1674089956	80	312.656	286.564	285.19	162.05	159.761	448.156	88.807	75.532	459.143
2023/01/19_08:59:16.100	1674089956	100	313.114	287.021	285.648	162.05	159.303	447.699	88.807	75.074	458.685
2023/01/19_08:59:16.120	1674089956	120	313.114	287.021	285.648	162.05	159.303	447.699	88.807	75.074	458.227
2023/01/19_08:59:16.140	1674089956	140	313.114	287.021	285.648	162.05	159.303	447.699	88.807	75.074	458.685
2023/01/19_08:59:16.160	1674089956	160	313.572	287.021	285.648	162.05	159.761	447.699	88.807	75.074	458.685
2023/01/19_08:59:16.180	1674089956	180	313.572	287.021	285.648	162.05	159.761	448.156	88.807	75.074	459.143
2023/01/19_08:59:16.200	1674089956	200	313.572	287.021	285.648	162.508	160.219	448.614	88.807	75.074	459.601
2023/01/19_08:59:16.220	1674089956	220	313.572	287.021	285.648	162.508	160.219	448.614	88.807	75.074	459.601
2023/01/19_08:59:16.240	1674089956	240	313.572	286.564	285.19	162.508	160.219	448.614	88.349	75.074	459.601
2023/01/19_08:59:16.260	1674089956	260	313.114	287.021	285.648	162.508	160.219	448.614	88.349	75.074	459.601
2023/01/19_08:59:16.280	1674089956	280	313.114	287.021	285.648	162.508	160.219	448.614	88.349	74.616	459.601
2023/01/19_08:59:16.300	1674089956	300	313.114	287.021	285.648	162.508	160.219	448.156	87.891	74.616	459.143
2023/01/19_08:59:16.320	1674089956	320	313.114	287.021	285.19	162.966	160.677	448.156	87.891	74.616	459.143
2023/01/19_08:59:16.340	1674089956	340	312.656	286.564	285.19	163.423	160.677	447.699	87.891	74.616	459.143
2023/01/19_08:59:16.360	1674089956	360	312.656	287.021	285.648	163.423	160.677	448.614	87.891	74.616	459.143
2023/01/19_08:59:16.380	1674089956	380	312.656	287.021	285.648	163.423	161.135	449.072	87.891	75.074	460.058
2023/01/19_08:59:16.400	1674089956	400	312.656	287.021	285.648	163.881	161.135	449.53	87.891	75.074	460.974
2023/01/19_08:59:16.420	1674089956	420	312.656	287.021	285.648	163.881	161.135	449.987	87.891	75.074	460.974
2023/01/19_08:59:16.440	1674089956	440	312.656	287.021	285.648	163.423	161.135	449.53	87.891	75.074	460.974
2023/01/19_08:59:16.460	1674089956	460	312.656	287.021	285.648	163.423	161.135	449.987	87.891	74.616	460.974
2023/01/19_08:59:16.480	1674089956	480	312.199	287.021	285.648	163.881	161.135	449.987	87.891	74.616	460.974
2023/01/19_08:59:16.500	1674089956	500	312.656	287.479	286.106	163.423	161.135	449.987	87.891	74.616	461.432
2023/01/19_08:59:16.520	1674089956	520	312.656	287.479	286.106	162.966	160.677	450.445	87.891	75.074	461.432
2023/01/19_08:59:16.540	1674089956	540	313.114	287.479	286.106	162.508	160.219	450.445	87.891	74.616	461.432
2023/01/19_08:59:16.560	1674089956	560	313.114	287.479	286.106	162.966	160.677	450.445	88.349	74.616	461.432
2023/01/19_08:59:16.580	1674089956	580	312.656	287.479	286.106	162.966	160.677	450.445	87.891	74.616	461.432
2023/01/19_08:59:16.600	1674089956	600	313.114	287.937	286.106	162.508	160.219	450.903	87.891	75.074	462.347
2023/01/19_08:59:16.620	1674089956	620	313.114	287.479	286.106	162.508	160.219	450.903	88.349	75.074	462.347
2023/01/19_08:59:16.640	1674089956	640	313.114	287.479	286.106	162.508	160.219	451.818	88.349	75.074	462.805
2023/01/19_08:59:16.660	1674089956	660	313.114	287.937	286.106	162.05	159.761	450.903	88.349	75.074	462.347
2023/01/19_08:59:16.680	1674089956	680	313.114	287.937	286.564	161.592	159.303	450.445	88.807	75.074	461.889
2023/01/19_08:59:16.700	1674089956	700	313.114	287.479	286.106	161.135	158.846	449.987	88.807	75.074	460.974
2023/01/19_08:59:16.720	1674089956	720	313.114	287.479	286.106	161.135	158.846	449.53	88.807	75.074	460.516
2023/01/19_08:59:16.740	1674089956	740	313.114	287.937	286.106	161.135	158.846	449.53	88.807	75.074	460.516
2023/01/19_08:59:16.760	1674089956	760	313.114	287.937	286.564	160.677	158.846	449.53	88.807	75.074	460.974
2023/01/19_08:59:16.780	1674089956	780	313.114	287.479	286.106	161.135	158.846	450.445	88.807	75.532	461.432
2023/01/19_08:59:16.800	1674089956	800	313.114	287.479	286.106	161.135	158.846	449.987	88.807	75.532	461.432
2023/01/19_08:59:16.820	1674089956	820	312.656	287.479	286.106	161.135	158.846	449.53	88.349	75.532	460.974
2023/01/19_08:59:16.840	1674089956	840	312.656	287.479	286.106	160.677	158.388	449.072	88.349	75.532	460.058
2023/01/19_08:59:16.860	1674089956	860	312.199	287.021	285.648	160.677	157.93	448.614	88.349	75.532	459.601
2023/01/19_08:59:16.880	1674089956	880	312.199	287.021	285.648	160.677	157.93	448.614	88.349	75.532	459.601
2023/01/19_08:59:16.900	1674089956	900	312.199	287.479	286.106	160.677	157.93	448.156	88.349	75.989	459.143
2023/01/19_08:59:16.920	1674089956	920	312.199	287.479	286.106	160.219	157.93	448.614	88.349	75.989	459.601
2023/01/19_08:59:16.940	1674089956	940	312.199	287.021	285.648	160.677	157.93	448.156	88.349	75.532	459.143
2023/01/19_08:59:16.960	1674089956	960	311.741	287.021	285.648	160.677	157.93	448.614	88.349	75.989	459.601
2023/01/19_08:59:16.980	1674089956	980	311.741	287.479	286.106	160.677	157.93	448.614	88.349	75.989	459.601
2023/01/19_08:59:17.0	1674089957	0	311.741	287.479	286.106	160.219	157.93	449.072	88.349	75.989	460.058
2023/01/19_08:59:17.20	1674089957	20	311.741	287.479	286.106	160.219	157.93	448.614	88.349	75.532	459.601
2023/01/19_08:59:17.40	1674089957	40	311.741	287.479	286.106	160.219	157.472	448.614	88.349	75.532	459.601
2023/01/19_08:59:17.60	1674089957	60	311.741	287.479	286.106	160.219	157.93	448.156	87.891	75.532	459.601
2023/01/19_08:59:17.80	1674089957	80	311.741	287.479	286.106	159.761	157.472	447.699	87.891	75.532	458.685
2023/01/19_08:59:17.100	1674089957	100	311.741	287.479	286.106	159.761	157.472	447.699	87.891	75.532	458.685
2023/01/19_08:59:17.120	1674089957	120	311.741	287.479	286.106	159.303	156.557	446.783	87.891	75.074	457.77
2023/01/19_08:59:17.140	1674089957	140	311.741	287.937	286.106	158.846	156.099	446.325	87.891	75.074	457.77
2023/01/19_08:59:17.160	1674089957	160	312.199	287.479	286.106	158.388	156.099	446.325	87.891	75.074	457.312
2023/01/19_08:59:17.180	1674089957	180	312.199	287.479	286.106	158.846	156.557	446.783	87.891	75.074	457.77
2023/01/19_08:59:17.200	1674089957	200	312.199	287.479	286.106	158.846	156.557	447.241	87.891	75.532	458.227
2023/01/19_08:59:17.220	1674089957	220	312.199	287.937	286.564	158.846	156.557	447.241	87.891	75.074	458.227
2023/01/19_08:59:17.240	1674089957	240	312.656	287.479	286.106	158.388	156.099	446.783	87.891	75.074	457.77
2023/01/19_08:59:17.260	1674089957	260	312.656	287.479	286.106	157.93	156.099	446.325	87.891	75.074	457.77
2023/01/19_08:59:17.280	1674089957	280	312.656	287.479	286.106	157.93	156.099	445.867	87.891	74.158	456.854
2023/01/19_08:59:17.300	1674089957	300	312.656	287.937	286.564	157.93	155.641	445.41	87.891	74.158	456.396
2023/01/19_08:59:17.320	1674089957	320	312.656	287.937	286.106	157.472	155.641	444.952	87.434	74.158	455.938
2023/01/19_08:59:17.340	1674089957	340	313.114	287.937	286.106	157.472	155.184	444.952	87.434	74.158	455.938
2023/01/19_08:59:17.360	1674089957	360	313.114	288.395	286.564	157.472	155.184	444.952	87.434	74.158	455.938
2023/01/19_08:59:17.380	1674089957	380	313.114	288.395	287.021	157.472	155.641	444.952	87.434	73.7	456.396
2023/01/19_08:59:17.400	1674089957	400	313.114	288.395	287.021	157.93	155.641	445.867	86.976	74.158	456.854
2023/01/19_08:59:17.420	1674089957	420	313.114	288.395	287.021	157.93	155.641	445.867	86.976	73.7	456.396
2023/01/19_08:59:17.440	1674089957	440	313.114	288.395	287.021	157.93	155.641	445.41	86.976	73.7	456.396
2023/01/19_08:59:17.460	1674089957	460	313.114	288.395	287.021	157.93	155.641	444.494	86.976	73.243	455.481
2023/01/19_08:59:17.480	1674089957	480	312.656	288.395	287.021	157.472	155.641	444.494	86.976	73.243	455.481
2023/01/19_08:59:17.500	1674089957	500	312.656	287.937	286.564	157.472	155.641	444.036	86.976	73.243	455.023
2023/01/19_08:59:17.520	1674089957	520	312.199	287.937	286.564	157.472	155.184	443.121	86.976	73.243	454.107
2023/01/19_08:59:17.540	1674089957	540	312.199	288.395	287.021	157.472	155.184	443.121	86.976	72.327	453.65
2023/01/19_08:59:17.560	1674089957	560	312.199	287.937	286.564	157.93	155.641	443.121	86.976	72.327	454.107
2023/01/19_08:59:17.580	1674089957	580	312.199	287.937	286.106	157.93	156.099	443.121	86.976	72.327	454.107
2023/01/19_08:59:17.600	1674089957	600	312.199	287.937	286.564	158.388	156.099	443.121	86.518	72.327	454.107
2023/01/19_08:59:17.620	1674089957	620	312.199	287.937	286.564	158.846	156.557	443.579	86.06	72.327	454.565
2023/01/19_08:59:17.640	1674089957	640	312.656	287.479	286.106	159.303	156.557	444.036	86.06	72.327	455.023
2023/01/19_08:59:17.660	1674089957	660	312.199	287.479	286.106	159.761	157.472	443.579	86.06	71.869	454.565
2023/01/19_08:59:17.680	1674089957	680	312.656	287.479	286.106	159.761	157.472	443.121	86.06	71.869	454.107
2023/01/19_08:59:17.700	1674089957	700	312.656	287.479	286.106	160.219	157.93	443.121	86.06	71.869	454.107
2023/01/19_08:59:17.720	1674089957	720	313.114	287.479	286.106	160.219	157.93	443.121	86.06	70.954	454.107
2023/01/19_08:59:17.740	1674089957	740	313.114	287.479	286.106	160.219	157.93	443.121	86.06	70.954	454.107
2023/01/19_08:59:17.760	1674089957	760	313.114	287.479	286.106	160.677	158.846	444.036	86.06	70.954	455.023
2023/01/19_08:59:17.780	1674089957	780	313.114	287.479	286.106	161.135	158.846	444.036	85.602	70.954	455.023
2023/01/19_08:59:17.800	1674089957	800	313.572	287.479	286.106	161.592	159.303	444.036	85.602	70.954	455.023
2023/01/19_08:59:17.820	1674089957	820	313.572	287.479	286.106	161.592	159.303	444.036	85.602	70.954	455.023
2023/01/19_08:59:17.840	1674089957	840	313.572	287.479	286.106	162.05	159.761	444.036	85.602	70.496	455.023
2023/01/19_08:59:17.860	1674089957	860	313.572	287.479	286.106	162.05	159.761	444.036	85.602	70.496	455.023
2023/01/19_08:59:17.880	1674089957	880	313.572	287.479	286.106	162.508	160.219	444.036	85.602	70.038	455.023
2023/01/19_08:59:17.900	1674089957	900	313.572	287.479	286.106	162.508	160.219	444.036	86.06	69.581	455.023
2023/01/19_08:59:17.920	1674089957	920	313.114	287.479	286.106	162.508	160.219	443.579	86.06	69.581	454.107
2023/01/19_08:59:17.940	1674089957	940	313.114	287.937	286.106	162.508	160.219	443.579	86.06	69.123	454.107
2023/01/19_08:59:17.960	1674089957	960	313.114	287.479	286.106	162.508	160.219	444.036	86.06	69.123	454.565
2023/01/19_08:59:17.980	1674089957	980	313.114	287.479	286.106	162.966	160.677	444.036	86.06	69.123	455.023
2023/01/19_08:59:18.0	1674089958	0	313.114	287.479	286.106	163.423	161.135	444.494	86.06	69.123	455.481
2023/01/19_08:59:18.20	1674089958	20	313.114	287.479	286.106	163.881	161.135	444.036	85.602	69.123	455.023
2023/01/19_08:59:18.40	1674089958	40	313.114	287.479	286.106	163.881	161.592	444.494	85.602	69.123	455.481
2023/01/19_08:59:18.60	1674089958	60	313.114	287.021	285.648	164.339	162.05	444.494	85.602	69.123	455.023
2023/01/19_08:59:18.80	1674089958	80	312.656	287.479	285.648	163.881	161.592	444.036	85.602	68.665	454.565
2023/01/19_08:59:18.100	1674089958	100	312.199	287.021	285.648	164.339	162.05	443.121	85.602	68.665	454.107
2023/01/19_08:59:18.120	1674089958	120	312.199	287.021	285.648	163.881	161.592	442.663	85.602	68.665	453.192
2023/01/19_08:59:18.140	1674089958	140	312.199	286.564	285.19	163.881	161.592	442.205	85.602	68.665	453.192
2023/01/19_08:59:18.160	1674089958	160	312.199	286.564	285.19	164.339	162.05	442.663	85.602	68.665	453.65
2023/01/19_08:59:18.180	1674089958	180	312.199	287.021	285.648	164.797	162.05	442.663	85.602	68.665	453.65
2023/01/19_08:59:18.200	1674089958	200	312.199	286.106	284.732	164.797	162.05	442.663	85.602	68.665	453.65
2023/01/19_08:59:18.220	1674089958	220	312.199	286.564	285.19	164.339	162.05	442.663	85.602	68.665	453.65
2023/01/19_08:59:18.240	1674089958	240	311.741	286.564	285.19	163.881	161.592	442.663	85.145	68.665	453.65
2023/01/19_08:59:18.260	1674089958	260	311.741	286.564	285.19	164.339	161.592	442.205	85.145	68.665	453.192
2023/01/19_08:59:18.280	1674089958	280	312.199	286.564	285.19	163.881	161.592	441.748	85.145	68.665	452.734
2023/01/19_08:59:18.300	1674089958	300	312.199	286.564	285.19	163.881	161.592	441.748	85.145	68.665	452.734
2023/01/19_08:59:18.320	1674089958	320	312.199	287.021	285.648	163.423	161.135	441.748	85.145	68.665	452.734
2023/01/19_08:59:18.340	1674089958	340	312.199	287.021	285.648	163.423	160.677	441.748	85.145	68.665	452.734
2023/01/19_08:59:18.360	1674089958	360	312.656	287.021	285.648	163.423	161.135	442.205	85.145	68.665	453.192
2023/01/19_08:59:18.380	1674089958	380	313.114	287.479	286.106	163.423	161.135	442.663	85.145	68.665	453.65
2023/01/19_08:59:18.400	1674089958	400	313.114	287.479	286.106	163.423	160.677	442.663	85.145	68.665	453.65
2023/01/19_08:59:18.420	1674089958	420	313.114	287.479	286.106	162.966	160.677	442.663	85.145	68.665	453.65
2023/01/19_08:59:18.440	1674089958	440	313.572	287.479	286.106	162.508	160.219	442.205	85.145	68.665	453.192
2023/01/19_08:59:18.460	1674089958	460	313.572	287.479	286.106	162.05	159.761	442.205	85.602	68.665	453.192
2023/01/19_08:59:18.480	1674089958	480	313.572	287.937	286.106	162.05	159.303	441.748	85.602	68.665	453.192
2023/01/19_08:59:18.500	1674089958	500	313.572	287.937	286.564	162.05	159.761	442.663	85.602	68.665	453.65
2023/01/19_08:59:18.520	1674089958	520	314.03	287.479	286.106	161.592	159.303	442.205	85.602	68.665	453.192
2023/01/19_08:59:18.540	1674089958	540	314.03	287.479	286.106	161.592	159.303	441.748	85.602	68.665	452.734
2023/01/19_08:59:18.560	1674089958	560	314.03	287.937	286.564	161.592	159.303	442.205	85.602	68.665	453.192
2023/01/19_08:59:18.580	1674089958	580	314.03	287.937	286.564	161.592	159.303	443.121	85.145	68.665	453.65
2023/01/19_08:59:18.600	1674089958	600	314.487	287.937	286.564	161.592	159.303	443.121	85.145	69.123	454.107
2023/01/19_08:59:18.620	1674089958	620	314.487	287.937	286.564	161.135	159.303	444.036	84.687	69.123	454.565
2023/01/19_08:59:18.640	1674089958	640	314.487	288.395	287.021	162.05	159.303	444.494	85.145	69.123	455.023
2023/01/19_08:59:18.660	1674089958	660	314.487	288.395	287.021	162.05	159.303	444.494	84.687	69.581	455.023
2023/01/19_08:59:18.680	1674089958	680	314.487	288.395	287.021	161.592	159.303	444.036	84.687	69.581	454.565
2023/01/19_08:59:18.700	1674089958	700	314.03	288.395	287.021	161.135	159.303	443.579	84.687	69.581	454.107
2023/01/19_08:59:18.720	1674089958	720	314.03	288.395	287.021	161.135	158.846	443.121	84.687	69.581	453.65
2023/01/19_08:59:18.740	1674089958	740	314.03	288.395	287.021	161.135	158.846	443.121	84.229	70.038	453.65
2023/01/19_08:59:18.760	1674089958	760	314.03	288.395	287.021	160.677	158.846	442.663	84.229	70.496	453.65
2023/01/19_08:59:18.780	1674089958	780	314.03	288.395	287.021	160.677	158.388	443.121	84.229	70.496	454.107
2023/01/19_08:59:18.800	1674089958	800	314.03	288.852	287.021	160.677	157.93	444.036	84.229	70.496	455.023
2023/01/19_08:59:18.820	1674089958	820	314.03	288.395	287.021	160.219	157.93	443.579	84.229	70.496	454.565
2023/01/19_08:59:18.840	1674089958	840	314.03	288.395	287.021	160.677	157.93	443.579	84.687	70.496	454.565
2023/01/19_08:59:18.860	1674089958	860	313.572	288.395	287.021	160.219	157.93	443.579	84.687	70.496	454.565
2023/01/19_08:59:18.880	1674089958	880	313.572	288.395	287.021	160.219	157.93	443.121	84.687	70.496	454.107
2023/01/19_08:59:18.900	1674089958	900	313.572	288.395	287.021	160.219	157.93	443.121	84.687	70.496	453.65
2023/01/19_08:59:18.920	1674089958	920	313.572	288.395	287.021	160.219	157.472	442.663	84.687	70.496	453.65
2023/01/19_08:59:18.940	1674089958	940	313.572	288.395	287.021	159.761	157.472	442.663	84.687	70.954	453.65
2023/01/19_08:59:18.960	1674089958	960	313.572	288.852	287.479	159.303	157.015	442.663	84.687	70.954	453.65
2023/01/19_08:59:18.980	1674089958	980	313.572	288.852	287.479	159.303	157.472	443.579	84.687	70.954	454.107
2023/01/19_08:59:19.0	1674089959	0	313.572	288.395	287.021	160.219	157.472	443.579	84.687	70.954	454.565
2023/01/19_08:59:19.20	1674089959	20	313.572	288.852	287.479	159.303	157.472	443.579	84.687	71.412	454.565
2023/01/19_08:59:19.40	1674089959	40	313.572	288.852	287.479	159.303	157.015	443.579	84.687	71.412	454.565
2023/01/19_08:59:19.60	1674089959	60	313.572	288.852	287.479	159.303	157.015	444.036	85.145	71.412	455.023
2023/01/19_08:59:19.80	1674089959	80	313.114	288.395	287.021	159.303	157.472	444.036	85.145	71.412	454.565
2023/01/19_08:59:19.100	1674089959	100	313.114	288.852	287.021	159.303	157.015	443.579	85.602	70.954	454.565
2023/01/19_08:59:19.120	1674089959	120	312.656	288.852	287.479	159.303	157.015	443.579	85.602	70.954	454.107
2023/01/19_08:59:19.140	1674089959	140	312.656	288.395	287.021	159.303	156.557	443.579	85.602	70.954	454.107
2023/01/19_08:59:19.160	1674089959	160	312.656	288.395	287.021	159.303	157.015	444.036	86.06	71.412	455.023
2023/01/19_08:59:19.180	1674089959	180	312.656	288.852	287.479	159.303	157.015	444.494	86.06	71.412	455.023
2023/01/19_08:59:19.200	1674089959	200	312.656	289.31	287.479	159.303	157.472	444.952	86.06	71.869	455.938
2023/01/19_08:59:19.220	1674089959	220	312.656	288.852	287.479	159.303	157.472	444.952	86.06	71.869	455.481
2023/01/19_08:59:19.240	1674089959	240	312.656	288.852	287.479	159.761	157.472	444.494	86.06	71.869	455.481
2023/01/19_08:59:19.260	1674089959	260	312.199	288.852	287.479	159.761	157.472	444.952	86.518	71.412	455.938
2023/01/19_08:59:19.280	1674089959	280	312.199	288.852	287.479	159.303	157.472	444.952	86.976	70.954	455.481
2023/01/19_08:59:19.300	1674089959	300	312.199	288.852	287.479	159.303	157.472	444.494	86.976	70.954	455.481
2023/01/19_08:59:19.320	1674089959	320	312.199	288.395	287.021	159.303	157.015	444.494	86.976	70.954	455.481
2023/01/19_08:59:19.340	1674089959	340	311.741	288.852	287.479	159.303	157.015	444.494	86.976	70.954	455.481
2023/01/19_08:59:19.360	1674089959	360	312.199	288.852	287.479	159.761	157.472	444.952	86.976	71.412	455.481
2023/01/19_08:59:19.380	1674089959	380	312.199	288.395	287.021	159.761	157.472	445.41	86.976	71.869	456.396
2023/01/19_08:59:19.400	1674089959	400	312.199	288.395	287.021	159.303	157.472	445.41	86.976	71.869	456.396
2023/01/19_08:59:19.420	1674089959	420	312.199	288.395	287.021	159.303	157.015	444.952	86.976	72.327	456.396
2023/01/19_08:59:19.440	1674089959	440	312.199	288.395	287.021	159.303	157.015	444.952	86.976	72.327	456.396
2023/01/19_08:59:19.460	1674089959	460	312.199	287.479	286.106	159.761	157.472	444.494	86.976	72.327	455.481
2023/01/19_08:59:19.480	1674089959	480	312.199	287.479	286.106	159.303	157.015	444.952	86.976	71.869	455.938
2023/01/19_08:59:19.500	1674089959	500	311.741	287.937	286.106	158.846	156.557	444.494	86.976	71.869	455.481
2023/01/19_08:59:19.520	1674089959	520	311.741	287.937	286.564	158.388	156.099	444.036	86.976	71.869	455.023
2023/01/19_08:59:19.540	1674089959	540	312.199	287.479	286.106	157.93	155.641	443.579	87.434	71.869	454.107
2023/01/19_08:59:19.560	1674089959	560	312.199	287.479	286.106	157.93	155.641	444.036	87.434	71.869	455.023
2023/01/19_08:59:19.580	1674089959	580	312.199	287.937	287.021	157.93	155.641	444.494	87.434	71.869	455.481
2023/01/19_08:59:19.600	1674089959	600	312.199	288.395	287.021	157.93	155.641	444.952	87.434	71.869	455.938
2023/01/19_08:59:19.620	1674089959	620	312.656	288.395	286.564	157.93	155.641	444.952	87.434	71.869	455.938
2023/01/19_08:59:19.640	1674089959	640	312.656	288.395	287.021	157.93	155.641	444.952	87.434	71.869	455.938
2023/01/19_08:59:19.660	1674089959	660	312.656	288.395	287.021	157.472	155.184	444.494	87.434	71.869	455.481
2023/01/19_08:59:19.680	1674089959	680	312.199	288.395	287.021	157.015	154.726	444.036	87.434	71.412	455.023
2023/01/19_08:59:19.700	1674089959	700	312.199	288.395	287.021	157.015	154.726	444.036	87.434	70.954	455.023
2023/01/19_08:59:19.720	1674089959	720	312.656	288.395	287.021	156.557	154.726	444.036	87.891	70.954	454.565
2023/01/19_08:59:19.740	1674089959	740	312.656	288.852	287.479	156.557	154.268	444.036	87.891	70.954	455.023
2023/01/19_08:59:19.760	1674089959	760	313.114	288.852	287.479	156.557	154.726	444.494	87.891	70.954	455.023
2023/01/19_08:59:19.780	1674089959	780	313.114	288.852	287.479	157.472	155.184	444.494	87.891	70.954	455.481
2023/01/19_08:59:19.800	1674089959	800	313.114	288.852	287.479	157.472	155.641	444.494	87.891	70.954	455.481
2023/01/19_08:59:19.820	1674089959	820	313.114	288.852	287.479	157.93	155.641	444.494	87.891	70.954	455.481
2023/01/19_08:59:19.840	1674089959	840	313.114	288.852	287.479	157.93	155.641	444.952	87.891	70.954	455.481
2023/01/19_08:59:19.860	1674089959	860	312.656	288.852	287.479	157.93	155.641	444.494	87.434	70.954	455.481
2023/01/19_08:59:19.880	1674089959	880	313.114	288.395	287.021	157.93	155.641	444.494	87.891	70.954	455.481
2023/01/19_08:59:19.900	1674089959	900	312.656	288.395	287.021	157.93	155.641	444.494	87.434	70.954	455.481
2023/01/19_08:59:19.920	1674089959	920	312.656	288.395	287.021	157.472	155.641	444.036	87.434	70.954	454.565
2023/01/19_08:59:19.940	1674089959	940	312.199	287.937	286.564	157.93	155.641	443.121	87.434	70.954	454.107
2023/01/19_08:59:19.960	1674089959	960	312.199	287.479	286.106	158.388	156.099	443.579	87.434	70.954	454.565
2023/01/19_08:59:19.980	1674089959	980	312.656	287.937	286.564	158.846	156.099	444.036	86.976	71.412	455.023
2023/01/19_08:59:20.0	1674089960	0	312.656	287.937	286.564	158.846	156.099	444.036	86.976	71.412	455.023
2023/01/19_08:59:20.20	1674089960	20	312.656	287.479	286.106	158.846	156.099	444.036	86.976	71.412	455.023
2023/01/19_08:59:20.40	1674089960	40	312.199	287.479	286.106	158.846	156.099	444.036	86.976	71.869	455.023
2023/01/19_08:59:20.60	1674089960	60	312.199	287.479	286.106	158.846	156.557	444.036	86.976	71.869	454.565
2023/01/19_08:59:20.80	1674089960	80	311.741	287.021	285.648	158.846	156.557	443.121	86.976	71.869	453.65
2023/01/19_08:59:20.100	1674089960	100	312.199	287.021	285.648	158.388	156.099	441.748	86.518	71.869	452.734
2023/01/19_08:59:20.120	1674089960	120	311.741	287.021	285.648	158.388	156.099	442.205	86.518	71.869	453.192
2023/01/19_08:59:20.140	1674089960	140	311.741	287.021	285.648	157.93	155.641	441.748	86.06	71.869	452.734
2023/01/19_08:59:20.160	1674089960	160	311.741	287.021	285.648	158.388	156.099	442.663	86.06	72.327	453.192
2023/01/19_08:59:20.180	1674089960	180	312.199	287.479	285.648	159.303	156.557	444.036	85.602	72.327	455.023
2023/01/19_08:59:20.200	1674089960	200	312.199	287.479	286.106	159.303	157.015	444.494	85.602	73.243	455.481
2023/01/19_08:59:20.220	1674089960	220	312.199	287.479	286.106	158.846	156.557	444.952	85.602	73.243	455.481
2023/01/19_08:59:20.240	1674089960	240	312.656	287.479	286.564	158.846	156.557	444.952	85.602	73.243	455.938
2023/01/19_08:59:20.260	1674089960	260	312.656	287.479	286.106	158.846	156.557	444.952	85.602	72.785	455.938
2023/01/19_08:59:20.280	1674089960	280	312.656	287.479	286.106	158.846	156.557	444.952	85.602	72.785	455.938
2023/01/19_08:59:20.300	1674089960	300	313.114	287.937	286.564	158.846	156.557	444.952	85.602	72.785	456.396
2023/01/19_08:59:20.320	1674089960	320	313.114	287.937	286.564	159.303	156.557	445.41	86.06	72.327	456.396
2023/01/19_08:59:20.340	1674089960	340	313.114	287.479	286.106	159.303	156.557	444.952	86.518	72.327	456.396
2023/01/19_08:59:20.360	1674089960	360	313.114	287.937	286.564	159.303	157.015	445.867	86.518	72.327	456.854
2023/01/19_08:59:20.380	1674089960	380	313.114	287.937	286.564	159.303	157.015	446.325	86.518	72.327	457.312
2023/01/19_08:59:20.400	1674089960	400	313.114	287.937	286.564	159.761	157.472	447.241	86.518	72.785	458.227
2023/01/19_08:59:20.420	1674089960	420	313.114	287.479	286.106	160.219	157.93	448.156	86.976	72.785	459.143
2023/01/19_08:59:20.440	1674089960	440	313.114	287.479	286.106	160.677	157.93	448.614	86.976	72.327	459.601
2023/01/19_08:59:20.460	1674089960	460	313.572	287.937	286.564	160.677	157.93	448.614	87.434	72.327	459.601
2023/01/19_08:59:20.480	1674089960	480	313.114	287.479	286.106	160.677	157.93	448.614	87.434	72.327	459.601
2023/01/19_08:59:20.500	1674089960	500	313.114	287.479	286.106	161.135	158.846	449.072	87.434	72.327	460.058
2023/01/19_08:59:20.520	1674089960	520	313.114	287.479	286.106	160.677	158.846	449.072	87.434	72.785	460.058
2023/01/19_08:59:20.540	1674089960	540	313.114	287.479	286.106	160.677	158.846	449.072	87.434	72.785	460.058
2023/01/19_08:59:20.560	1674089960	560	313.114	287.479	286.106	161.135	158.846	449.53	87.891	72.785	460.974
2023/01/19_08:59:20.580	1674089960	580	313.114	287.479	285.648	161.135	158.846	450.445	87.891	72.785	461.432
2023/01/19_08:59:20.600	1674089960	600	313.114	287.479	285.648	161.135	158.846	450.445	87.891	73.243	461.432
2023/01/19_08:59:20.620	1674089960	620	313.114	287.479	286.106	161.135	158.846	449.987	87.891	72.785	460.974
2023/01/19_08:59:20.640	1674089960	640	313.114	287.479	286.106	161.592	159.303	450.445	87.891	72.785	461.432
2023/01/19_08:59:20.660	1674089960	660	312.656	287.021	285.648	162.05	159.303	449.987	87.891	72.327	460.974
2023/01/19_08:59:20.680	1674089960	680	312.656	287.021	285.648	161.592	159.303	449.53	88.349	72.327	460.974
2023/01/19_08:59:20.700	1674089960	700	312.656	287.479	286.106	161.592	159.303	449.53	88.349	72.327	460.516
2023/01/19_08:59:20.720	1674089960	720	312.656	287.479	285.648	161.135	158.846	448.614	88.349	72.327	459.601
2023/01/19_08:59:20.740	1674089960	740	312.656	287.021	285.648	160.677	158.388	448.156	88.349	72.327	459.601
2023/01/19_08:59:20.760	1674089960	760	312.656	287.479	286.106	161.135	158.846	448.614	88.349	72.327	459.601
2023/01/19_08:59:20.780	1674089960	780	313.114	287.937	286.564	161.135	158.846	449.072	88.349	72.327	460.058
2023/01/19_08:59:20.800	1674089960	800	313.114	287.937	286.564	161.135	158.846	449.072	88.349	72.327	460.058
2023/01/19_08:59:20.820	1674089960	820	313.114	287.937	286.564	161.135	158.846	448.614	87.891	72.327	459.601
2023/01/19_08:59:20.840	1674089960	840	313.114	288.395	287.021	160.677	158.388	448.614	87.891	72.327	459.601
2023/01/19_08:59:20.860	1674089960	860	313.114	288.395	287.021	160.219	157.93	447.699	87.891	72.327	458.685
2023/01/19_08:59:20.880	1674089960	880	313.572	288.395	287.021	160.219	157.472	447.241	87.891	71.869	458.227
2023/01/19_08:59:20.900	1674089960	900	313.114	288.395	287.021	160.219	157.472	446.783	87.891	71.412	457.77
2023/01/19_08:59:20.920	1674089960	920	313.572	288.395	287.021	159.761	157.472	446.325	87.891	71.412	457.77
2023/01/19_08:59:20.940	1674089960	940	313.572	288.852	287.479	159.303	157.015	446.325	87.891	71.412	456.854
2023/01/19_08:59:20.960	1674089960	960	313.114	288.852	287.479	159.303	157.015	446.325	87.891	70.954	456.854
2023/01/19_08:59:20.980	1674089960	980	313.572	288.852	287.479	159.303	157.015	446.325	87.891	71.412	457.77
2023/01/19_08:59:21.0	1674089961	0	313.572	289.31	287.937	159.303	157.015	446.783	87.891	71.412	457.77
2023/01/19_08:59:21.20	1674089961	20	313.572	289.31	287.937	158.846	156.557	446.325	87.434	71.412	457.312
2023/01/19_08:59:21.40	1674089961	40	313.572	289.31	287.937	159.303	156.557	446.325	87.434	71.869	456.854
2023/01/19_08:59:21.60	1674089961	60	314.03	289.31	287.937	159.303	157.015	445.867	86.976	71.869	456.854
2023/01/19_08:59:21.80	1674089961	80	313.572	289.31	288.395	158.846	156.557	445.41	86.976	71.869	456.396
2023/01/19_08:59:21.100	1674089961	100	313.572	289.31	288.395	158.846	156.099	444.952	86.976	71.869	455.481
2023/01/19_08:59:21.120	1674089961	120	313.572	289.31	287.937	157.93	156.099	444.494	86.976	71.412	455.481
2023/01/19_08:59:21.140	1674089961	140	313.572	289.31	287.937	157.93	156.099	444.494	86.976	71.412	455.481
2023/01/19_08:59:21.160	1674089961	160	313.114	289.31	287.937	157.93	156.099	444.494	86.976	71.412	455.481
2023/01/19_08:59:21.180	1674089961	180	313.114	289.31	288.395	158.388	156.099	444.494	86.976	71.869	455.481
2023/01/19_08:59:21.200	1674089961	200	313.114	289.31	287.937	158.846	156.557	444.952	86.976	71.869	455.938
2023/01/19_08:59:21.220	1674089961	220	313.114	289.31	287.937	158.846	156.557	444.494	86.518	71.869	455.481
2023/01/19_08:59:21.240	1674089961	240	313.114	289.31	287.937	159.303	156.557	444.952	86.518	71.869	455.481
2023/01/19_08:59:21.260	1674089961	260	312.656	288.852	287.479	159.761	157.472	444.952	86.518	71.412	455.481
2023/01/19_08:59:21.280	1674089961	280	312.656	288.852	287.479	160.219	157.472	444.494	86.518	71.412	455.481
2023/01/19_08:59:21.300	1674089961	300	312.199	288.852	287.479	160.219	157.93	444.494	86.518	70.954	455.481
2023/01/19_08:59:21.320	1674089961	320	312.656	288.852	287.479	160.219	157.472	444.952	86.518	70.954	455.938
2023/01/19_08:59:21.340	1674089961	340	312.656	288.852	287.479	160.219	157.93	444.952	86.518	71.412	455.938
2023/01/19_08:59:21.360	1674089961	360	312.656	288.852	287.479	160.677	157.93	445.867	86.518	71.412	456.854
2023/01/19_08:59:21.380	1674089961	380	313.114	288.852	287.479	160.677	158.388	446.325	86.518	71.412	457.77
2023/01/19_08:59:21.400	1674089961	400	313.114	288.852	287.479	161.135	158.846	447.241	86.518	71.869	458.227
2023/01/19_08:59:21.420	1674089961	420	313.114	289.31	287.937	161.135	158.846	447.241	86.06	71.869	458.227
2023/01/19_08:59:21.440	1674089961	440	313.114	288.852	287.479	161.135	158.846	447.241	86.518	71.869	458.227
2023/01/19_08:59:21.460	1674089961	460	313.114	288.852	287.479	161.135	158.846	447.241	86.518	71.869	458.227
2023/01/19_08:59:21.480	1674089961	480	313.114	289.31	287.937	160.677	158.846	447.699	86.976	71.869	458.685
2023/01/19_08:59:21.500	1674089961	500	313.114	289.31	287.937	160.677	158.388	447.699	86.976	71.869	458.685
2023/01/19_08:59:21.520	1674089961	520	313.114	288.852	287.479	160.677	158.388	447.699	86.976	71.869	458.685
2023/01/19_08:59:21.540	1674089961	540	313.114	288.852	287.479	160.677	158.388	447.699	86.976	71.869	458.685
2023/01/19_08:59:21.560	1674089961	560	313.114	289.31	287.937	160.677	158.388	448.614	87.434	71.869	459.143
2023/01/19_08:59:21.580	1674089961	580	313.572	289.31	288.395	161.135	158.846	449.072	87.434	72.327	460.058
2023/01/19_08:59:21.600	1674089961	600	313.114	289.31	287.937	161.135	158.846	449.072	87.434	72.327	460.058
2023/01/19_08:59:21.620	1674089961	620	313.572	289.31	287.937	161.135	159.303	449.072	87.891	72.327	460.058
2023/01/19_08:59:21.640	1674089961	640	313.114	289.31	287.937	161.135	158.846	449.072	87.434	72.327	460.058
2023/01/19_08:59:21.660	1674089961	660	313.114	289.31	287.937	160.677	158.388	448.614	87.891	72.327	459.601
2023/01/19_08:59:21.680	1674089961	680	313.114	288.852	287.479	160.677	157.93	448.614	87.891	72.327	459.601
2023/01/19_08:59:21.700	1674089961	700	313.114	288.852	287.479	160.677	157.93	448.614	87.891	72.327	459.601
2023/01/19_08:59:21.720	1674089961	720	312.656	288.852	287.479	160.219	157.93	448.156	87.891	72.785	459.143
2023/01/19_08:59:21.740	1674089961	740	312.656	288.852	287.479	160.219	157.93	448.614	87.891	72.785	459.601
2023/01/19_08:59:21.760	1674089961	760	312.656	288.852	287.479	160.677	158.388	448.614	87.891	73.243	459.601
2023/01/19_08:59:21.780	1674089961	780	312.656	288.852	287.479	160.677	158.388	448.614	87.891	73.243	459.601
2023/01/19_08:59:21.800	1674089961	800	312.656	288.852	287.479	160.677	157.93	448.614	87.891	73.243	459.601
2023/01/19_08:59:21.820	1674089961	820	312.656	288.852	287.479	160.219	157.93	448.156	87.891	73.243	459.143
2023/01/19_08:59:21.840	1674089961	840	312.656	288.395	287.021	160.219	157.93	448.614	87.891	73.7	459.601
2023/01/19_08:59:21.860	1674089961	860	312.199	288.852	287.021	160.219	157.93	447.699	87.891	73.7	458.685
2023/01/19_08:59:21.880	1674089961	880	312.199	288.852	287.479	160.219	157.93	447.699	87.891	73.243	458.685
2023/01/19_08:59:21.900	1674089961	900	312.199	288.395	287.021	160.219	157.93	447.241	87.891	73.243	458.227
2023/01/19_08:59:21.920	1674089961	920	312.199	288.395	287.021	159.761	157.472	446.325	88.349	72.785	457.77
2023/01/19_08:59:21.940	1674089961	940	312.199	288.395	287.021	159.303	157.015	446.325	88.349	72.327	457.312
2023/01/19_08:59:21.960	1674089961	960	312.199	288.852	287.479	159.303	156.557	446.783	88.807	72.327	457.77
2023/01/19_08:59:21.980	1674089961	980	312.199	288.852	287.479	159.303	157.015	447.241	88.349	72.785	458.227
2023/01/19_08:59:22.0	1674089962	0	312.656	288.395	287.021	158.846	156.557	446.783	88.349	72.785	457.77
2023/01/19_08:59:22.20	1674089962	20	312.656	288.852	287.479	158.388	156.099	446.325	88.807	72.327	457.77
2023/01/19_08:59:22.40	1674089962	40	312.656	288.852	287.479	157.93	156.099	446.325	88.807	72.327	457.312
2023/01/19_08:59:22.60	1674089962	60	313.114	288.852	287.479	157.93	155.641	445.867	88.807	72.327	456.854
2023/01/19_08:59:22.80	1674089962	80	312.656	288.852	287.479	157.93	155.641	444.952	88.807	71.869	456.396
2023/01/19_08:59:22.100	1674089962	100	313.114	288.852	287.479	157.472	155.641	444.494	88.349	71.869	455.481
2023/01/19_08:59:22.120	1674089962	120	313.114	288.852	287.479	157.472	155.184	444.494	88.807	71.869	455.481
2023/01/19_08:59:22.140	1674089962	140	313.114	288.852	287.479	157.472	155.641	444.494	88.807	71.412	455.481
2023/01/19_08:59:22.160	1674089962	160	312.656	288.852	287.479	157.93	155.641	444.952	88.807	71.412	455.481
2023/01/19_08:59:22.180	1674089962	180	313.114	288.852	287.479	157.93	156.099	445.867	88.807	71.869	456.854
2023/01/19_08:59:22.200	1674089962	200	312.656	288.852	287.479	157.93	155.641	445.867	88.807	71.869	456.396
2023/01/19_08:59:22.220	1674089962	220	313.114	288.852	287.479	157.93	155.641	445.41	88.807	71.869	456.396
2023/01/19_08:59:22.240	1674089962	240	313.114	288.852	287.479	158.388	156.099	445.867	88.807	71.869	456.854
2023/01/19_08:59:22.260	1674089962	260	312.656	288.852	287.479	157.93	156.099	445.41	88.807	71.412	456.396
2023/01/19_08:59:22.280	1674089962	280	312.656	288.852	287.479	157.93	156.099	445.41	88.807	71.412	456.396
2023/01/19_08:59:22.300	1674089962	300	312.656	288.852	287.021	157.93	155.641	444.952	88.807	71.412	455.938
2023/01/19_08:59:22.320	1674089962	320	313.114	288.395	287.021	157.93	156.099	445.41	88.807	71.869	456.396
2023/01/19_08:59:22.340	1674089962	340	313.114	288.395	287.021	158.388	156.099	444.494	88.807	71.412	455.481
2023/01/19_08:59:22.360	1674089962	360	313.114	288.395	287.021	158.846	156.557	445.41	88.807	71.869	456.396
2023/01/19_08:59:22.380	1674089962	380	313.114	288.395	286.564	158.846	156.557	445.41	88.807	71.869	456.396
2023/01/19_08:59:22.400	1674089962	400	313.114	287.937	286.564	159.303	157.015	445.867	88.349	71.869	456.854
2023/01/19_08:59:22.420	1674089962	420	313.114	287.937	286.106	159.303	157.472	445.867	88.807	71.869	456.396
2023/01/19_08:59:22.440	1674089962	440	313.114	287.937	286.564	159.761	157.472	445.867	88.807	71.869	456.854
2023/01/19_08:59:22.460	1674089962	460	312.656	287.479	286.106	160.219	157.472	445.41	88.807	71.869	456.396
2023/01/19_08:59:22.480	1674089962	480	312.656	287.479	286.106	160.219	157.93	444.952	88.807	71.869	456.396
2023/01/19_08:59:22.500	1674089962	500	312.199	287.479	286.106	160.677	157.93	445.41	88.807	71.869	456.396
2023/01/19_08:59:22.520	1674089962	520	312.199	287.479	286.106	160.677	157.93	445.41	88.807	71.869	456.396
2023/01/19_08:59:22.540	1674089962	540	312.199	287.479	285.648	160.677	157.93	445.867	88.807	71.869	456.854
2023/01/19_08:59:22.560	1674089962	560	312.656	287.021	285.648	160.677	157.93	445.867	88.807	71.869	456.854
2023/01/19_08:59:22.580	1674089962	580	312.656	287.479	286.106	160.677	158.388	446.325	88.807	71.869	457.312
2023/01/19_08:59:22.600	1674089962	600	312.656	287.479	286.106	161.135	158.846	446.325	88.807	71.869	457.77
2023/01/19_08:59:22.620	1674089962	620	313.114	287.479	286.106	161.135	159.303	446.325	88.807	71.869	457.77
2023/01/19_08:59:22.640	1674089962	640	313.114	287.479	286.106	162.05	159.303	446.783	88.807	71.412	457.77
2023/01/19_08:59:22.660	1674089962	660	313.114	287.479	286.106	162.05	159.303	446.325	89.265	70.954	457.77
2023/01/19_08:59:22.680	1674089962	680	313.114	287.479	286.106	162.05	159.303	446.325	89.265	70.954	457.312
2023/01/19_08:59:22.700	1674089962	700	313.114	287.479	286.106	162.05	159.761	445.41	89.265	70.496	456.396
2023/01/19_08:59:22.720	1674089962	720	313.114	287.021	285.648	161.592	159.303	444.952	89.265	70.496	456.396
2023/01/19_08:59:22.740	1674089962	740	313.114	287.479	286.106	161.135	159.303	444.952	89.265	70.496	455.938
2023/01/19_08:59:22.760	1674089962	760	313.114	287.479	286.106	161.592	159.303	445.41	89.265	70.496	456.396
2023/01/19_08:59:22.780	1674089962	780	313.114	287.021	285.648	161.592	159.303	445.867	89.265	70.496	456.854
2023/01/19_08:59:22.800	1674089962	800	313.114	287.021	285.648	161.592	159.303	445.867	88.807	70.954	456.854
2023/01/19_08:59:22.820	1674089962	820	313.114	287.479	286.106	161.592	159.303	445.867	88.807	70.954	456.396
2023/01/19_08:59:22.840	1674089962	840	313.114	287.479	286.106	161.592	159.303	445.867	88.349	70.954	456.396
2023/01/19_08:59:22.860	1674089962	860	313.114	287.479	286.106	161.592	159.303	444.952	88.349	70.954	455.938
2023/01/19_08:59:22.880	1674089962	880	313.114	287.021	285.648	161.592	159.303	444.952	88.349	70.954	455.938
2023/01/19_08:59:22.900	1674089962	900	313.114	287.479	286.106	161.592	159.303	444.952	87.891	70.954	455.938
2023/01/19_08:59:22.920	1674089962	920	313.114	287.479	286.106	161.135	158.846	444.952	87.891	70.954	455.938
2023/01/19_08:59:22.940	1674089962	940	312.656	287.021	285.648	161.135	158.846	444.952	87.891	70.954	455.481
2023/01/19_08:59:22.960	1674089962	960	313.114	287.021	285.648	161.592	159.303	444.952	87.891	70.954	455.938
2023/01/19_08:59:22.980	1674089962	980	313.114	287.479	286.106	161.592	159.303	445.41	87.434	70.954	456.396
2023/01/19_08:59:23.0	1674089963	0	313.114	287.479	286.106	161.592	159.303	444.952	86.976	71.869	456.396
2023/01/19_08:59:23.20	1674089963	20	313.114	287.021	285.648	162.05	159.761	444.952	86.976	71.869	455.481
2023/01/19_08:59:23.40	1674089963	40	313.114	287.021	285.648	162.05	159.761	444.494	86.976	71.869	455.023
2023/01/19_08:59:23.60	1674089963	60	313.114	287.021	285.648	162.05	159.761	444.494	86.976	71.412	455.023
2023/01/19_08:59:23.80	1674089963	80	312.656	287.021	285.648	162.05	159.761	444.494	86.976	71.412	455.481
2023/01/19_08:59:23.100	1674089963	100	312.656	287.021	285.648	162.05	159.761	444.494	86.976	71.412	455.023
2023/01/19_08:59:23.120	1674089963	120	312.199	287.021	285.648	162.05	159.303	444.494	86.976	71.412	455.481
2023/01/19_08:59:23.140	1674089963	140	312.199	287.021	285.648	161.592	159.303	444.494	86.976	71.412	455.023
2023/01/19_08:59:23.160	1674089963	160	312.199	287.479	286.106	162.05	159.303	444.952	86.976	71.412	455.481
2023/01/19_08:59:23.180	1674089963	180	312.199	287.021	285.648	161.592	159.303	444.952	86.976	71.412	455.938
2023/01/19_08:59:23.200	1674089963	200	312.199	287.021	285.648	162.05	159.303	444.952	86.976	71.869	456.396
2023/01/19_08:59:23.220	1674089963	220	312.199	287.479	286.106	162.05	159.303	444.952	86.976	71.869	456.396
2023/01/19_08:59:23.240	1674089963	240	311.741	287.479	286.106	162.05	159.303	445.867	86.976	72.327	456.854
2023/01/19_08:59:23.260	1674089963	260	311.741	287.479	286.106	162.05	159.303	445.867	87.434	72.327	456.854
2023/01/19_08:59:23.280	1674089963	280	311.741	287.479	286.106	161.592	159.303	445.867	87.434	72.327	456.854
2023/01/19_08:59:23.300	1674089963	300	311.741	287.937	286.564	161.592	159.303	445.867	87.434	72.327	456.854
2023/01/19_08:59:23.320	1674089963	320	311.741	287.937	286.564	161.135	158.846	445.41	87.434	72.327	456.396
2023/01/19_08:59:23.340	1674089963	340	311.741	287.937	286.564	161.135	158.846	445.867	87.891	72.327	456.854
2023/01/19_08:59:23.360	1674089963	360	311.741	287.937	286.564	161.135	158.846	446.325	87.891	72.785	457.77
2023/01/19_08:59:23.380	1674089963	380	311.741	288.395	287.021	161.135	158.846	447.241	87.891	73.243	458.227
2023/01/19_08:59:23.400	1674089963	400	311.741	288.395	287.021	161.135	158.846	447.699	87.891	73.243	458.685
2023/01/19_08:59:23.420	1674089963	420	311.741	288.395	287.021	161.135	158.846	448.156	88.349	73.243	459.143
2023/01/19_08:59:23.440	1674089963	440	312.199	288.395	287.021	161.135	158.846	448.614	88.807	73.7	459.601
2023/01/19_08:59:23.460	1674089963	460	312.199	288.852	287.479	160.677	158.388	449.072	88.807	73.7	460.058
2023/01/19_08:59:23.480	1674089963	480	312.199	288.852	287.479	160.677	157.93	449.072	88.807	73.7	460.058
2023/01/19_08:59:23.500	1674089963	500	312.199	288.852	287.021	160.219	157.93	448.614	89.265	74.158	459.601
2023/01/19_08:59:23.520	1674089963	520	312.199	288.395	287.021	160.219	157.472	449.072	89.265	74.158	460.058
2023/01/19_08:59:23.540	1674089963	540	312.199	288.852	287.479	159.761	157.472	449.072	89.722	74.158	460.058
2023/01/19_08:59:23.560	1674089963	560	312.199	288.395	287.021	159.761	157.472	449.53	89.722	75.074	460.974
2023/01/19_08:59:23.580	1674089963	580	312.656	288.395	287.021	160.219	157.472	449.53	89.722	75.074	460.516
2023/01/19_08:59:23.600	1674089963	600	312.199	288.395	286.564	159.761	157.472	449.53	89.722	75.074	460.974
2023/01/19_08:59:23.620	1674089963	620	312.656	288.395	286.564	159.303	157.015	449.53	89.722	75.532	460.974
2023/01/19_08:59:23.640	1674089963	640	312.199	287.937	286.564	159.303	157.015	449.53	89.722	75.989	460.974
2023/01/19_08:59:23.660	1674089963	660	312.199	287.479	286.106	159.303	156.557	449.072	89.722	75.989	460.516
2023/01/19_08:59:23.680	1674089963	680	312.199	287.479	286.106	158.846	156.557	449.072	90.18	75.989	460.058
2023/01/19_08:59:23.700	1674089963	700	312.199	287.479	286.106	158.388	156.099	448.614	90.18	76.447	459.601
2023/01/19_08:59:23.720	1674089963	720	311.741	287.479	286.106	157.472	155.641	447.699	90.18	76.447	458.685
2023/01/19_08:59:23.740	1674089963	740	311.741	287.021	285.648	157.472	155.184	447.241	90.18	76.447	458.227
2023/01/19_08:59:23.760	1674089963	760	311.741	287.021	285.648	157.472	154.726	447.699	90.18	76.905	458.685
2023/01/19_08:59:23.780	1674089963	780	311.741	287.479	286.106	157.472	155.184	448.614	90.18	76.905	459.601
2023/01/19_08:59:23.800	1674089963	800	311.741	287.479	286.106	157.472	154.726	448.614	90.18	76.905	459.601
2023/01/19_08:59:23.820	1674089963	820	311.741	287.479	286.106	157.015	154.726	448.156	90.638	76.905	459.601
2023/01/19_08:59:23.840	1674089963	840	311.741	287.479	286.106	156.557	154.268	448.156	90.18	76.905	459.143
2023/01/19_08:59:23.860	1674089963	860	311.283	287.937	286.106	156.557	154.268	447.241	90.18	76.905	458.685
2023/01/19_08:59:23.880	1674089963	880	311.283	287.479	286.106	156.099	154.268	447.241	90.18	76.447	458.227
2023/01/19_08:59:23.900	1674089963	900	311.283	287.479	286.106	156.099	154.268	446.325	90.18	76.447	457.77
2023/01/19_08:59:23.920	1674089963	920	311.741	287.479	286.106	155.641	153.352	446.325	89.722	76.447	456.854
2023/01/19_08:59:23.940	1674089963	940	311.741	287.937	286.564	155.641	153.352	445.867	90.18	76.447	456.854
2023/01/19_08:59:23.960	1674089963	960	311.741	287.937	286.564	156.099	153.81	446.325	89.722	76.447	457.312
2023/01/19_08:59:23.980	1674089963	980	312.199	287.937	286.564	156.099	154.268	447.241	90.18	76.447	458.227
2023/01/19_08:59:24.0	1674089964	0	312.199	288.395	286.564	156.557	154.268	447.241	90.18	76.447	458.227
2023/01/19_08:59:24.20	1674089964	20	312.656	288.395	287.021	156.099	154.268	447.241	90.18	75.989	458.227
2023/01/19_08:59:24.40	1674089964	40	313.114	288.395	287.021	156.557	154.268	447.699	90.18	75.989	459.143
2023/01/19_08:59:24.60	1674089964	60	313.114	288.395	287.021	156.557	154.268	447.699	89.722	75.532	458.685
2023/01/19_08:59:24.80	1674089964	80	313.114	288.395	287.021	156.557	154.268	448.156	89.722	75.532	459.143
2023/01/19_08:59:24.100	1674089964	100	313.114	288.395	287.021	156.557	154.268	447.241	89.722	75.532	458.227
2023/01/19_08:59:24.120	1674089964	120	313.114	288.395	287.021	156.557	154.268	447.241	89.265	75.532	458.227
2023/01/19_08:59:24.140	1674089964	140	313.114	288.395	287.021	157.015	154.726	447.241	89.265	75.532	458.227
2023/01/19_08:59:24.160	1674089964	160	313.114	288.395	287.021	157.472	154.726	447.699	89.265	75.532	458.227
2023/01/19_08:59:24.180	1674089964	180	313.114	288.395	287.021	157.472	155.184	448.614	89.265	75.532	459.601
2023/01/19_08:59:24.200	1674089964	200	313.114	288.395	287.021	157.472	155.184	448.156	89.265	75.989	458.685
2023/01/19_08:59:24.220	1674089964	220	313.114	288.395	287.021	157.472	155.641	447.699	89.265	75.989	458.685
2023/01/19_08:59:24.240	1674089964	240	313.114	288.395	287.021	157.93	155.641	448.156	89.265	75.989	458.685
2023/01/19_08:59:24.260	1674089964	260	312.199	288.395	287.021	157.93	155.641	447.699	89.265	75.532	458.685
2023/01/19_08:59:24.280	1674089964	280	312.199	287.937	286.564	158.388	156.099	447.241	88.807	75.532	458.227
2023/01/19_08:59:24.300	1674089964	300	312.199	287.479	286.106	158.846	156.557	446.783	88.807	75.532	457.77
2023/01/19_08:59:24.320	1674089964	320	312.199	287.479	286.106	158.846	156.099	446.783	88.807	75.532	457.77
2023/01/19_08:59:24.340	1674089964	340	311.741	287.479	286.106	158.388	156.099	446.783	88.807	75.532	457.77
2023/01/19_08:59:24.360	1674089964	360	312.199	287.479	286.106	158.846	156.099	447.699	88.807	75.989	458.685
2023/01/19_08:59:24.380	1674089964	380	312.199	287.479	286.106	158.846	156.557	447.699	88.807	76.447	458.685
2023/01/19_08:59:24.400	1674089964	400	312.199	287.479	286.106	158.846	156.557	448.614	88.349	76.447	459.601
2023/01/19_08:59:24.420	1674089964	420	312.199	287.937	286.106	158.846	156.557	448.614	88.349	76.447	459.601
2023/01/19_08:59:24.440	1674089964	440	312.199	287.479	286.106	158.846	156.099	448.156	88.349	76.447	459.143
2023/01/19_08:59:24.460	1674089964	460	312.199	287.479	286.106	158.388	156.099	447.241	88.349	76.447	458.227
2023/01/19_08:59:24.480	1674089964	480	312.656	287.479	286.106	158.388	156.099	447.241	88.349	76.447	458.227
2023/01/19_08:59:24.500	1674089964	500	312.656	287.479	286.106	157.93	156.099	447.241	87.891	76.447	458.227
2023/01/19_08:59:24.520	1674089964	520	313.114	287.479	286.106	157.472	155.641	447.241	88.349	76.447	458.227
2023/01/19_08:59:24.540	1674089964	540	313.114	287.479	286.106	157.472	154.726	447.241	88.349	76.447	458.227
2023/01/19_08:59:24.560	1674089964	560	313.114	287.479	286.106	157.015	154.726	447.241	88.349	76.447	458.227
2023/01/19_08:59:24.580	1674089964	580	313.114	287.479	286.106	156.557	154.726	447.241	88.349	76.447	458.227
2023/01/19_08:59:24.600	1674089964	600	313.114	287.479	286.106	156.557	154.726	447.241	87.891	76.447	458.227
2023/01/19_08:59:24.620	1674089964	620	313.114	287.479	286.106	156.557	154.726	447.241	88.349	76.447	458.227
2023/01/19_08:59:24.640	1674089964	640	313.114	287.479	286.106	157.015	154.726	448.156	88.349	76.447	459.143
2023/01/19_08:59:24.660	1674089964	660	313.114	287.479	286.106	157.015	154.726	448.156	88.807	76.447	459.143
2023/01/19_08:59:24.680	1674089964	680	313.114	287.479	286.106	156.557	154.268	447.699	88.807	76.447	458.227
2023/01/19_08:59:24.700	1674089964	700	313.114	287.479	286.106	156.099	154.268	447.241	88.807	75.989	458.227
2023/01/19_08:59:24.720	1674089964	720	313.114	287.479	286.106	156.099	153.352	446.783	89.265	75.989	457.77
2023/01/19_08:59:24.740	1674089964	740	313.114	287.479	286.106	156.099	153.81	446.783	89.265	75.989	457.77
2023/01/19_08:59:24.760	1674089964	760	313.114	287.479	286.106	156.099	154.268	447.241	88.807	75.989	458.227
2023/01/19_08:59:24.780	1674089964	780	313.572	287.479	286.106	156.557	154.268	447.699	88.807	76.447	458.685
2023/01/19_08:59:24.800	1674089964	800	313.572	287.479	286.106	156.557	154.726	447.699	88.807	76.447	458.685
2023/01/19_08:59:24.820	1674089964	820	313.114	287.479	286.106	156.557	154.268	447.241	88.807	76.447	458.227
2023/01/19_08:59:24.840	1674089964	840	313.114	287.479	286.106	156.557	154.726	447.241	88.807	75.989	458.227
2023/01/19_08:59:24.860	1674089964	860	313.114	287.021	285.648	157.015	154.726	446.783	88.807	75.532	457.77
2023/01/19_08:59:24.880	1674089964	880	313.114	287.479	286.106	157.015	154.726	447.241	88.807	75.532	458.227
2023/01/19_08:59:24.900	1674089964	900	312.656	287.479	286.106	156.557	154.726	446.325	88.807	75.532	457.77
2023/01/19_08:59:24.920	1674089964	920	313.114	287.021	285.648	156.557	154.268	446.325	88.807	75.532	457.312
2023/01/19_08:59:24.940	1674089964	940	312.656	287.021	285.648	156.557	154.726	445.867	88.807	75.532	456.854
2023/01/19_08:59:24.960	1674089964	960	312.656	287.479	285.648	157.015	154.726	446.325	88.349	75.989	457.77
2023/01/19_08:59:24.980	1674089964	980	313.114	287.479	286.106	157.472	155.184	447.241	88.349	76.447	458.227
2023/01/19_08:59:25.0	1674089965	0	313.114	287.021	285.648	157.472	155.184	447.241	87.891	76.447	458.227
2023/01/19_08:59:25.20	1674089965	20	313.114	287.021	285.648	157.472	155.641	446.325	87.891	75.989	457.77
2023/01/19_08:59:25.40	1674089965	40	313.114	287.479	286.106	157.472	155.641	446.325	87.891	75.989	457.77
2023/01/19_08:59:25.60	1674089965	60	313.114	287.479	286.106	157.472	155.184	446.783	87.891	75.989	457.77
2023/01/19_08:59:25.80	1674089965	80	313.114	287.021	285.648	157.472	155.184	446.325	87.891	75.989	457.312
2023/01/19_08:59:25.100	1674089965	100	313.572	287.021	285.648	157.472	155.184	445.867	87.891	75.532	456.396
2023/01/19_08:59:25.120	1674089965	120	313.572	287.021	285.648	157.015	154.726	444.952	87.891	75.074	455.938
2023/01/19_08:59:25.140	1674089965	140	313.572	287.021	285.648	156.557	154.726	444.952	88.349	75.074	455.938
2023/01/19_08:59:25.160	1674089965	160	313.572	287.021	285.648	157.015	154.726	444.952	87.891	75.074	455.938
2023/01/19_08:59:25.180	1674089965	180	313.572	287.021	285.648	157.015	154.726	445.41	88.349	75.074	456.396
2023/01/19_08:59:25.200	1674089965	200	313.572	287.479	286.106	157.472	155.641	445.867	88.349	75.074	456.854
2023/01/19_08:59:25.220	1674089965	220	313.572	287.479	286.106	157.472	155.641	445.867	88.349	75.074	456.854
2023/01/19_08:59:25.240	1674089965	240	313.572	287.479	286.106	157.93	155.641	445.867	88.349	74.616	456.854
2023/01/19_08:59:25.260	1674089965	260	313.572	287.479	286.106	157.93	155.641	445.41	87.891	74.616	456.396
2023/01/19_08:59:25.280	1674089965	280	314.03	287.937	286.564	157.93	156.099	445.867	87.891	74.616	456.854
2023/01/19_08:59:25.300	1674089965	300	313.572	288.395	286.564	157.93	155.641	444.952	87.434	74.616	455.938
2023/01/19_08:59:25.320	1674089965	320	314.03	287.937	286.564	157.93	155.641	445.41	87.434	74.616	456.396
2023/01/19_08:59:25.340	1674089965	340	313.572	287.937	286.564	157.93	156.099	445.867	87.434	75.074	456.854
2023/01/19_08:59:25.360	1674089965	360	313.572	288.395	287.021	157.93	156.099	445.867	87.434	75.074	456.854
2023/01/19_08:59:25.380	1674089965	380	313.572	288.395	287.021	158.846	156.099	446.783	87.434	75.074	457.77
2023/01/19_08:59:25.400	1674089965	400	313.572	288.395	287.021	158.846	156.557	446.325	86.976	75.074	457.77
2023/01/19_08:59:25.420	1674089965	420	313.572	288.395	287.021	158.846	156.557	446.783	86.976	75.074	457.77
2023/01/19_08:59:25.440	1674089965	440	313.572	288.852	287.479	158.846	156.557	446.783	86.976	75.074	457.77
2023/01/19_08:59:25.460	1674089965	460	313.114	288.852	287.479	158.846	156.557	446.783	86.976	75.074	457.77
2023/01/19_08:59:25.480	1674089965	480	313.114	288.395	287.021	158.846	156.557	446.325	86.976	74.616	457.77
2023/01/19_08:59:25.500	1674089965	500	313.114	288.395	287.021	158.846	156.099	446.325	87.434	74.616	457.312
2023/01/19_08:59:25.520	1674089965	520	313.114	288.852	287.479	158.388	156.099	446.325	87.434	74.616	457.312
2023/01/19_08:59:25.540	1674089965	540	312.656	288.852	287.479	158.388	156.099	445.867	87.434	74.158	456.854
2023/01/19_08:59:25.560	1674089965	560	312.656	288.852	287.479	158.846	156.557	446.325	87.434	74.158	457.312
2023/01/19_08:59:25.580	1674089965	580	313.114	288.852	287.479	158.846	156.557	446.325	87.434	74.158	457.77
2023/01/19_08:59:25.600	1674089965	600	312.656	289.31	287.937	159.303	156.557	447.241	87.434	74.158	458.227
2023/01/19_08:59:25.620	1674089965	620	312.656	289.31	287.937	159.303	156.557	447.699	87.434	74.158	458.685
2023/01/19_08:59:25.640	1674089965	640	312.656	288.852	287.479	158.846	156.557	447.241	87.434	74.158	458.227
2023/01/19_08:59:25.660	1674089965	660	313.114	289.31	287.937	158.846	156.557	446.783	87.434	74.158	457.77
2023/01/19_08:59:25.680	1674089965	680	312.656	289.31	287.937	158.388	156.557	447.241	87.434	74.158	458.227
2023/01/19_08:59:25.700	1674089965	700	312.656	289.31	287.937	157.93	156.099	446.783	86.976	74.158	457.77
2023/01/19_08:59:25.720	1674089965	720	313.114	288.852	287.479	157.93	156.099	446.783	87.434	74.158	457.77
2023/01/19_08:59:25.740	1674089965	740	313.114	289.31	287.937	158.846	156.557	447.241	87.434	74.158	458.227
2023/01/19_08:59:25.760	1674089965	760	313.114	289.31	287.937	159.303	157.015	448.156	87.434	74.158	459.143
2023/01/19_08:59:25.780	1674089965	780	313.572	289.31	287.937	159.303	157.015	449.072	87.434	74.158	460.058
2023/01/19_08:59:25.800	1674089965	800	313.572	288.852	287.479	159.303	157.015	449.072	87.434	74.616	460.058
2023/01/19_08:59:25.820	1674089965	820	313.572	288.852	287.479	159.303	157.472	449.072	87.434	74.616	460.058
2023/01/19_08:59:25.840	1674089965	840	313.572	289.31	287.937	159.761	157.472	449.072	87.434	74.616	460.058
2023/01/19_08:59:25.860	1674089965	860	313.114	288.852	287.479	159.761	157.472	448.614	87.434	74.158	459.601
2023/01/19_08:59:25.880	1674089965	880	313.572	288.852	287.479	160.219	157.472	448.614	87.434	74.158	459.601
2023/01/19_08:59:25.900	1674089965	900	313.114	288.852	287.021	160.219	157.93	447.699	87.434	74.158	458.685
2023/01/19_08:59:25.920	1674089965	920	313.114	288.395	287.021	160.219	157.93	447.241	87.434	74.158	458.227
2023/01/19_08:59:25.940	1674089965	940	312.199	288.395	287.021	160.219	157.472	446.325	87.434	74.158	457.77
2023/01/19_08:59:25.960	1674089965	960	312.199	287.937	286.564	160.219	157.93	447.241	87.434	74.616	458.227
2023/01/19_08:59:25.980	1674089965	980	312.199	288.395	287.021	160.219	157.93	447.699	87.434	74.616	458.685
2023/01/19_08:59:26.0	1674089966	0	312.199	288.395	287.021	160.219	157.93	447.699	87.434	74.158	458.685
2023/01/19_08:59:26.20	1674089966	20	312.199	288.395	287.021	159.761	157.472	447.241	87.434	74.158	458.227
2023/01/19_08:59:26.40	1674089966	40	312.199	287.937	286.564	159.303	157.472	446.783	87.891	74.158	457.77
2023/01/19_08:59:26.60	1674089966	60	312.199	287.937	286.564	159.303	157.015	445.867	87.434	73.7	456.854
2023/01/19_08:59:26.80	1674089966	80	311.741	288.395	287.021	159.303	156.557	444.494	87.434	73.7	455.481
2023/01/19_08:59:26.100	1674089966	100	311.741	288.395	286.564	158.846	156.557	443.579	87.434	73.7	454.565
2023/01/19_08:59:26.120	1674089966	120	311.741	287.937	286.564	158.846	156.099	443.121	87.434	73.7	454.107
2023/01/19_08:59:26.140	1674089966	140	311.741	288.395	287.021	157.93	155.641	442.663	87.434	73.7	453.65
2023/01/19_08:59:26.160	1674089966	160	311.741	288.395	287.021	157.93	155.641	443.121	87.434	73.7	454.107
2023/01/19_08:59:26.180	1674089966	180	312.199	288.395	287.021	157.93	155.641	443.121	86.976	74.158	454.107
2023/01/19_08:59:26.200	1674089966	200	312.199	288.395	287.021	157.472	155.641	442.663	86.976	74.158	453.65
2023/01/19_08:59:26.220	1674089966	220	312.199	288.395	287.021	157.472	155.184	442.663	86.976	74.158	453.192
2023/01/19_08:59:26.240	1674089966	240	312.199	288.852	287.479	157.015	154.726	442.663	86.976	74.158	453.192
2023/01/19_08:59:26.260	1674089966	260	312.199	288.852	287.479	156.557	154.726	441.748	86.976	73.7	452.734
2023/01/19_08:59:26.280	1674089966	280	312.656	288.395	287.021	156.557	154.268	441.748	86.976	73.7	452.734
2023/01/19_08:59:26.300	1674089966	300	312.656	288.852	287.479	156.557	154.268	441.748	86.976	73.7	452.734
2023/01/19_08:59:26.320	1674089966	320	312.656	288.852	287.479	156.099	154.268	442.205	86.976	73.7	453.192
2023/01/19_08:59:26.340	1674089966	340	312.656	288.852	287.479	156.099	154.268	442.663	86.976	73.7	453.192
2023/01/19_08:59:26.360	1674089966	360	313.114	288.852	287.479	156.099	154.268	442.663	87.434	73.7	453.65
2023/01/19_08:59:26.380	1674089966	380	313.114	288.852	287.479	156.557	154.726	443.579	86.976	73.7	454.107
2023/01/19_08:59:26.400	1674089966	400	313.114	288.852	287.479	156.557	154.726	443.579	86.976	74.158	454.107
2023/01/19_08:59:26.420	1674089966	420	313.114	288.852	287.479	156.557	154.726	444.036	87.434	74.158	454.565
2023/01/19_08:59:26.440	1674089966	440	313.114	288.395	287.021	157.015	154.726	444.036	87.434	74.158	454.565
2023/01/19_08:59:26.460	1674089966	460	312.656	288.395	287.021	157.015	154.726	444.036	87.434	74.158	455.023
2023/01/19_08:59:26.480	1674089966	480	312.656	288.395	287.021	157.472	155.184	444.494	87.434	74.158	455.481
2023/01/19_08:59:26.500	1674089966	500	312.656	287.937	286.564	157.472	155.184	444.494	87.434	74.158	455.481
2023/01/19_08:59:26.520	1674089966	520	312.656	287.479	286.106	156.557	154.726	444.494	87.434	74.158	455.481
2023/01/19_08:59:26.540	1674089966	540	312.656	287.479	286.106	157.015	154.726	444.494	87.434	73.7	455.481
2023/01/19_08:59:26.560	1674089966	560	312.199	287.479	286.106	157.472	155.184	444.952	87.891	73.7	455.938
2023/01/19_08:59:26.580	1674089966	580	312.199	287.479	286.106	157.93	155.641	445.867	87.891	74.158	456.396
2023/01/19_08:59:26.600	1674089966	600	312.199	287.479	286.106	157.93	155.641	445.867	87.434	74.158	456.854
2023/01/19_08:59:26.620	1674089966	620	312.199	287.479	286.106	157.93	155.641	445.867	87.434	74.158	456.854
2023/01/19_08:59:26.640	1674089966	640	312.199	287.479	286.106	158.388	156.099	446.325	87.434	74.158	457.77
2023/01/19_08:59:26.660	1674089966	660	312.199	287.479	286.106	158.846	156.557	445.867	87.434	73.7	456.854
2023/01/19_08:59:26.680	1674089966	680	312.199	287.479	286.106	158.846	156.557	445.867	87.434	73.7	456.854
2023/01/19_08:59:26.700	1674089966	700	311.741	287.479	286.106	158.846	156.557	445.867	87.434	73.243	456.854
2023/01/19_08:59:26.720	1674089966	720	311.741	287.479	286.106	159.303	157.015	445.867	87.434	73.243	456.854
2023/01/19_08:59:26.740	1674089966	740	311.741	287.479	286.106	159.303	157.472	445.867	87.434	73.243	456.854
2023/01/19_08:59:26.760	1674089966	760	312.199	287.479	286.106	159.761	157.472	446.783	87.434	73.243	457.77
2023/01/19_08:59:26.780	1674089966	780	312.199	287.937	286.564	160.219	157.93	447.699	87.434	73.243	458.685
2023/01/19_08:59:26.800	1674089966	800	312.199	287.937	286.564	160.677	158.388	447.699	87.434	73.243	458.685
2023/01/19_08:59:26.820	1674089966	820	312.199	287.937	286.564	160.677	158.846	447.241	87.434	73.243	458.227
2023/01/19_08:59:26.840	1674089966	840	312.199	287.479	286.106	161.135	158.846	447.241	87.434	73.243	458.227
2023/01/19_08:59:26.860	1674089966	860	312.199	287.937	286.564	160.677	158.846	446.783	87.434	72.785	457.77
2023/01/19_08:59:26.880	1674089966	880	312.199	287.937	286.564	160.677	158.846	447.241	87.434	73.243	458.227
2023/01/19_08:59:26.900	1674089966	900	311.741	287.479	286.106	160.677	158.846	446.325	87.891	72.785	457.312
2023/01/19_08:59:26.920	1674089966	920	312.199	287.479	286.106	160.677	158.846	446.325	87.891	73.243	457.312
2023/01/19_08:59:26.940	1674089966	940	311.741	287.479	286.106	160.677	158.388	445.867	87.434	73.243	456.854
2023/01/19_08:59:26.960	1674089966	960	312.199	287.479	286.106	161.135	158.846	446.325	87.434	73.243	457.312
2023/01/19_08:59:26.980	1674089966	980	312.199	287.479	286.106	161.135	158.846	446.325	87.434	73.7	457.312
2023/01/19_08:59:27.0	1674089967	0	312.199	287.479	286.106	161.135	158.846	446.325	87.434	73.7	457.312
2023/01/19_08:59:27.20	1674089967	20	312.199	287.479	286.106	161.135	159.303	446.325	87.434	73.7	457.312
2023/01/19_08:59:27.40	1674089967	40	311.741	287.479	286.106	161.135	159.303	445.867	87.434	73.7	456.854
2023/01/19_08:59:27.60	1674089967	60	311.741	287.021	285.648	161.135	158.846	445.867	87.434	73.243	456.396
2023/01/19_08:59:27.80	1674089967	80	311.741	287.021	285.648	161.135	158.846	444.952	87.434	73.243	456.396
2023/01/19_08:59:27.100	1674089967	100	311.741	287.021	285.648	160.677	158.846	444.494	87.434	73.243	455.481
2023/01/19_08:59:27.120	1674089967	120	311.741	287.021	285.648	160.677	157.93	444.036	87.434	73.243	455.023
2023/01/19_08:59:27.140	1674089967	140	311.741	286.564	285.19	160.219	157.93	443.579	87.434	73.243	454.565
2023/01/19_08:59:27.160	1674089967	160	311.283	286.564	285.19	160.677	157.93	444.036	87.434	73.7	455.023
2023/01/19_08:59:27.180	1674089967	180	311.283	287.021	285.648	160.677	158.388	444.036	87.434	73.7	455.023
2023/01/19_08:59:27.200	1674089967	200	311.283	287.021	285.648	160.677	158.846	444.494	87.434	73.7	455.023
2023/01/19_08:59:27.220	1674089967	220	311.283	286.564	285.19	160.219	157.93	443.579	87.434	73.7	454.107
2023/01/19_08:59:27.240	1674089967	240	311.283	286.564	285.19	160.219	157.93	443.579	87.434	73.7	454.107
2023/01/19_08:59:27.260	1674089967	260	311.283	286.564	285.19	159.761	157.472	443.121	87.434	73.243	454.107
2023/01/19_08:59:27.280	1674089967	280	311.283	287.021	285.648	160.219	157.93	444.036	87.434	73.243	454.565
2023/01/19_08:59:27.300	1674089967	300	311.283	286.564	285.19	160.219	157.93	443.121	87.434	73.243	454.107
2023/01/19_08:59:27.320	1674089967	320	311.741	287.021	285.648	159.761	157.472	443.579	87.891	73.243	454.565
2023/01/19_08:59:27.340	1674089967	340	311.741	287.021	285.648	160.219	157.472	444.036	87.891	73.243	455.023
2023/01/19_08:59:27.360	1674089967	360	311.741	287.021	285.648	160.219	157.93	444.494	87.891	73.243	455.023
2023/01/19_08:59:27.380	1674089967	380	312.199	287.021	285.648	160.219	157.93	444.952	87.891	73.243	455.938
2023/01/19_08:59:27.400	1674089967	400	312.199	287.021	285.648	160.219	157.93	444.952	87.434	73.7	456.396
2023/01/19_08:59:27.420	1674089967	420	312.199	287.021	285.648	159.761	157.472	445.41	87.434	73.7	456.396
2023/01/19_08:59:27.440	1674089967	440	312.199	287.479	286.106	159.303	157.472	445.41	87.434	73.7	456.396
2023/01/19_08:59:27.460	1674089967	460	312.199	287.479	285.648	159.303	157.015	444.952	87.434	73.243	456.396
2023/01/19_08:59:27.480	1674089967	480	312.199	287.479	286.106	158.846	156.557	445.41	87.434	73.7	456.396
2023/01/19_08:59:27.500	1674089967	500	312.199	287.479	286.106	158.846	156.557	444.494	86.976	73.7	455.481
2023/01/19_08:59:27.520	1674089967	520	312.199	287.479	286.106	158.388	156.099	444.494	86.976	74.158	455.481
2023/01/19_08:59:27.540	1674089967	540	311.741	287.479	286.106	158.388	156.099	444.494	86.976	74.158	455.481
2023/01/19_08:59:27.560	1674089967	560	312.199	287.479	286.106	157.93	156.099	444.952	86.976	74.158	455.938
2023/01/19_08:59:27.580	1674089967	580	312.199	287.937	286.106	158.846	156.099	445.867	86.976	74.616	456.854
2023/01/19_08:59:27.600	1674089967	600	312.199	287.937	286.564	158.846	156.099	446.325	86.976	75.074	457.312
2023/01/19_08:59:27.620	1674089967	620	312.199	287.937	286.564	158.388	156.099	446.325	87.434	74.616	457.312
2023/01/19_08:59:27.640	1674089967	640	311.741	287.937	286.564	158.846	156.557	446.325	87.434	74.158	457.77
2023/01/19_08:59:27.660	1674089967	660	311.741	287.937	286.564	158.846	156.557	446.325	87.434	74.158	457.77
2023/01/19_08:59:27.680	1674089967	680	311.741	287.937	286.564	159.303	157.015	446.325	87.434	74.158	457.312
2023/01/19_08:59:27.700	1674089967	700	311.741	287.937	286.564	159.303	157.015	445.867	87.434	74.158	456.854
2023/01/19_08:59:27.720	1674089967	720	311.741	287.937	286.564	159.303	156.557	445.41	87.891	73.7	456.396
2023/01/19_08:59:27.740	1674089967	740	311.741	287.937	286.564	159.761	157.472	445.867	87.434	74.158	456.854
2023/01/19_08:59:27.760	1674089967	760	311.283	287.479	286.106	160.219	157.93	446.783	87.434	74.158	457.77
2023/01/19_08:59:27.780	1674089967	780	311.741	287.479	286.106	160.219	157.93	447.241	87.891	74.158	458.227
2023/01/19_08:59:27.800	1674089967	800	311.741	287.479	286.106	160.677	158.388	447.699	87.891	74.158	458.685
2023/01/19_08:59:27.820	1674089967	820	311.283	287.479	286.106	160.677	158.388	447.699	87.891	74.158	458.685
2023/01/19_08:59:27.840	1674089967	840	311.283	287.479	286.106	161.135	158.846	447.699	87.891	74.158	459.143
2023/01/19_08:59:27.860	1674089967	860	311.283	287.479	286.106	161.135	158.846	447.699	87.434	74.158	458.685
2023/01/19_08:59:27.880	1674089967	880	311.283	287.479	286.106	161.592	159.303	447.699	87.434	74.158	459.143
2023/01/19_08:59:27.900	1674089967	900	311.283	287.479	286.106	162.05	159.303	447.699	87.434	73.7	458.685
2023/01/19_08:59:27.920	1674089967	920	311.283	287.479	286.106	161.592	159.303	447.241	87.434	73.7	458.227
2023/01/19_08:59:27.940	1674089967	940	311.283	287.479	286.106	161.592	159.303	446.783	87.434	73.7	457.77
2023/01/19_08:59:27.960	1674089967	960	311.283	287.479	286.106	162.05	159.761	447.241	87.434	73.7	458.227
2023/01/19_08:59:27.980	1674089967	980	311.741	287.479	286.106	162.508	160.219	447.699	87.434	73.243	458.685
2023/01/19_08:59:28.0	1674089968	0	311.741	287.479	286.106	162.508	160.219	448.614	87.434	73.243	459.601
2023/01/19_08:59:28.20	1674089968	20	312.199	287.937	286.564	162.966	160.677	449.072	87.434	73.243	460.058
2023/01/19_08:59:28.40	1674089968	40	312.199	287.937	286.564	162.508	160.219	449.072	87.434	73.7	460.058
2023/01/19_08:59:28.60	1674089968	60	312.199	287.937	286.564	162.508	160.677	449.072	87.434	73.7	460.058
2023/01/19_08:59:28.80	1674089968	80	312.199	287.937	286.564	162.508	160.219	448.614	86.976	73.7	459.601
2023/01/19_08:59:28.100	1674089968	100	312.199	287.479	286.106	162.508	160.219	447.699	86.976	73.243	458.685
2023/01/19_08:59:28.120	1674089968	120	312.199	287.937	286.564	162.05	160.219	448.614	86.976	73.7	459.601
2023/01/19_08:59:28.140	1674089968	140	312.199	287.937	286.564	162.05	160.219	448.614	86.976	73.7	459.601
2023/01/19_08:59:28.160	1674089968	160	312.199	287.937	286.564	162.05	160.219	448.614	87.434	73.7	459.601
2023/01/19_08:59:28.180	1674089968	180	312.656	287.937	286.564	162.05	160.219	449.072	86.976	73.7	460.058
2023/01/19_08:59:28.200	1674089968	200	312.199	287.937	286.564	161.592	159.303	448.614	86.976	73.7	459.601
2023/01/19_08:59:28.220	1674089968	220	312.656	287.937	286.564	161.135	159.303	448.614	86.976	73.7	459.601
2023/01/19_08:59:28.240	1674089968	240	312.199	287.479	286.106	161.592	159.303	448.156	87.434	73.7	459.143
2023/01/19_08:59:28.260	1674089968	260	312.199	287.479	286.106	161.135	158.846	447.699	87.434	73.7	458.685
2023/01/19_08:59:28.280	1674089968	280	312.199	287.479	286.106	161.135	158.846	447.241	87.434	73.7	458.227
2023/01/19_08:59:28.300	1674089968	300	312.199	287.479	286.106	160.677	158.388	447.241	87.434	73.7	458.227
2023/01/19_08:59:28.320	1674089968	320	312.199	287.479	286.106	160.219	157.93	446.783	87.434	73.7	457.77
2023/01/19_08:59:28.340	1674089968	340	312.199	287.479	285.648	159.761	157.472	446.325	87.891	73.7	457.312
2023/01/19_08:59:28.360	1674089968	360	312.199	287.479	286.106	159.303	157.015	446.325	87.891	73.7	457.77
2023/01/19_08:59:28.380	1674089968	380	312.199	287.479	286.106	158.846	156.557	446.783	87.891	73.7	457.77
2023/01/19_08:59:28.400	1674089968	400	312.199	287.479	286.106	158.846	156.099	446.783	87.891	73.7	457.77
2023/01/19_08:59:28.420	1674089968	420	312.199	287.479	286.106	158.388	156.099	446.783	87.891	73.7	457.77
2023/01/19_08:59:28.440	1674089968	440	312.199	287.479	286.106	158.388	156.099	446.325	87.891	74.158	457.77
2023/01/19_08:59:28.460	1674089968	460	311.741	287.479	286.106	158.388	156.099	445.867	87.891	73.7	456.854
2023/01/19_08:59:28.480	1674089968	480	311.741	287.479	286.106	158.846	156.099	446.325	87.891	73.7	457.77
2023/01/19_08:59:28.500	1674089968	500	312.199	287.937	286.106	158.388	156.099	446.783	87.891	73.7	457.77
2023/01/19_08:59:28.520	1674089968	520	312.199	287.937	286.564	157.93	155.641	446.325	88.349	73.7	457.312
2023/01/19_08:59:28.540	1674089968	540	312.199	288.395	286.564	157.472	155.641	446.325	88.349	73.7	457.312
2023/01/19_08:59:28.560	1674089968	560	312.199	287.937	286.564	157.472	155.184	446.325	88.807	73.7	457.77
2023/01/19_08:59:28.580	1674089968	580	312.656	288.395	287.021	157.472	155.184	447.241	88.807	73.7	458.227
2023/01/19_08:59:28.600	1674089968	600	312.199	288.395	287.021	157.472	155.184	446.783	88.807	73.7	457.77
2023/01/19_08:59:28.620	1674089968	620	312.656	288.395	287.021	157.472	155.184	446.325	88.807	73.7	457.312
2023/01/19_08:59:28.640	1674089968	640	312.656	288.395	287.021	157.472	155.641	446.325	88.807	73.7	457.312
2023/01/19_08:59:28.660	1674089968	660	312.656	288.395	287.021	157.015	154.726	446.325	88.807	73.7	456.854
2023/01/19_08:59:28.680	1674089968	680	312.656	288.852	287.021	156.557	154.268	446.325	88.807	73.7	457.312
2023/01/19_08:59:28.700	1674089968	700	312.656	288.395	287.021	156.099	154.268	445.867	88.807	73.7	456.854
2023/01/19_08:59:28.720	1674089968	720	312.656	288.395	287.021	156.099	154.268	445.867	89.265	73.7	456.854
2023/01/19_08:59:28.740	1674089968	740	313.114	288.395	287.021	156.099	153.81	445.41	88.807	73.7	456.396
2023/01/19_08:59:28.760	1674089968	760	313.114	288.852	287.479	156.099	153.81	445.867	88.807	74.158	456.854
2023/01/19_08:59:28.780	1674089968	780	313.114	288.852	287.479	156.099	154.268	446.325	88.807	74.158	457.312
2023/01/19_08:59:28.800	1674089968	800	313.114	288.852	287.021	156.099	154.268	445.867	88.807	74.616	456.854
2023/01/19_08:59:28.820	1674089968	820	313.114	288.852	287.479	156.099	154.268	445.41	88.807	75.074	456.396
2023/01/19_08:59:28.840	1674089968	840	313.114	288.852	287.479	156.099	154.268	445.867	88.349	75.074	456.396
2023/01/19_08:59:28.860	1674089968	860	313.114	288.852	287.021	156.099	154.268	444.952	88.349	75.074	455.938
2023/01/19_08:59:28.880	1674089968	880	313.114	288.395	287.021	156.099	154.268	445.41	88.349	75.074	456.396
2023/01/19_08:59:28.900	1674089968	900	312.656	288.852	287.021	156.099	154.268	444.952	88.349	75.074	456.396
2023/01/19_08:59:28.920	1674089968	920	313.114	288.852	287.479	156.099	153.81	445.41	88.349	75.074	456.396
2023/01/19_08:59:28.940	1674089968	940	312.656	288.395	287.021	156.099	153.81	444.952	88.349	75.074	455.938
2023/01/19_08:59:28.960	1674089968	960	313.114	288.395	287.021	156.099	154.268	445.867	88.807	75.074	456.854
2023/01/19_08:59:28.980	1674089968	980	313.114	288.852	287.021	156.557	154.268	446.783	88.807	75.074	457.77
2023/01/19_08:59:29.0	1674089969	0	313.114	288.852	287.021	156.557	154.726	447.241	88.807	75.074	458.227
2023/01/19_08:59:29.20	1674089969	20	312.656	288.395	287.021	156.557	154.268	447.241	88.807	75.074	458.227
2023/01/19_08:59:29.40	1674089969	40	312.656	288.395	287.021	156.557	154.268	447.241	89.265	75.074	458.227
2023/01/19_08:59:29.60	1674089969	60	312.656	288.395	287.021	156.557	154.268	447.241	89.265	75.074	458.227
2023/01/19_08:59:29.80	1674089969	80	312.199	288.852	287.021	156.557	154.268	447.241	88.807	75.074	458.227
2023/01/19_08:59:29.100	1674089969	100	312.199	288.395	287.021	156.557	154.726	447.241	89.265	75.074	458.227
2023/01/19_08:59:29.120	1674089969	120	312.199	288.395	287.021	156.557	154.268	446.783	89.265	75.074	457.77
2023/01/19_08:59:29.140	1674089969	140	312.199	288.395	287.021	156.557	154.268	446.783	89.265	75.074	457.77
2023/01/19_08:59:29.160	1674089969	160	312.656	288.852	287.021	157.015	154.726	447.241	89.265	74.616	458.227
2023/01/19_08:59:29.180	1674089969	180	313.114	288.395	287.021	157.472	155.184	447.699	89.722	74.158	458.685
2023/01/19_08:59:29.200	1674089969	200	313.114	288.395	287.021	157.472	155.641	448.156	89.722	74.158	459.143
2023/01/19_08:59:29.220	1674089969	220	313.114	288.395	287.021	157.472	154.726	448.156	90.18	74.158	459.143
2023/01/19_08:59:29.240	1674089969	240	313.114	288.395	287.021	157.472	155.184	448.156	90.18	74.158	459.143
2023/01/19_08:59:29.260	1674089969	260	313.114	288.395	287.021	157.015	154.726	447.241	90.18	73.7	458.227
2023/01/19_08:59:29.280	1674089969	280	313.114	288.395	287.021	157.472	155.184	447.241	90.18	73.7	458.227
2023/01/19_08:59:29.300	1674089969	300	313.114	288.395	287.021	157.015	154.726	446.783	90.18	73.7	457.77
2023/01/19_08:59:29.320	1674089969	320	313.114	288.395	287.021	157.015	154.726	446.325	90.18	73.243	457.77
2023/01/19_08:59:29.340	1674089969	340	313.114	288.395	287.021	157.015	154.726	445.867	90.18	73.243	456.854
2023/01/19_08:59:29.360	1674089969	360	313.114	288.395	287.021	157.472	155.184	445.867	90.18	72.785	456.854
2023/01/19_08:59:29.380	1674089969	380	313.114	288.395	287.021	157.015	154.726	446.325	90.18	72.785	456.854
2023/01/19_08:59:29.400	1674089969	400	313.114	288.395	287.021	156.557	154.726	445.867	90.18	72.785	456.854
2023/01/19_08:59:29.420	1674089969	420	313.114	288.395	287.021	157.472	155.184	445.867	90.18	72.327	456.396
2023/01/19_08:59:29.440	1674089969	440	313.114	288.395	287.021	157.472	155.184	445.41	90.18	72.327	456.396
2023/01/19_08:59:29.460	1674089969	460	313.114	288.395	287.021	157.472	155.184	444.494	89.722	71.869	455.481
2023/01/19_08:59:29.480	1674089969	480	313.114	288.395	287.021	157.015	154.726	444.036	89.722	71.869	455.023
2023/01/19_08:59:29.500	1674089969	500	313.114	288.395	287.021	156.557	154.726	443.121	89.722	71.412	453.65
2023/01/19_08:59:29.520	1674089969	520	313.114	287.937	286.564	156.557	154.726	442.205	89.265	70.954	453.192
2023/01/19_08:59:29.540	1674089969	540	313.114	288.395	286.564	156.557	154.268	441.748	89.265	70.954	452.734
2023/01/19_08:59:29.560	1674089969	560	313.114	288.395	286.564	156.557	154.268	441.748	89.265	70.954	452.276
2023/01/19_08:59:29.580	1674089969	580	313.114	288.395	286.564	156.557	154.268	441.29	88.807	70.954	452.276
2023/01/19_08:59:29.600	1674089969	600	313.114	288.395	286.564	156.557	154.268	441.29	88.807	70.954	451.818
2023/01/19_08:59:29.620	1674089969	620	313.114	288.395	287.021	156.557	154.268	441.29	88.349	70.954	451.818
2023/01/19_08:59:29.640	1674089969	640	313.114	287.937	286.564	156.099	154.268	440.374	88.349	70.496	450.903
2023/01/19_08:59:29.660	1674089969	660	313.114	287.937	286.564	156.099	154.268	439.459	88.349	70.038	449.987
2023/01/19_08:59:29.680	1674089969	680	312.199	287.479	286.106	156.557	154.268	439.001	88.349	69.581	449.53
2023/01/19_08:59:29.700	1674089969	700	312.656	287.937	286.106	156.557	154.268	438.543	88.349	69.581	449.53
2023/01/19_08:59:29.720	1674089969	720	312.656	287.479	286.106	156.557	154.268	438.085	88.807	69.123	448.614
2023/01/19_08:59:29.740	1674089969	740	313.114	287.479	286.106	156.557	154.268	438.085	88.349	69.123	448.614
2023/01/19_08:59:29.760	1674089969	760	313.114	287.479	286.106	156.557	154.726	438.543	88.349	69.123	449.072
2023/01/19_08:59:29.780	1674089969	780	313.572	287.937	286.106	157.015	154.726	438.543	87.891	69.123	449.53
2023/01/19_08:59:29.800	1674089969	800	313.572	287.479	286.106	157.015	154.726	438.543	87.891	69.123	449.53
2023/01/19_08:59:29.820	1674089969	820	313.572	287.479	286.106	157.472	155.184	438.543	87.891	68.665	449.53
2023/01/19_08:59:29.840	1674089969	840	314.03	287.937	286.564	157.93	155.641	439.459	87.891	68.665	450.445
2023/01/19_08:59:29.860	1674089969	860	314.03	287.937	286.564	157.472	155.641	438.543	87.891	68.665	449.53
2023/01/19_08:59:29.880	1674089969	880	314.487	287.937	286.564	157.93	155.641	439.459	87.891	68.665	449.987
2023/01/19_08:59:29.900	1674089969	900	314.487	288.395	286.564	158.388	156.099	439.001	87.434	68.207	449.53
2023/01/19_08:59:29.920	1674089969	920	314.487	288.395	287.021	158.388	156.099	438.543	87.434	68.207	449.53
2023/01/19_08:59:29.940	1674089969	940	314.487	288.395	287.021	158.846	156.557	439.001	87.434	68.665	449.53
2023/01/19_08:59:29.960	1674089969	960	314.945	288.395	287.021	159.303	156.557	439.459	87.434	68.665	450.445
2023/01/19_08:59:29.980	1674089969	980	314.487	288.395	287.021	159.761	157.472	440.374	86.976	68.665	450.903
2023/01/19_08:59:30.0	1674089970	0	314.945	288.395	287.021	160.219	157.472	440.832	86.976	69.123	451.818
2023/01/19_08:59:30.20	1674089970	20	314.945	288.395	287.021	160.219	157.472	440.832	86.976	69.123	451.818
2023/01/19_08:59:30.40	1674089970	40	314.945	288.395	287.021	160.677	157.93	441.29	86.976	68.665	452.276
2023/01/19_08:59:30.60	1674089970	60	314.945	288.395	287.021	160.677	158.846	441.29	86.976	68.665	451.818
2023/01/19_08:59:30.80	1674089970	80	314.945	288.395	287.021	161.135	158.846	441.29	86.518	68.665	451.818
2023/01/19_08:59:30.100	1674089970	100	314.487	288.395	287.021	161.135	158.846	440.832	86.518	68.665	451.818
2023/01/19_08:59:30.120	1674089970	120	314.487	288.395	287.021	160.677	158.846	441.29	86.518	69.123	451.818
2023/01/19_08:59:30.140	1674089970	140	314.487	288.395	287.021	161.135	158.846	441.29	86.06	69.123	451.818
2023/01/19_08:59:30.160	1674089970	160	314.487	288.395	287.021	161.135	159.303	441.748	86.06	69.123	452.276
2023/01/19_08:59:30.180	1674089970	180	314.487	288.395	286.564	161.592	159.303	441.748	86.06	69.123	453.192
2023/01/19_08:59:30.200	1674089970	200	314.487	287.937	286.564	162.05	159.303	441.748	86.06	69.123	452.734
2023/01/19_08:59:30.220	1674089970	220	314.487	287.937	286.564	162.05	159.761	441.748	86.06	69.123	453.192
2023/01/19_08:59:30.240	1674089970	240	314.487	287.479	286.106	162.508	160.219	441.748	86.06	69.123	452.734
2023/01/19_08:59:30.260	1674089970	260	314.487	287.479	286.106	162.508	160.219	441.29	86.06	69.123	452.276
2023/01/19_08:59:30.280	1674089970	280	314.487	287.479	286.106	162.05	159.761	441.29	86.06	69.123	452.276
2023/01/19_08:59:30.300	1674089970	300	314.487	287.479	286.106	162.05	159.761	441.748	86.06	69.123	452.734
2023/01/19_08:59:30.320	1674089970	320	314.487	287.937	286.106	162.05	159.761	441.748	86.06	69.123	453.192
2023/01/19_08:59:30.340	1674089970	340	314.487	287.937	286.564	161.592	159.303	441.748	86.06	68.665	452.734
2023/01/19_08:59:30.360	1674089970	360	314.487	288.395	287.021	161.592	159.303	442.205	86.06	68.665	453.192
2023/01/19_08:59:30.380	1674089970	380	314.945	288.395	287.021	162.05	159.303	442.663	86.06	69.123	453.65
2023/01/19_08:59:30.400	1674089970	400	314.945	288.395	287.021	162.05	159.761	443.121	86.06	69.123	453.65
2023/01/19_08:59:30.420	1674089970	420	314.945	288.395	287.021	162.05	159.761	442.663	86.06	68.665	453.192
2023/01/19_08:59:30.440	1674089970	440	314.945	288.395	287.021	162.05	159.761	442.663	86.06	68.665	453.192
2023/01/19_08:59:30.460	1674089970	460	314.945	288.852	287.021	162.05	159.761	442.663	86.06	68.665	453.65
2023/01/19_08:59:30.480	1674089970	480	315.403	288.852	287.479	162.05	159.761	443.121	86.06	68.665	454.107
2023/01/19_08:59:30.500	1674089970	500	315.403	288.852	287.479	162.05	159.761	443.121	86.06	68.207	454.107
2023/01/19_08:59:30.520	1674089970	520	315.403	288.852	287.479	162.05	159.303	443.121	86.518	67.749	453.65
2023/01/19_08:59:30.540	1674089970	540	315.403	288.852	287.479	162.05	159.761	443.121	86.518	67.749	454.107
2023/01/19_08:59:30.560	1674089970	560	315.403	289.31	287.479	162.508	160.219	443.121	86.518	67.749	454.107
2023/01/19_08:59:30.580	1674089970	580	315.861	289.31	287.937	162.508	160.219	444.036	86.06	67.749	455.023
2023/01/19_08:59:30.600	1674089970	600	315.861	289.31	287.937	162.508	160.219	443.579	86.06	67.749	454.107
2023/01/19_08:59:30.620	1674089970	620	315.861	289.31	287.937	162.508	160.219	443.121	86.06	67.749	454.107
2023/01/19_08:59:30.640	1674089970	640	315.861	289.31	287.937	162.508	160.219	444.036	86.06	67.749	454.565
2023/01/19_08:59:30.660	1674089970	660	315.403	289.31	287.937	162.508	160.219	443.121	86.06	67.749	454.107
2023/01/19_08:59:30.680	1674089970	680	315.403	289.31	287.479	162.508	160.219	443.579	86.06	67.749	454.107
2023/01/19_08:59:30.700	1674089970	700	315.403	289.31	287.479	162.05	160.219	442.663	86.518	67.749	453.65
2023/01/19_08:59:30.720	1674089970	720	314.945	289.31	287.479	162.05	159.761	442.663	86.518	67.292	453.192
2023/01/19_08:59:30.740	1674089970	740	314.945	288.852	287.479	162.05	159.761	442.205	86.06	67.749	453.192
2023/01/19_08:59:30.760	1674089970	760	314.945	288.852	287.479	162.508	160.219	442.205	86.06	67.749	453.192
2023/01/19_08:59:30.780	1674089970	780	314.945	289.31	287.479	162.966	160.677	442.663	86.06	67.749	453.65
2023/01/19_08:59:30.800	1674089970	800	314.945	289.31	287.937	163.423	160.677	442.205	86.06	67.749	453.192
2023/01/19_08:59:30.820	1674089970	820	314.945	288.852	287.479	163.423	160.677	441.748	86.06	67.749	453.192
2023/01/19_08:59:30.840	1674089970	840	314.487	288.852	287.479	162.966	160.677	441.748	86.06	67.749	452.734
2023/01/19_08:59:30.860	1674089970	860	314.487	288.852	287.479	162.966	160.677	441.29	86.06	67.292	451.818
2023/01/19_08:59:30.880	1674089970	880	314.487	289.31	287.937	163.423	160.677	441.29	86.06	67.292	451.818
2023/01/19_08:59:30.900	1674089970	900	314.487	289.31	287.937	163.423	161.135	440.374	86.06	67.292	451.361
2023/01/19_08:59:30.920	1674089970	920	314.487	289.31	287.937	163.423	160.677	440.374	86.06	67.292	451.818
2023/01/19_08:59:30.940	1674089970	940	314.487	289.31	288.395	163.423	160.677	440.374	86.06	67.292	451.361
2023/01/19_08:59:30.960	1674089970	960	314.487	289.768	288.395	163.423	160.677	441.29	86.06	67.292	452.276
2023/01/19_08:59:30.980	1674089970	980	314.487	289.768	288.395	163.423	160.677	441.748	86.06	67.292	452.276
2023/01/19_08:59:31.0	1674089971	0	314.487	289.768	288.395	162.966	160.677	441.29	86.06	67.749	451.818
2023/01/19_08:59:31.20	1674089971	20	314.945	289.768	288.395	162.508	160.219	440.374	86.06	67.749	451.818
2023/01/19_08:59:31.40	1674089971	40	314.945	289.768	288.395	162.508	160.219	440.374	85.602	67.749	450.903
2023/01/19_08:59:31.60	1674089971	60	314.945	289.768	288.395	162.508	160.219	439.916	85.602	67.749	450.903
2023/01/19_08:59:31.80	1674089971	80	314.945	289.768	288.395	162.05	159.761	439.459	85.602	67.749	450.445
2023/01/19_08:59:31.100	1674089971	100	314.945	289.768	288.395	161.592	159.303	439.459	85.602	67.292	449.987
2023/01/19_08:59:31.120	1674089971	120	314.945	289.768	288.395	161.135	159.303	439.001	86.06	67.292	449.53
2023/01/19_08:59:31.140	1674089971	140	314.945	289.768	288.395	161.135	159.303	439.001	86.06	67.292	449.53
2023/01/19_08:59:31.160	1674089971	160	314.945	289.768	288.395	161.592	159.303	439.001	86.06	67.292	449.987
2023/01/19_08:59:31.180	1674089971	180	315.403	289.768	288.395	161.592	159.303	439.916	86.06	67.292	450.445
2023/01/19_08:59:31.200	1674089971	200	315.403	290.226	288.852	161.592	159.303	439.916	86.06	67.292	450.903
2023/01/19_08:59:31.220	1674089971	220	315.403	290.226	288.395	161.135	158.846	439.916	86.06	67.292	450.445
2023/01/19_08:59:31.240	1674089971	240	315.403	290.226	288.852	161.592	159.303	440.374	86.06	67.292	450.903
2023/01/19_08:59:31.260	1674089971	260	315.403	290.226	288.852	161.135	159.303	440.374	86.06	67.292	450.903
2023/01/19_08:59:31.280	1674089971	280	315.403	290.226	288.852	161.592	159.303	440.374	86.06	67.292	451.361
2023/01/19_08:59:31.300	1674089971	300	315.403	290.226	288.395	161.135	158.846	439.916	86.06	67.292	450.903
2023/01/19_08:59:31.320	1674089971	320	314.945	289.768	288.395	161.135	159.303	440.374	86.06	67.292	450.903
2023/01/19_08:59:31.340	1674089971	340	314.945	289.768	288.395	161.592	159.303	440.374	86.06	67.292	451.361
2023/01/19_08:59:31.360	1674089971	360	314.945	289.768	288.395	162.05	159.303	441.29	86.06	67.749	452.276
2023/01/19_08:59:31.380	1674089971	380	315.403	290.226	288.395	162.05	159.303	441.748	85.602	67.749	452.276
2023/01/19_08:59:31.400	1674089971	400	315.403	289.768	288.395	161.592	159.303	441.748	86.06	67.749	452.734
2023/01/19_08:59:31.420	1674089971	420	315.403	290.226	288.395	161.592	159.303	441.748	86.06	67.749	452.734
2023/01/19_08:59:31.440	1674089971	440	315.403	289.768	288.395	162.05	159.303	441.748	85.602	67.749	453.192
2023/01/19_08:59:31.460	1674089971	460	314.945	289.31	288.395	162.05	159.303	441.748	85.602	68.207	452.734
2023/01/19_08:59:31.480	1674089971	480	315.403	289.31	287.937	162.05	159.761	442.663	85.602	68.207	453.192
2023/01/19_08:59:31.500	1674089971	500	314.945	289.31	287.937	162.05	159.761	441.748	85.602	67.749	452.734
2023/01/19_08:59:31.520	1674089971	520	314.945	289.31	287.937	162.05	159.761	441.748	85.602	67.749	452.734
2023/01/19_08:59:31.540	1674089971	540	314.945	289.31	287.937	162.05	159.303	441.748	85.602	68.207	452.734
2023/01/19_08:59:31.560	1674089971	560	315.403	289.31	287.937	162.05	159.303	442.663	85.602	68.665	453.65
2023/01/19_08:59:31.580	1674089971	580	315.861	289.31	288.395	162.05	159.303	443.121	86.06	68.665	454.107
2023/01/19_08:59:31.600	1674089971	600	315.861	289.31	288.395	162.05	159.761	443.121	86.06	68.207	454.107
2023/01/19_08:59:31.620	1674089971	620	315.861	289.31	287.937	162.05	159.761	443.121	86.06	68.207	454.107
2023/01/19_08:59:31.640	1674089971	640	315.861	289.31	287.937	162.05	159.761	443.121	86.06	68.207	454.107
2023/01/19_08:59:31.660	1674089971	660	315.861	289.31	287.937	162.508	160.219	443.121	86.06	68.207	454.107
2023/01/19_08:59:31.680	1674089971	680	315.403	289.31	287.937	162.966	160.219	443.121	86.06	68.665	454.107
2023/01/19_08:59:31.700	1674089971	700	314.945	289.31	287.479	162.508	160.219	442.205	86.06	68.207	453.192
2023/01/19_08:59:31.720	1674089971	720	314.945	289.31	287.479	162.508	160.219	441.748	86.06	68.207	453.192
2023/01/19_08:59:31.740	1674089971	740	314.945	289.31	287.937	162.966	160.677	442.663	86.06	68.207	453.192
2023/01/19_08:59:31.760	1674089971	760	314.945	289.31	287.937	163.423	160.677	442.663	86.06	68.207	453.65
2023/01/19_08:59:31.780	1674089971	780	314.945	289.31	287.937	163.423	161.135	442.663	86.06	68.207	453.65
2023/01/19_08:59:31.800	1674089971	800	314.945	289.31	287.937	163.423	161.135	442.663	86.06	68.665	453.65
2023/01/19_08:59:31.820	1674089971	820	314.945	289.31	287.937	163.423	161.135	442.663	86.06	68.207	453.65
2023/01/19_08:59:31.840	1674089971	840	314.945	289.31	287.937	163.881	161.592	442.205	86.06	68.207	453.192
2023/01/19_08:59:31.860	1674089971	860	314.945	288.852	287.479	163.881	162.05	441.748	86.06	67.749	452.276
2023/01/19_08:59:31.880	1674089971	880	314.945	288.852	287.479	164.339	162.05	441.748	86.06	68.207	453.192
2023/01/19_08:59:31.900	1674089971	900	314.487	288.852	287.479	164.339	162.05	442.205	86.06	68.207	453.192
2023/01/19_08:59:31.920	1674089971	920	314.487	288.852	287.479	163.881	161.592	442.205	86.06	68.207	453.192
2023/01/19_08:59:31.940	1674089971	940	314.487	288.852	287.479	163.881	161.592	442.205	86.06	68.665	453.192
2023/01/19_08:59:31.960	1674089971	960	314.487	288.852	287.479	164.339	161.592	442.663	86.06	68.207	453.192
2023/01/19_08:59:31.980	1674089971	980	314.487	288.852	287.479	164.797	162.05	443.121	86.06	68.665	454.107
2023/01/19_08:59:32.0	1674089972	0	314.945	288.852	287.479	164.797	162.05	443.121	86.06	68.207	454.107
2023/01/19_08:59:32.20	1674089972	20	314.487	288.852	287.021	164.797	162.05	442.663	86.06	68.665	453.65
2023/01/19_08:59:32.40	1674089972	40	314.487	288.395	287.021	164.797	162.05	442.663	86.06	68.665	453.65
2023/01/19_08:59:32.60	1674089972	60	314.487	288.395	287.021	164.797	162.05	442.205	86.06	68.207	453.192
2023/01/19_08:59:32.80	1674089972	80	314.487	288.395	287.021	164.797	162.508	442.205	86.06	68.207	453.192
2023/01/19_08:59:32.100	1674089972	100	314.487	288.395	287.021	164.797	162.508	441.748	86.06	68.207	452.734
2023/01/19_08:59:32.120	1674089972	120	314.487	288.395	287.021	164.797	162.05	441.748	86.06	67.749	452.734
2023/01/19_08:59:32.140	1674089972	140	314.487	288.395	287.021	164.797	162.05	441.748	86.06	67.749	452.276
2023/01/19_08:59:32.160	1674089972	160	314.487	288.395	287.021	164.797	162.508	441.748	86.06	67.749	453.192
2023/01/19_08:59:32.180	1674089972	180	314.487	288.395	287.021	164.797	162.508	442.663	86.06	67.749	453.65
2023/01/19_08:59:32.200	1674089972	200	314.487	288.395	287.021	164.797	162.508	442.205	86.06	67.749	453.192
2023/01/19_08:59:32.220	1674089972	220	314.487	288.852	287.479	165.254	162.508	442.663	86.06	67.749	453.65
2023/01/19_08:59:32.240	1674089972	240	314.487	288.852	287.479	165.254	162.508	442.663	86.06	67.749	453.65
2023/01/19_08:59:32.260	1674089972	260	314.487	288.395	287.021	164.797	162.508	442.205	86.06	67.292	453.192
2023/01/19_08:59:32.280	1674089972	280	314.487	288.395	287.021	164.797	162.508	442.663	86.06	67.292	453.65
2023/01/19_08:59:32.300	1674089972	300	314.945	288.852	287.479	164.797	162.05	442.663	86.06	67.292	453.65
2023/01/19_08:59:32.320	1674089972	320	314.945	288.852	287.479	164.797	162.508	442.663	86.06	67.292	453.65
2023/01/19_08:59:32.340	1674089972	340	314.945	288.852	287.479	164.797	162.05	442.205	86.06	67.292	453.192
2023/01/19_08:59:32.360	1674089972	360	315.403	288.852	287.479	164.797	162.05	442.663	86.06	67.292	453.65
2023/01/19_08:59:32.380	1674089972	380	315.403	288.852	287.479	164.797	162.05	443.121	85.602	67.749	454.107
2023/01/19_08:59:32.400	1674089972	400	315.403	288.852	287.479	164.797	162.508	442.663	86.06	67.292	453.65
2023/01/19_08:59:32.420	1674089972	420	315.403	288.852	287.479	164.797	162.05	442.205	86.06	67.292	453.192
2023/01/19_08:59:32.440	1674089972	440	315.861	288.852	287.479	164.797	162.508	442.663	86.06	66.834	453.192
2023/01/19_08:59:32.460	1674089972	460	315.403	288.852	287.479	164.797	162.05	441.748	86.06	66.834	453.192
2023/01/19_08:59:32.480	1674089972	480	315.403	288.852	287.479	164.797	162.508	441.748	86.06	66.376	452.734
2023/01/19_08:59:32.500	1674089972	500	315.403	288.852	287.479	164.797	162.508	441.748	86.06	66.376	452.276
2023/01/19_08:59:32.520	1674089972	520	315.861	288.852	287.479	164.797	162.05	441.29	86.06	66.376	452.276
2023/01/19_08:59:32.540	1674089972	540	315.403	288.852	287.479	164.797	162.05	441.29	86.06	66.376	451.818
2023/01/19_08:59:32.560	1674089972	560	315.861	288.395	287.021	164.797	162.508	441.748	85.602	66.376	452.276
2023/01/19_08:59:32.580	1674089972	580	315.861	288.395	287.021	165.254	162.508	441.748	85.602	66.834	452.276
2023/01/19_08:59:32.600	1674089972	600	315.403	288.395	287.021	165.254	162.966	441.748	85.602	66.834	452.276
2023/01/19_08:59:32.620	1674089972	620	315.403	288.395	287.021	165.712	162.966	441.748	85.145	67.292	452.276
2023/01/19_08:59:32.640	1674089972	640	315.403	288.395	287.021	165.712	163.423	441.748	85.145	67.292	452.734
2023/01/19_08:59:32.660	1674089972	660	315.403	287.937	286.564	165.712	163.423	440.832	85.145	67.292	451.818
2023/01/19_08:59:32.680	1674089972	680	315.403	287.937	286.106	165.712	163.423	440.374	84.687	67.292	451.818
2023/01/19_08:59:32.700	1674089972	700	314.945	287.479	286.106	165.254	162.966	439.459	84.687	66.834	450.445
2023/01/19_08:59:32.720	1674089972	720	314.945	287.479	286.106	165.712	162.966	439.459	84.687	67.292	450.445
2023/01/19_08:59:32.740	1674089972	740	314.945	287.479	286.106	165.712	163.423	439.916	84.229	67.292	450.903
2023/01/19_08:59:32.760	1674089972	760	315.403	287.479	286.106	166.628	163.881	441.29	84.229	67.749	452.276
2023/01/19_08:59:32.780	1674089972	780	315.403	287.937	286.564	167.086	164.797	442.205	84.229	68.207	453.192
2023/01/19_08:59:32.800	1674089972	800	314.945	287.479	286.106	167.543	164.797	441.748	83.771	68.207	453.192
2023/01/19_08:59:32.820	1674089972	820	314.945	287.479	286.106	167.543	164.797	441.748	84.229	68.207	452.734
2023/01/19_08:59:32.840	1674089972	840	315.403	287.937	286.564	167.543	164.797	441.748	84.229	67.749	453.192
2023/01/19_08:59:32.860	1674089972	860	314.945	287.937	286.564	167.086	164.797	441.29	84.229	67.749	452.276
2023/01/19_08:59:32.880	1674089972	880	314.945	287.937	286.564	167.086	164.797	441.29	84.229	67.292	452.276
2023/01/19_08:59:32.900	1674089972	900	314.945	287.937	286.564	167.086	164.797	441.29	84.687	67.292	452.276
2023/01/19_08:59:32.920	1674089972	920	315.403	288.395	287.021	166.628	164.339	442.663	84.687	67.292	453.65
2023/01/19_08:59:32.940	1674089972	940	315.403	288.395	287.021	167.086	164.797	442.663	84.687	67.292	453.65
2023/01/19_08:59:32.960	1674089972	960	315.861	288.395	287.021	168.001	165.254	443.579	84.687	67.292	454.107
2023/01/19_08:59:32.980	1674089972	980	315.861	288.395	287.021	167.543	165.254	444.036	84.687	67.749	455.023
2023/01/19_08:59:33.0	1674089973	0	315.861	288.395	287.021	167.086	164.797	444.494	84.687	67.749	455.481
2023/01/19_08:59:33.20	1674089973	20	315.861	288.852	287.479	167.086	164.797	444.494	85.145	67.749	455.481
2023/01/19_08:59:33.40	1674089973	40	315.861	288.852	287.479	167.086	164.797	444.952	85.145	67.749	455.938
2023/01/19_08:59:33.60	1674089973	60	315.861	288.852	287.479	167.543	164.797	444.952	85.145	67.749	456.396
2023/01/19_08:59:33.80	1674089973	80	315.861	288.852	287.479	167.086	164.797	445.867	85.145	67.749	456.854
2023/01/19_08:59:33.100	1674089973	100	315.861	288.852	287.479	167.086	164.797	445.867	85.145	68.207	456.396
2023/01/19_08:59:33.120	1674089973	120	315.403	288.852	287.479	166.628	164.339	444.952	85.602	68.207	455.938
2023/01/19_08:59:33.140	1674089973	140	315.403	288.852	287.479	166.628	163.881	444.952	85.602	68.665	455.938
2023/01/19_08:59:33.160	1674089973	160	314.945	288.852	287.479	166.17	163.881	445.867	85.602	68.665	456.854
2023/01/19_08:59:33.180	1674089973	180	315.403	289.31	287.937	166.17	163.881	446.325	85.602	69.123	457.77
2023/01/19_08:59:33.200	1674089973	200	314.945	288.852	287.479	166.628	163.881	447.241	85.602	69.123	458.227
2023/01/19_08:59:33.220	1674089973	220	314.945	288.852	287.479	165.712	163.423	447.241	86.06	69.123	458.227
2023/01/19_08:59:33.240	1674089973	240	314.945	289.31	287.479	165.712	163.423	447.699	86.06	69.581	458.685
2023/01/19_08:59:33.260	1674089973	260	314.945	289.31	287.937	165.254	162.508	447.699	86.06	69.581	458.685
2023/01/19_08:59:33.280	1674089973	280	314.945	288.852	287.479	165.254	162.508	447.241	86.06	69.581	458.227
2023/01/19_08:59:33.300	1674089973	300	314.945	288.852	287.479	164.797	162.05	446.783	86.518	69.581	457.77
2023/01/19_08:59:33.320	1674089973	320	314.945	288.852	287.479	164.339	162.05	446.783	86.518	69.581	457.77
2023/01/19_08:59:33.340	1674089973	340	314.945	288.852	287.479	163.881	161.135	447.241	86.518	70.038	458.227
2023/01/19_08:59:33.360	1674089973	360	314.945	288.852	287.479	163.423	161.135	447.699	86.976	70.496	458.685
2023/01/19_08:59:33.380	1674089973	380	314.945	288.852	287.479	163.423	160.677	448.614	86.976	70.954	459.601
2023/01/19_08:59:33.400	1674089973	400	314.945	288.852	287.479	162.508	160.219	448.156	86.976	70.954	459.143
2023/01/19_08:59:33.420	1674089973	420	314.945	288.852	287.479	162.508	160.219	447.699	86.976	70.954	459.143
2023/01/19_08:59:33.440	1674089973	440	314.945	289.31	287.479	162.05	159.303	447.699	86.976	71.869	458.685
2023/01/19_08:59:33.460	1674089973	460	314.945	288.852	287.479	161.592	159.303	447.241	86.976	71.869	458.227
2023/01/19_08:59:33.480	1674089973	480	314.945	289.31	287.479	161.135	158.846	447.241	86.976	71.869	458.227
2023/01/19_08:59:33.500	1674089973	500	314.945	289.31	287.937	160.677	158.388	446.783	87.434	71.869	457.77
2023/01/19_08:59:33.520	1674089973	520	314.945	289.31	287.937	160.219	157.93	447.241	87.434	72.327	458.227
2023/01/19_08:59:33.540	1674089973	540	314.945	289.31	287.937	159.761	157.472	447.241	87.434	72.327	458.227
2023/01/19_08:59:33.560	1674089973	560	315.403	289.31	287.937	159.761	157.472	447.699	87.434	72.785	458.685
2023/01/19_08:59:33.580	1674089973	580	314.945	289.31	287.937	159.303	157.015	448.156	87.434	73.243	459.143
2023/01/19_08:59:33.600	1674089973	600	315.403	289.31	288.395	159.303	157.015	448.156	87.434	73.243	459.143
2023/01/19_08:59:33.620	1674089973	620	315.403	289.31	288.395	158.846	156.557	448.614	87.434	73.7	459.601
2023/01/19_08:59:33.640	1674089973	640	314.945	289.31	288.395	158.846	156.557	448.156	87.434	73.7	459.143
2023/01/19_08:59:33.660	1674089973	660	314.945	289.31	288.395	158.846	156.557	448.156	87.891	73.7	459.143
2023/01/19_08:59:33.680	1674089973	680	314.945	289.31	288.395	158.846	156.557	448.156	87.891	73.7	459.143
2023/01/19_08:59:33.700	1674089973	700	314.945	289.31	288.395	158.846	156.099	448.156	87.891	73.7	459.143
2023/01/19_08:59:33.720	1674089973	720	314.945	289.768	288.395	157.93	155.641	448.614	87.891	74.158	459.601
2023/01/19_08:59:33.740	1674089973	740	315.403	289.768	288.395	158.388	156.099	449.072	88.349	74.158	460.058
2023/01/19_08:59:33.760	1674089973	760	315.403	289.768	288.395	158.846	156.099	449.53	88.349	74.616	460.974
2023/01/19_08:59:33.780	1674089973	780	315.861	289.768	288.395	158.846	156.557	450.445	88.807	75.074	461.432
2023/01/19_08:59:33.800	1674089973	800	315.861	289.768	288.395	158.846	156.557	450.445	88.807	75.074	461.889
2023/01/19_08:59:33.820	1674089973	820	315.403	289.31	288.395	158.846	156.557	450.445	88.807	75.074	461.432
2023/01/19_08:59:33.840	1674089973	840	315.403	289.31	287.937	158.846	156.557	450.445	88.807	75.532	461.432
2023/01/19_08:59:33.860	1674089973	860	314.945	289.31	287.479	158.846	156.557	449.987	88.807	75.532	460.974
2023/01/19_08:59:33.880	1674089973	880	314.945	288.852	287.479	158.846	156.557	450.445	88.807	75.989	461.432
2023/01/19_08:59:33.900	1674089973	900	314.945	288.852	287.479	158.846	156.557	449.987	88.807	75.989	460.974
2023/01/19_08:59:33.920	1674089973	920	314.487	288.395	287.021	158.846	156.099	449.53	88.807	76.447	460.974
2023/01/19_08:59:33.940	1674089973	940	314.487	288.395	287.021	158.388	156.099	449.53	89.265	76.447	460.974
2023/01/19_08:59:33.960	1674089973	960	314.487	288.395	287.021	158.846	156.557	450.445	89.265	76.905	461.432
2023/01/19_08:59:33.980	1674089973	980	314.487	288.395	287.021	158.846	156.557	450.903	89.265	76.905	462.347
2023/01/19_08:59:34.0	1674089974	0	314.487	288.395	287.021	158.846	156.557	450.903	89.265	76.905	462.347
2023/01/19_08:59:34.20	1674089974	20	314.487	288.395	287.021	159.303	156.557	451.361	89.265	77.363	462.347
2023/01/19_08:59:34.40	1674089974	40	314.03	288.395	287.021	159.303	156.557	451.818	89.265	77.363	462.805
2023/01/19_08:59:34.60	1674089974	60	314.03	288.395	287.021	159.303	156.557	451.361	89.265	77.363	462.805
2023/01/19_08:59:34.80	1674089974	80	314.03	288.395	287.021	158.846	156.557	451.361	89.265	77.82	462.805
2023/01/19_08:59:34.100	1674089974	100	313.572	288.395	287.021	158.846	156.557	450.903	89.722	77.82	461.889
2023/01/19_08:59:34.120	1674089974	120	313.572	288.852	287.479	158.846	156.557	450.903	89.722	77.82	462.347
2023/01/19_08:59:34.140	1674089974	140	313.572	288.852	287.021	158.846	156.557	450.903	89.722	77.82	462.347
2023/01/19_08:59:34.160	1674089974	160	313.572	288.852	287.479	159.303	156.557	451.818	90.18	77.82	463.263
2023/01/19_08:59:34.180	1674089974	180	314.03	288.852	287.479	159.303	157.015	453.192	90.18	77.82	464.178
2023/01/19_08:59:34.200	1674089974	200	314.03	288.852	287.479	159.303	157.015	453.192	90.18	77.82	464.178
2023/01/19_08:59:34.220	1674089974	220	314.03	288.852	287.479	158.846	156.557	453.192	90.18	78.278	464.178
2023/01/19_08:59:34.240	1674089974	240	314.03	288.852	287.479	158.846	156.099	452.734	90.18	78.278	464.178
2023/01/19_08:59:34.260	1674089974	260	314.487	288.852	287.479	157.93	156.099	452.276	90.18	77.82	463.263
2023/01/19_08:59:34.280	1674089974	280	314.03	288.852	287.479	157.93	155.641	451.818	90.18	78.278	462.805
2023/01/19_08:59:34.300	1674089974	300	314.487	288.852	287.479	157.472	155.184	451.361	90.18	77.82	462.347
2023/01/19_08:59:34.320	1674089974	320	314.487	288.852	287.479	157.015	154.726	450.903	90.18	77.82	462.347
2023/01/19_08:59:34.340	1674089974	340	314.487	288.852	287.479	156.557	154.268	450.903	90.18	77.82	462.347
2023/01/19_08:59:34.360	1674089974	360	314.945	288.852	287.479	156.557	154.726	451.361	90.18	77.82	462.347
2023/01/19_08:59:34.380	1674089974	380	314.945	288.852	287.479	157.472	155.184	451.818	90.18	77.82	462.805
2023/01/19_08:59:34.400	1674089974	400	314.945	288.852	287.479	157.472	155.641	451.818	89.722	77.363	462.805
2023/01/19_08:59:34.420	1674089974	420	314.945	288.852	287.479	157.472	155.184	451.361	90.18	77.363	462.347
2023/01/19_08:59:34.440	1674089974	440	314.945	288.852	287.479	157.472	155.184	451.361	90.18	77.363	462.347
2023/01/19_08:59:34.460	1674089974	460	314.945	288.395	287.021	157.472	155.184	450.445	89.722	76.905	461.432
2023/01/19_08:59:34.480	1674089974	480	314.945	288.395	287.021	157.472	155.641	450.445	89.265	76.905	461.432
2023/01/19_08:59:34.500	1674089974	500	314.945	288.395	287.021	157.472	155.641	449.987	89.265	76.447	460.974
2023/01/19_08:59:34.520	1674089974	520	314.945	287.937	286.564	157.472	155.184	449.072	89.265	76.447	460.058
2023/01/19_08:59:34.540	1674089974	540	314.487	287.937	286.106	157.472	155.184	449.072	89.265	75.989	460.058
2023/01/19_08:59:34.560	1674089974	560	314.945	287.937	286.564	157.93	155.641	449.072	89.265	75.989	460.058
2023/01/19_08:59:34.580	1674089974	580	314.945	287.937	286.564	157.93	156.099	449.53	89.265	75.532	460.974
2023/01/19_08:59:34.600	1674089974	600	314.945	287.937	286.106	157.93	155.641	449.072	89.265	75.532	460.058
2023/01/19_08:59:34.620	1674089974	620	314.945	287.937	286.564	158.388	156.099	449.072	89.265	75.532	460.058
2023/01/19_08:59:34.640	1674089974	640	315.403	287.479	286.106	158.846	156.557	449.53	88.807	75.074	460.516
2023/01/19_08:59:34.660	1674089974	660	315.403	287.479	286.106	158.846	156.557	449.072	88.807	74.616	460.058
2023/01/19_08:59:34.680	1674089974	680	315.403	287.479	286.106	158.846	156.557	448.614	88.807	74.616	459.601
2023/01/19_08:59:34.700	1674089974	700	315.403	287.479	286.106	158.846	156.099	447.699	88.807	73.7	458.685
2023/01/19_08:59:34.720	1674089974	720	315.403	287.479	286.106	158.846	156.557	447.241	88.349	73.7	458.227
2023/01/19_08:59:34.740	1674089974	740	315.861	287.479	286.106	159.303	157.015	447.241	88.349	73.7	458.227
2023/01/19_08:59:34.760	1674089974	760	315.861	287.479	286.106	159.761	157.472	447.241	87.891	73.7	458.227
2023/01/19_08:59:34.780	1674089974	780	315.861	287.479	286.106	159.761	157.472	447.241	87.434	73.7	458.227
2023/01/19_08:59:34.800	1674089974	800	315.861	287.479	286.106	159.761	157.472	446.325	87.434	73.243	457.77
2023/01/19_08:59:34.820	1674089974	820	315.861	287.479	286.106	160.219	157.93	446.325	87.434	73.243	457.77
2023/01/19_08:59:34.840	1674089974	840	315.861	287.479	286.106	160.219	157.93	446.325	87.434	72.785	457.77
2023/01/19_08:59:34.860	1674089974	860	315.861	287.479	286.106	160.677	158.388	445.867	86.976	72.327	456.854
2023/01/19_08:59:34.880	1674089974	880	315.861	287.479	286.106	161.135	158.846	445.867	86.976	72.327	456.854
2023/01/19_08:59:34.900	1674089974	900	315.861	287.479	286.106	161.592	159.303	445.41	86.976	72.327	456.396
2023/01/19_08:59:34.920	1674089974	920	315.861	287.479	286.106	162.508	160.219	445.867	86.518	71.869	456.854
2023/01/19_08:59:34.940	1674089974	940	315.403	287.479	285.648	162.508	160.219	444.952	86.518	71.869	455.938
2023/01/19_08:59:34.960	1674089974	960	315.861	287.479	286.106	162.966	160.677	445.867	86.06	71.869	456.854
2023/01/19_08:59:34.980	1674089974	980	315.861	287.479	286.106	163.423	161.135	446.325	86.06	71.869	457.312
2023/01/19_08:59:35.0	1674089975	0	315.861	287.479	286.106	163.423	161.135	446.325	86.06	71.869	457.77
2023/01/19_08:59:35.20	1674089975	20	315.403	287.479	286.106	163.881	161.592	446.325	86.06	71.412	457.77
2023/01/19_08:59:35.40	1674089975	40	315.403	287.479	286.106	164.797	162.05	447.241	86.06	71.412	458.227
2023/01/19_08:59:35.60	1674089975	60	314.945	287.479	286.106	164.797	162.05	446.325	86.06	70.954	457.77
2023/01/19_08:59:35.80	1674089975	80	314.945	287.479	286.106	164.797	162.508	446.325	86.06	70.954	457.312
2023/01/19_08:59:35.100	1674089975	100	314.945	287.479	286.106	165.254	162.508	445.867	86.06	70.496	456.854
2023/01/19_08:59:35.120	1674089975	120	314.487	287.479	286.106	165.712	162.966	445.867	86.06	70.496	456.854
2023/01/19_08:59:35.140	1674089975	140	314.487	287.479	286.106	165.712	163.423	446.325	86.06	70.496	457.77
2023/01/19_08:59:35.160	1674089975	160	314.487	287.479	286.106	166.17	163.423	447.241	85.602	70.496	458.227
2023/01/19_08:59:35.180	1674089975	180	314.945	287.937	286.564	166.628	163.881	448.156	86.06	70.496	459.601
2023/01/19_08:59:35.200	1674089975	200	314.945	287.937	286.564	167.086	164.339	448.614	85.602	70.496	459.601
2023/01/19_08:59:35.220	1674089975	220	314.945	287.937	286.564	167.086	164.797	448.156	86.06	70.038	459.143
2023/01/19_08:59:35.240	1674089975	240	314.945	288.395	287.021	167.086	164.797	448.614	86.06	69.581	459.601
2023/01/19_08:59:35.260	1674089975	260	315.403	287.937	286.564	167.543	165.254	448.156	86.06	69.581	459.601
2023/01/19_08:59:35.280	1674089975	280	315.403	288.395	287.021	168.001	165.254	448.614	86.06	69.581	459.601
2023/01/19_08:59:35.300	1674089975	300	315.403	288.395	287.021	168.001	165.254	448.614	86.06	69.123	459.601
2023/01/19_08:59:35.320	1674089975	320	315.861	288.395	287.021	168.001	165.254	449.072	86.06	69.123	460.516
2023/01/19_08:59:35.340	1674089975	340	315.861	288.852	287.479	168.001	165.254	449.53	86.06	69.123	460.974
2023/01/19_08:59:35.360	1674089975	360	315.861	288.852	287.479	168.001	165.254	449.53	86.06	69.581	460.974
2023/01/19_08:59:35.380	1674089975	380	316.319	288.852	287.479	168.001	165.254	450.445	85.602	70.038	461.432
2023/01/19_08:59:35.400	1674089975	400	316.319	288.852	287.479	167.543	165.254	450.445	85.602	70.038	461.432
2023/01/19_08:59:35.420	1674089975	420	316.319	289.31	287.937	167.543	165.254	450.903	85.602	70.038	461.889
2023/01/19_08:59:35.440	1674089975	440	316.319	289.31	288.395	168.001	165.254	450.903	85.602	70.038	461.889
2023/01/19_08:59:35.460	1674089975	460	316.319	289.31	288.395	168.001	165.254	450.445	85.602	70.038	461.432
2023/01/19_08:59:35.480	1674089975	480	316.319	289.31	288.395	168.001	165.254	450.903	85.602	70.038	461.889
2023/01/19_08:59:35.500	1674089975	500	315.861	289.31	288.395	167.543	165.254	449.987	85.602	70.038	460.974
2023/01/19_08:59:35.520	1674089975	520	315.861	289.768	288.395	167.086	164.797	449.987	85.602	70.496	460.974
2023/01/19_08:59:35.540	1674089975	540	315.861	289.31	288.395	167.086	164.339	449.53	85.145	70.496	460.516
2023/01/19_08:59:35.560	1674089975	560	315.861	289.768	288.395	166.628	163.881	449.53	85.145	70.954	460.974
2023/01/19_08:59:35.580	1674089975	580	315.861	289.31	288.395	166.628	163.881	449.53	85.145	70.954	460.516
2023/01/19_08:59:35.600	1674089975	600	315.403	289.768	288.395	166.17	163.881	449.072	85.145	70.954	460.516
2023/01/19_08:59:35.620	1674089975	620	315.403	289.31	288.395	165.712	163.423	449.072	85.145	71.412	460.058
2023/01/19_08:59:35.640	1674089975	640	314.945	289.31	287.937	165.712	163.423	448.614	85.145	70.954	459.601
2023/01/19_08:59:35.660	1674089975	660	314.945	289.31	287.937	165.254	162.966	447.699	85.145	70.954	458.685
2023/01/19_08:59:35.680	1674089975	680	314.487	289.31	287.479	165.254	162.508	447.241	85.145	70.954	458.227
2023/01/19_08:59:35.700	1674089975	700	314.487	289.31	287.937	164.797	162.508	446.325	85.602	70.954	457.77
2023/01/19_08:59:35.720	1674089975	720	314.487	288.852	287.479	164.339	162.05	445.867	85.602	70.954	456.854
2023/01/19_08:59:35.740	1674089975	740	314.487	288.852	287.479	164.339	162.05	446.325	85.602	70.954	457.312
2023/01/19_08:59:35.760	1674089975	760	314.487	289.31	287.479	164.339	162.05	446.325	85.602	70.954	457.77
2023/01/19_08:59:35.780	1674089975	780	314.945	289.31	287.937	163.881	161.592	446.325	85.602	70.954	457.77
2023/01/19_08:59:35.800	1674089975	800	314.945	289.31	287.479	163.881	161.592	446.325	86.06	70.954	457.312
2023/01/19_08:59:35.820	1674089975	820	314.945	288.852	287.479	164.339	162.05	446.325	86.06	70.954	457.312
2023/01/19_08:59:35.840	1674089975	840	314.945	289.31	287.479	164.339	162.05	446.325	86.06	70.496	457.77
2023/01/19_08:59:35.860	1674089975	860	315.403	288.852	287.479	163.881	161.592	445.41	86.06	70.496	456.396
2023/01/19_08:59:35.880	1674089975	880	315.403	289.31	287.479	163.881	161.135	445.867	86.06	70.954	456.854
2023/01/19_08:59:35.900	1674089975	900	315.861	288.852	287.479	163.423	161.135	445.41	86.06	70.496	456.396
2023/01/19_08:59:35.920	1674089975	920	315.861	289.31	287.479	163.423	161.135	444.952	86.06	70.496	455.481
2023/01/19_08:59:35.940	1674089975	940	315.861	289.31	287.937	162.966	160.677	444.494	86.06	70.496	455.481
2023/01/19_08:59:35.960	1674089975	960	316.319	288.852	287.479	163.423	160.677	444.952	86.06	70.496	455.938
2023/01/19_08:59:35.980	1674089975	980	316.319	289.31	287.937	163.423	161.135	445.867	86.06	70.496	456.854
2023/01/19_08:59:36.0	1674089976	0	316.319	289.31	287.937	163.881	161.592	445.867	86.518	70.038	456.854
2023/01/19_08:59:36.20	1674089976	20	316.319	289.31	288.395	163.881	161.592	446.325	86.06	70.496	456.854
2023/01/19_08:59:36.40	1674089976	40	316.776	289.31	288.395	163.881	161.135	446.325	86.06	70.496	457.312
2023/01/19_08:59:36.60	1674089976	60	316.319	289.31	288.395	163.423	161.135	445.867	86.518	69.581	456.854
2023/01/19_08:59:36.80	1674089976	80	316.319	289.31	287.937	163.881	161.135	445.867	86.518	69.581	456.854
2023/01/19_08:59:36.100	1674089976	100	316.319	289.31	287.937	163.423	161.135	444.952	86.976	69.581	456.396
2023/01/19_08:59:36.120	1674089976	120	316.319	289.31	287.937	163.423	161.135	445.867	86.518	69.581	456.396
2023/01/19_08:59:36.140	1674089976	140	316.319	289.31	287.479	163.423	161.135	445.41	86.976	69.581	456.396
2023/01/19_08:59:36.160	1674089976	160	316.319	289.31	287.479	163.881	161.592	446.325	86.976	69.581	457.312
2023/01/19_08:59:36.180	1674089976	180	316.319	288.852	287.479	164.339	162.05	446.325	86.976	69.581	457.312
2023/01/19_08:59:36.200	1674089976	200	316.319	288.852	287.479	164.797	162.05	445.867	86.518	69.581	456.854
2023/01/19_08:59:36.220	1674089976	220	316.319	288.852	287.021	164.797	162.05	446.325	86.518	69.581	457.312
2023/01/19_08:59:36.240	1674089976	240	315.861	288.395	287.021	164.797	162.05	445.867	86.976	70.038	456.854
2023/01/19_08:59:36.260	1674089976	260	315.861	288.395	287.021	164.797	162.508	445.867	86.976	69.581	456.854
2023/01/19_08:59:36.280	1674089976	280	315.403	288.395	286.564	165.254	162.508	445.867	86.976	69.581	456.854
2023/01/19_08:59:36.300	1674089976	300	314.945	287.937	286.564	165.254	162.508	445.867	86.976	69.123	456.854
2023/01/19_08:59:36.320	1674089976	320	314.945	287.937	286.564	165.254	162.508	445.41	86.976	69.123	456.396
2023/01/19_08:59:36.340	1674089976	340	314.945	287.937	286.564	165.254	162.508	444.952	87.434	69.123	455.938
2023/01/19_08:59:36.360	1674089976	360	314.945	287.937	286.564	165.712	162.966	444.952	86.976	69.123	456.396
2023/01/19_08:59:36.380	1674089976	380	314.945	287.937	286.564	165.254	162.966	445.867	86.976	69.581	456.854
2023/01/19_08:59:36.400	1674089976	400	314.945	287.937	286.564	165.254	162.966	445.867	86.976	69.581	456.854
2023/01/19_08:59:36.420	1674089976	420	314.945	288.395	287.021	165.254	162.508	445.41	87.434	69.581	456.396
2023/01/19_08:59:36.440	1674089976	440	314.945	287.937	286.564	164.797	162.508	444.952	87.434	69.123	456.396
2023/01/19_08:59:36.460	1674089976	460	314.945	288.395	287.021	164.339	162.05	444.494	87.434	69.123	455.481
2023/01/19_08:59:36.480	1674089976	480	314.945	288.395	287.021	164.339	161.592	444.494	87.434	69.123	455.481
2023/01/19_08:59:36.500	1674089976	500	314.945	288.395	287.021	163.881	161.135	444.036	87.434	69.123	455.023
2023/01/19_08:59:36.520	1674089976	520	314.945	288.395	287.021	163.423	160.677	443.579	87.434	69.123	454.565
2023/01/19_08:59:36.540	1674089976	540	314.945	288.395	287.021	163.423	161.135	444.036	87.434	69.123	455.023
2023/01/19_08:59:36.560	1674089976	560	315.403	288.852	287.021	163.423	161.135	444.036	87.434	69.123	455.023
2023/01/19_08:59:36.580	1674089976	580	315.403	288.852	287.479	163.423	161.135	444.494	87.434	69.581	455.481
2023/01/19_08:59:36.600	1674089976	600	315.861	288.852	287.479	162.966	160.677	444.036	87.434	69.581	455.023
2023/01/19_08:59:36.620	1674089976	620	315.861	288.852	287.479	162.966	160.677	444.036	87.434	69.581	455.023
2023/01/19_08:59:36.640	1674089976	640	315.403	288.852	287.479	163.423	160.677	444.494	87.434	69.581	455.023
2023/01/19_08:59:36.660	1674089976	660	315.403	288.852	287.479	162.508	160.677	443.579	87.434	69.123	454.565
2023/01/19_08:59:36.680	1674089976	680	314.945	288.395	287.021	162.508	160.219	443.121	87.434	69.123	454.107
2023/01/19_08:59:36.700	1674089976	700	314.945	288.395	287.021	162.508	160.219	442.663	87.434	69.123	453.65
2023/01/19_08:59:36.720	1674089976	720	314.945	288.395	287.021	162.508	160.219	442.663	87.434	69.123	453.65
2023/01/19_08:59:36.740	1674089976	740	314.945	288.395	287.021	162.508	160.219	442.663	87.434	69.581	453.65
2023/01/19_08:59:36.760	1674089976	760	314.945	288.395	287.021	162.508	160.219	443.121	87.434	69.581	454.107
2023/01/19_08:59:36.780	1674089976	780	314.945	288.395	287.021	162.966	160.677	444.036	87.434	69.581	455.023
2023/01/19_08:59:36.800	1674089976	800	314.487	288.395	286.564	162.966	160.677	443.121	87.434	69.581	454.107
2023/01/19_08:59:36.820	1674089976	820	314.487	287.937	286.564	163.423	160.677	443.121	87.434	69.581	453.65
2023/01/19_08:59:36.840	1674089976	840	314.487	287.937	286.106	163.423	160.677	442.205	87.434	69.123	453.192
2023/01/19_08:59:36.860	1674089976	860	314.03	287.479	286.106	163.423	160.677	441.748	87.434	69.123	452.276
2023/01/19_08:59:36.880	1674089976	880	314.03	287.479	286.106	163.423	160.677	441.29	87.434	68.665	452.276
2023/01/19_08:59:36.900	1674089976	900	313.572	287.479	286.106	163.423	160.677	440.374	87.434	68.665	451.361
2023/01/19_08:59:36.920	1674089976	920	313.572	287.479	286.106	162.966	160.677	440.374	87.434	68.665	451.361
2023/01/19_08:59:36.940	1674089976	940	313.572	287.479	286.106	162.966	160.677	440.374	87.434	68.207	451.361
2023/01/19_08:59:36.960	1674089976	960	314.03	287.937	286.106	163.423	160.677	441.748	87.434	68.665	452.734
2023/01/19_08:59:36.980	1674089976	980	314.03	287.937	286.564	163.423	160.677	441.748	87.434	68.665	452.734
2023/01/19_08:59:37.0	1674089977	0	314.487	287.937	286.564	163.423	160.677	441.748	87.434	68.665	452.734
2023/01/19_08:59:37.20	1674089977	20	314.487	288.395	287.021	163.423	161.135	441.748	87.434	68.665	452.734
2023/01/19_08:59:37.40	1674089977	40	314.487	288.395	287.021	163.423	161.135	442.205	86.976	68.665	453.192
2023/01/19_08:59:37.60	1674089977	60	314.487	288.395	287.021	163.423	160.677	441.748	86.976	68.665	452.734
2023/01/19_08:59:37.80	1674089977	80	314.487	288.395	287.021	163.423	160.677	441.748	86.976	68.665	452.276
2023/01/19_08:59:37.100	1674089977	100	314.487	288.395	287.021	162.966	160.677	441.29	86.976	68.207	452.276
2023/01/19_08:59:37.120	1674089977	120	314.487	288.395	287.021	162.508	160.677	440.832	86.976	67.749	451.818
2023/01/19_08:59:37.140	1674089977	140	314.945	288.395	287.021	162.508	160.677	441.29	86.976	67.749	451.818
2023/01/19_08:59:37.160	1674089977	160	314.945	288.395	287.021	163.423	160.677	441.748	86.976	67.749	452.276
2023/01/19_08:59:37.180	1674089977	180	314.945	288.852	287.479	163.423	161.135	441.748	86.976	67.749	452.734
2023/01/19_08:59:37.200	1674089977	200	314.945	288.852	287.479	163.423	160.677	441.748	86.976	67.749	452.734
2023/01/19_08:59:37.220	1674089977	220	314.945	288.852	287.479	162.966	160.677	441.29	86.976	67.749	452.276
2023/01/19_08:59:37.240	1674089977	240	315.403	288.852	287.479	163.423	160.677	441.748	86.976	67.749	452.276
2023/01/19_08:59:37.260	1674089977	260	315.403	288.852	287.479	163.423	161.135	441.748	86.518	67.749	452.276
2023/01/19_08:59:37.280	1674089977	280	314.945	288.852	287.479	163.881	161.135	441.748	86.518	67.749	453.192
2023/01/19_08:59:37.300	1674089977	300	315.403	288.852	287.479	163.423	161.135	441.748	86.518	67.749	452.276
2023/01/19_08:59:37.320	1674089977	320	315.403	288.852	287.479	163.423	160.677	441.748	86.518	67.749	452.276
2023/01/19_08:59:37.340	1674089977	340	315.403	288.852	287.479	163.423	161.135	441.748	86.518	67.749	452.276
2023/01/19_08:59:37.360	1674089977	360	315.403	288.852	287.479	163.423	161.135	441.748	86.06	67.749	452.276
2023/01/19_08:59:37.380	1674089977	380	315.861	288.852	287.479	163.881	161.135	442.663	86.06	68.665	453.65
2023/01/19_08:59:37.400	1674089977	400	315.861	288.852	287.479	163.881	161.592	442.663	86.06	68.207	453.65
2023/01/19_08:59:37.420	1674089977	420	315.861	288.852	287.479	164.339	162.05	443.121	86.06	68.207	454.107
2023/01/19_08:59:37.440	1674089977	440	315.861	288.852	287.479	164.797	162.508	443.121	86.518	67.749	454.107
2023/01/19_08:59:37.460	1674089977	460	315.861	288.852	287.479	164.797	162.05	443.121	86.518	67.749	454.107
2023/01/19_08:59:37.480	1674089977	480	315.403	288.852	287.479	165.254	162.508	443.121	86.518	67.749	453.65
2023/01/19_08:59:37.500	1674089977	500	314.945	288.395	287.021	165.254	162.508	442.663	86.518	67.749	453.65
2023/01/19_08:59:37.520	1674089977	520	314.945	288.395	287.021	165.254	162.508	442.663	86.518	67.749	453.65
2023/01/19_08:59:37.540	1674089977	540	314.945	288.395	287.021	165.254	162.508	442.663	86.06	67.749	453.65
2023/01/19_08:59:37.560	1674089977	560	314.945	288.395	287.021	165.254	162.966	443.121	86.06	68.207	454.107
2023/01/19_08:59:37.580	1674089977	580	314.945	288.395	287.021	165.712	162.966	444.036	86.06	68.665	455.023
2023/01/19_08:59:37.600	1674089977	600	314.945	288.395	287.021	165.712	162.966	443.121	86.06	68.207	454.107
2023/01/19_08:59:37.620	1674089977	620	314.945	288.395	287.021	165.254	162.966	443.121	86.06	68.207	454.107
2023/01/19_08:59:37.640	1674089977	640	314.945	288.395	287.021	165.712	162.966	442.663	86.06	68.207	453.65
2023/01/19_08:59:37.660	1674089977	660	314.487	288.395	287.021	165.254	162.508	442.663	86.06	68.207	453.65
2023/01/19_08:59:37.680	1674089977	680	314.487	288.852	287.479	165.254	162.508	443.121	86.518	68.207	453.65
2023/01/19_08:59:37.700	1674089977	700	314.487	288.852	287.479	164.797	162.05	442.663	86.518	67.749	453.65
2023/01/19_08:59:37.720	1674089977	720	314.487	288.852	287.479	164.797	162.05	442.663	86.976	67.749	453.65
2023/01/19_08:59:37.740	1674089977	740	314.487	288.852	287.479	164.797	162.05	442.663	86.976	67.749	453.65
2023/01/19_08:59:37.760	1674089977	760	314.487	288.852	287.479	165.254	162.508	443.121	86.976	67.749	454.107
2023/01/19_08:59:37.780	1674089977	780	314.487	288.852	287.479	164.797	162.508	443.121	86.976	67.749	454.107
2023/01/19_08:59:37.800	1674089977	800	314.945	288.852	287.479	164.797	162.508	443.121	86.976	67.749	453.65
2023/01/19_08:59:37.820	1674089977	820	314.945	289.31	287.479	164.797	162.05	442.663	86.976	67.749	453.65
2023/01/19_08:59:37.840	1674089977	840	314.945	289.31	287.479	164.339	162.05	442.663	86.976	67.749	453.65
2023/01/19_08:59:37.860	1674089977	860	314.945	289.31	287.937	163.881	161.135	442.205	86.976	67.749	453.192
2023/01/19_08:59:37.880	1674089977	880	314.945	289.31	287.937	163.881	161.135	442.663	87.434	67.749	453.192
2023/01/19_08:59:37.900	1674089977	900	314.945	289.31	287.479	163.423	161.135	441.748	87.434	67.292	452.276
2023/01/19_08:59:37.920	1674089977	920	314.945	289.31	287.479	162.966	160.677	441.29	87.434	67.749	452.276
2023/01/19_08:59:37.940	1674089977	940	314.945	289.31	287.937	162.508	160.219	441.748	87.434	67.749	452.276
2023/01/19_08:59:37.960	1674089977	960	314.945	289.31	287.937	162.508	160.219	441.748	86.976	67.749	452.276
2023/01/19_08:59:37.980	1674089977	980	315.403	288.852	287.479	162.508	160.219	441.748	86.976	68.207	452.734
2023/01/19_08:59:38.0	1674089978	0	315.403	289.31	287.479	162.508	160.219	441.748	86.976	68.207	452.276
2023/01/19_08:59:38.20	1674089978	20	315.403	288.852	287.479	162.05	160.219	441.29	86.976	68.665	452.276
2023/01/19_08:59:38.40	1674089978	40	315.403	288.852	287.479	161.592	159.303	440.832	86.518	68.665	451.818
2023/01/19_08:59:38.60	1674089978	60	315.403	288.852	287.021	161.135	158.846	440.374	86.976	68.665	450.903
2023/01/19_08:59:38.80	1674089978	80	315.403	288.395	287.021	161.135	158.846	440.374	86.518	68.665	450.903
2023/01/19_08:59:38.100	1674089978	100	314.945	288.395	287.021	160.677	157.93	439.459	86.518	68.665	449.987
2023/01/19_08:59:38.120	1674089978	120	314.945	288.395	287.021	160.677	157.93	439.459	86.518	68.665	450.445
2023/01/19_08:59:38.140	1674089978	140	314.945	288.395	287.021	160.677	158.388	439.001	86.06	68.665	449.987
2023/01/19_08:59:38.160	1674089978	160	314.945	288.395	286.564	161.135	158.846	439.459	86.06	68.665	450.445
2023/01/19_08:59:38.180	1674089978	180	314.945	288.395	287.021	161.135	158.846	440.374	86.06	69.123	450.903
2023/01/19_08:59:38.200	1674089978	200	314.945	288.395	286.564	161.135	158.846	439.916	86.06	69.123	450.903
2023/01/19_08:59:38.220	1674089978	220	314.945	288.395	287.021	161.135	158.846	440.374	86.518	68.665	451.361
2023/01/19_08:59:38.240	1674089978	240	314.945	288.395	286.564	161.135	158.846	439.916	86.518	68.665	450.903
2023/01/19_08:59:38.260	1674089978	260	314.945	288.395	287.021	161.135	158.846	440.374	86.518	68.665	450.903
2023/01/19_08:59:38.280	1674089978	280	314.945	288.395	287.021	161.135	158.846	440.374	86.518	68.665	450.903
2023/01/19_08:59:38.300	1674089978	300	314.945	288.395	287.021	161.135	158.846	439.916	86.518	68.665	450.903
2023/01/19_08:59:38.320	1674089978	320	314.945	288.395	287.021	161.135	158.846	439.916	86.518	68.665	450.903
2023/01/19_08:59:38.340	1674089978	340	314.945	288.395	287.021	161.135	158.846	440.374	86.518	68.665	450.903
2023/01/19_08:59:38.360	1674089978	360	314.945	288.395	287.021	161.135	158.846	441.29	86.518	68.665	451.818
2023/01/19_08:59:38.380	1674089978	380	315.403	288.395	287.021	161.592	159.303	441.748	86.518	68.665	452.276
2023/01/19_08:59:38.400	1674089978	400	315.403	288.852	287.021	161.592	159.303	441.748	86.518	68.665	452.734
2023/01/19_08:59:38.420	1674089978	420	315.861	288.852	287.479	161.592	159.303	441.748	86.518	68.665	452.276
2023/01/19_08:59:38.440	1674089978	440	315.861	288.852	287.479	162.05	159.303	441.748	86.518	68.665	452.734
2023/01/19_08:59:38.460	1674089978	460	315.861	288.852	287.021	161.592	159.303	441.29	86.518	68.665	452.276
2023/01/19_08:59:38.480	1674089978	480	315.403	288.852	287.021	162.05	159.761	441.748	86.518	68.665	452.276
2023/01/19_08:59:38.500	1674089978	500	315.861	288.852	287.479	162.05	159.303	441.748	86.06	68.665	452.276
2023/01/19_08:59:38.520	1674089978	520	315.861	288.852	287.479	162.05	159.303	441.748	86.518	68.665	452.276
2023/01/19_08:59:38.540	1674089978	540	315.861	288.852	287.479	162.05	159.761	441.748	86.06	68.665	453.192
2023/01/19_08:59:38.560	1674089978	560	316.319	288.852	287.479	162.508	160.219	442.663	86.06	68.665	453.65
2023/01/19_08:59:38.580	1674089978	580	316.319	289.31	287.479	162.508	160.219	443.121	86.06	68.665	454.107
2023/01/19_08:59:38.600	1674089978	600	316.319	288.852	287.479	162.508	160.219	442.663	86.06	68.665	453.65
2023/01/19_08:59:38.620	1674089978	620	316.319	289.31	287.937	162.508	160.677	443.121	86.06	68.665	454.107
2023/01/19_08:59:38.640	1674089978	640	316.319	289.31	287.937	162.966	160.677	443.121	86.06	69.123	454.107
2023/01/19_08:59:38.660	1674089978	660	315.861	289.31	287.937	162.508	160.219	443.121	86.06	69.123	453.65
2023/01/19_08:59:38.680	1674089978	680	315.861	289.31	287.937	162.508	160.677	443.121	85.602	69.123	453.65
2023/01/19_08:59:38.700	1674089978	700	315.403	288.852	287.479	162.508	160.219	442.205	85.602	69.123	453.192
2023/01/19_08:59:38.720	1674089978	720	315.403	288.852	287.479	162.508	160.677	442.205	85.602	69.123	453.192
2023/01/19_08:59:38.740	1674089978	740	314.945	288.852	287.479	162.508	160.219	441.748	85.602	69.123	452.734
2023/01/19_08:59:38.760	1674089978	760	314.945	289.31	287.937	162.508	160.219	442.205	85.145	69.581	453.192
2023/01/19_08:59:38.780	1674089978	780	314.945	289.31	287.937	162.966	160.677	442.663	85.145	69.581	453.65
2023/01/19_08:59:38.800	1674089978	800	314.945	289.31	288.395	162.508	160.219	441.748	85.145	69.581	453.192
2023/01/19_08:59:38.820	1674089978	820	314.487	289.31	287.937	162.508	160.219	441.29	84.687	69.581	452.276
2023/01/19_08:59:38.840	1674089978	840	314.487	289.31	287.937	162.508	160.219	441.29	84.687	69.581	452.276
2023/01/19_08:59:38.860	1674089978	860	314.487	289.31	287.937	162.508	160.219	441.29	84.687	69.123	451.818
2023/01/19_08:59:38.880	1674089978	880	314.03	289.31	288.395	162.508	160.219	441.29	84.687	69.123	451.818
2023/01/19_08:59:38.900	1674089978	900	314.03	289.31	288.395	162.508	160.219	440.374	85.145	68.665	451.818
2023/01/19_08:59:38.920	1674089978	920	314.487	289.31	288.395	162.05	159.761	440.374	85.145	69.123	451.361
2023/01/19_08:59:38.940	1674089978	940	314.487	289.31	288.395	162.05	159.761	440.374	85.145	68.665	450.903
2023/01/19_08:59:38.960	1674089978	960	314.487	289.768	288.395	162.508	160.219	440.832	85.145	68.665	451.818
2023/01/19_08:59:38.980	1674089978	980	314.945	289.768	288.395	162.508	160.219	441.29	85.145	68.665	452.276
2023/01/19_08:59:39.0	1674089979	0	314.945	289.768	288.395	162.508	160.219	441.29	85.145	68.665	451.818
2023/01/19_08:59:39.20	1674089979	20	314.945	289.768	288.395	162.508	160.219	441.29	85.602	68.207	451.818
2023/01/19_08:59:39.40	1674089979	40	314.945	289.768	288.395	162.508	160.219	441.29	85.602	67.749	451.818
2023/01/19_08:59:39.60	1674089979	60	314.945	289.768	288.395	162.508	160.219	441.29	85.602	67.749	451.818
2023/01/19_08:59:39.80	1674089979	80	315.403	289.768	288.395	162.508	160.677	440.832	85.602	67.749	451.818
2023/01/19_08:59:39.100	1674089979	100	314.945	289.768	288.395	162.508	160.219	440.374	85.602	67.749	451.361
2023/01/19_08:59:39.120	1674089979	120	315.403	290.226	288.395	162.05	159.761	440.374	85.602	67.749	451.361
2023/01/19_08:59:39.140	1674089979	140	315.403	289.768	288.395	162.05	159.303	440.374	85.602	67.749	451.361
2023/01/19_08:59:39.160	1674089979	160	315.403	289.768	288.395	162.05	159.761	440.374	85.602	67.749	450.903
2023/01/19_08:59:39.180	1674089979	180	315.403	290.226	288.395	162.05	159.761	441.29	85.602	67.749	451.818
2023/01/19_08:59:39.200	1674089979	200	315.403	290.226	288.395	162.508	160.219	441.29	85.602	67.749	451.818
2023/01/19_08:59:39.220	1674089979	220	315.403	290.226	288.395	162.05	159.761	440.374	85.602	67.749	451.818
2023/01/19_08:59:39.240	1674089979	240	315.403	289.768	288.395	162.05	159.761	440.374	85.602	67.749	451.361
2023/01/19_08:59:39.260	1674089979	260	315.403	289.768	288.395	161.592	159.303	440.374	86.06	67.749	450.903
2023/01/19_08:59:39.280	1674089979	280	315.403	289.768	288.395	161.592	159.303	439.916	85.602	68.207	450.903
2023/01/19_08:59:39.300	1674089979	300	315.403	289.768	288.395	161.135	158.846	439.459	86.06	67.749	450.445
2023/01/19_08:59:39.320	1674089979	320	314.945	289.768	288.395	161.135	158.846	439.459	86.06	67.749	450.445
2023/01/19_08:59:39.340	1674089979	340	314.945	289.768	288.395	161.135	158.846	439.459	86.06	67.749	450.445
2023/01/19_08:59:39.360	1674089979	360	314.945	289.768	288.395	161.135	158.846	439.916	85.602	68.207	450.445
2023/01/19_08:59:39.380	1674089979	380	314.945	289.31	288.395	161.135	159.303	440.374	85.602	68.665	450.903
2023/01/19_08:59:39.400	1674089979	400	314.945	289.31	287.937	161.135	159.303	439.459	85.602	68.665	450.445
2023/01/19_08:59:39.420	1674089979	420	314.945	289.31	287.937	161.592	159.303	439.459	85.602	68.665	450.445
2023/01/19_08:59:39.440	1674089979	440	314.945	289.31	287.937	161.592	159.303	439.459	85.602	68.665	449.987
2023/01/19_08:59:39.460	1674089979	460	314.945	289.31	287.479	161.592	159.303	439.001	85.145	68.665	449.53
2023/01/19_08:59:39.480	1674089979	480	314.945	289.31	287.937	161.135	158.846	439.001	85.145	68.665	449.53
2023/01/19_08:59:39.500	1674089979	500	314.945	289.31	287.479	160.677	158.846	438.543	85.602	68.207	449.072
2023/01/19_08:59:39.520	1674089979	520	314.945	289.31	287.937	160.677	158.846	438.543	85.602	68.207	449.072
2023/01/19_08:59:39.540	1674089979	540	314.945	289.31	287.937	161.135	158.846	438.543	85.602	68.207	449.072
2023/01/19_08:59:39.560	1674089979	560	314.945	289.31	287.937	161.135	158.846	438.543	85.602	68.665	449.53
2023/01/19_08:59:39.580	1674089979	580	314.945	289.31	287.937	161.135	158.846	438.085	85.602	68.207	449.072
2023/01/19_08:59:39.600	1674089979	600	314.945	289.31	288.395	161.135	158.846	438.085	85.602	68.207	448.614
2023/01/19_08:59:39.620	1674089979	620	314.945	289.31	287.937	160.677	158.388	438.085	85.602	67.749	448.614
2023/01/19_08:59:39.640	1674089979	640	315.403	289.31	287.937	160.677	158.388	437.628	85.602	67.749	448.156
2023/01/19_08:59:39.660	1674089979	660	314.945	289.31	287.937	160.677	158.388	437.17	86.06	67.292	447.699
2023/01/19_08:59:39.680	1674089979	680	315.403	289.31	287.937	160.677	158.388	437.17	85.602	67.292	448.156
2023/01/19_08:59:39.700	1674089979	700	315.861	289.31	287.937	160.677	158.388	436.712	85.602	67.292	447.699
2023/01/19_08:59:39.720	1674089979	720	315.861	289.31	287.937	160.219	157.93	435.797	85.602	67.292	446.783
2023/01/19_08:59:39.740	1674089979	740	315.861	289.31	288.395	160.677	157.93	436.254	85.602	67.292	446.783
2023/01/19_08:59:39.760	1674089979	760	315.861	289.31	288.395	160.677	158.846	436.712	85.145	67.292	447.699
2023/01/19_08:59:39.780	1674089979	780	315.861	289.31	288.395	161.135	158.846	437.17	85.145	67.292	447.699
2023/01/19_08:59:39.800	1674089979	800	315.861	289.31	288.395	161.135	159.303	437.17	85.145	66.834	447.699
2023/01/19_08:59:39.820	1674089979	820	315.861	289.31	288.395	161.135	159.303	437.17	85.145	66.376	447.699
2023/01/19_08:59:39.840	1674089979	840	315.861	289.31	288.395	161.135	159.303	437.17	85.145	66.834	448.156
2023/01/19_08:59:39.860	1674089979	860	315.861	289.31	287.937	161.135	158.846	437.17	85.145	66.376	447.699
2023/01/19_08:59:39.880	1674089979	880	315.861	289.31	287.937	162.05	159.303	437.17	85.145	66.376	448.156
2023/01/19_08:59:39.900	1674089979	900	315.861	289.31	287.937	161.592	159.303	436.712	85.145	66.376	447.699
2023/01/19_08:59:39.920	1674089979	920	315.861	288.852	287.479	162.05	159.303	436.712	85.145	66.376	447.241
2023/01/19_08:59:39.940	1674089979	940	315.861	288.852	287.479	162.05	159.303	436.712	84.687	66.376	447.241
2023/01/19_08:59:39.960	1674089979	960	315.861	288.852	287.479	162.508	160.219	436.712	84.687	66.376	447.699
[truncated: 1,001 more rows]
