# Supplementary material for: Research on high proportion of clean energy grid-connected oscillation risk prediction technology based on CNN and trend feature analysis
Source: Sci Rep. 2023 Dec 13;13:22149. doi: 10.1038/s41598-023-49634-9 (PMC10719258; doi:10.1038/s41598-023-49634-9)
Supplement: Supplementary file 4 — Supplementary Information 4. [file 41598_2023_49634_MOESM4_ESM.csv]

Time	Time(SOC)	Time(ms)	North China. Xiangshawan/Dachang Line 1 / Active power	North China. Xiangshawan/Dachang 2 line/Active power	North China. Xiangsha Bay/Dachang 3 line/Active power	North China. Xiangsha Bay/Xiangbu 1 line/Active power	North China. Xiangsha Bay/Xiangbu 2 lines/Active power	North China. Xiangshawan/Xianggao 2 line/Active power	North China. Xiangshawan/Xiangyong 1 line/Active power	North China. Xiangshawan/Xiangyong 2 line/Active power	North China. Xiangsha Bay/Xianggao 1 line/Active power
2023/01/19_08:59:00.0	1674089940	0	-282.944	-262.631	-263.266	-145.042	-140.916	425.13	-42.211	-46.178	435.128
2023/01/19_08:59:00.20	1674089940	20	-282.626	-262.631	-263.108	-145.518	-141.234	424.971	-41.894	-46.02	434.81
2023/01/19_08:59:00.40	1674089940	40	-282.468	-262.473	-263.108	-145.836	-141.551	425.13	-41.735	-45.861	434.969
2023/01/19_08:59:00.60	1674089940	60	-282.309	-262.314	-262.79	-145.994	-141.71	424.813	-41.735	-45.861	434.81
2023/01/19_08:59:00.80	1674089940	80	-282.15	-262.314	-262.79	-146.153	-141.868	424.654	-41.735	-45.702	434.334
2023/01/19_08:59:00.100	1674089940	100	-281.833	-262.155	-262.79	-146.47	-142.186	424.495	-41.418	-45.544	434.334
2023/01/19_08:59:00.120	1674089940	120	-281.674	-261.997	-262.473	-146.788	-142.503	424.019	-41.259	-45.385	433.699
2023/01/19_08:59:00.140	1674089940	140	-281.516	-261.838	-262.473	-146.946	-142.662	424.178	-41.418	-45.544	434.017
2023/01/19_08:59:00.160	1674089940	160	-281.516	-262.155	-262.473	-146.946	-142.503	424.178	-41.418	-45.544	434.017
2023/01/19_08:59:00.180	1674089940	180	-281.674	-261.997	-262.473	-147.264	-142.979	424.813	-41.735	-45.702	434.81
2023/01/19_08:59:00.200	1674089940	200	-281.674	-261.838	-262.473	-147.581	-143.297	425.289	-42.052	-46.178	435.286
2023/01/19_08:59:00.220	1674089940	220	-281.674	-261.838	-262.473	-147.423	-142.979	425.13	-42.211	-46.337	435.128
2023/01/19_08:59:00.240	1674089940	240	-281.357	-261.838	-262.473	-147.264	-142.821	424.971	-42.211	-46.337	434.969
2023/01/19_08:59:00.260	1674089940	260	-281.516	-262.155	-262.473	-147.423	-142.979	425.13	-42.211	-46.496	435.128
2023/01/19_08:59:00.280	1674089940	280	-281.516	-261.838	-262.314	-146.946	-142.662	424.495	-42.052	-46.178	434.334
2023/01/19_08:59:00.300	1674089940	300	-281.198	-261.838	-262.314	-146.946	-142.662	424.337	-42.211	-46.337	434.334
2023/01/19_08:59:00.320	1674089940	320	-281.198	-261.838	-262.314	-146.629	-142.503	423.702	-42.052	-46.178	433.541
2023/01/19_08:59:00.340	1674089940	340	-281.198	-261.997	-262.473	-146.47	-142.186	423.861	-42.37	-46.337	433.699
2023/01/19_08:59:00.360	1674089940	360	-281.198	-261.997	-262.473	-146.153	-141.71	423.384	-42.37	-46.496	433.382
2023/01/19_08:59:00.380	1674089940	380	-281.198	-261.997	-262.631	-146.153	-141.868	423.702	-42.528	-46.496	433.541
2023/01/19_08:59:00.400	1674089940	400	-281.357	-262.155	-262.631	-145.994	-141.868	423.861	-42.528	-46.654	433.699
2023/01/19_08:59:00.420	1674089940	420	-281.516	-262.155	-262.631	-145.677	-141.392	423.543	-42.37	-46.337	433.382
2023/01/19_08:59:00.440	1674089940	440	-281.674	-262.314	-262.79	-145.201	-141.075	423.543	-42.687	-46.654	433.382
2023/01/19_08:59:00.460	1674089940	460	-281.674	-262.314	-262.79	-144.725	-140.599	423.067	-42.37	-46.337	432.906
2023/01/19_08:59:00.480	1674089940	480	-281.674	-262.473	-262.949	-144.407	-140.281	422.908	-42.37	-46.337	432.588
2023/01/19_08:59:00.500	1674089940	500	-281.833	-262.473	-262.949	-144.249	-139.964	422.591	-42.211	-46.178	432.271
2023/01/19_08:59:00.520	1674089940	520	-281.674	-262.314	-262.79	-143.614	-139.488	421.956	-42.211	-46.178	431.636
2023/01/19_08:59:00.540	1674089940	540	-281.516	-262.155	-262.79	-142.821	-138.853	421.163	-42.052	-46.02	430.843
2023/01/19_08:59:00.560	1674089940	560	-281.674	-262.155	-262.79	-142.979	-138.853	421.163	-42.052	-46.02	431.002
2023/01/19_08:59:00.580	1674089940	580	-281.516	-262.314	-262.79	-142.979	-139.012	421.639	-42.052	-46.178	431.478
2023/01/19_08:59:00.600	1674089940	600	-281.833	-262.314	-262.949	-143.138	-139.012	422.115	-42.211	-46.337	431.954
2023/01/19_08:59:00.620	1674089940	620	-281.674	-262.314	-262.79	-142.979	-139.012	422.274	-42.37	-46.496	431.954
2023/01/19_08:59:00.640	1674089940	640	-281.674	-262.314	-262.949	-142.979	-138.695	422.115	-42.37	-46.496	431.795
2023/01/19_08:59:00.660	1674089940	660	-281.674	-262.473	-262.949	-142.979	-138.853	422.432	-42.528	-46.654	432.271
2023/01/19_08:59:00.680	1674089940	680	-281.674	-262.155	-262.79	-142.503	-138.377	421.48	-42.211	-46.337	431.319
2023/01/19_08:59:00.700	1674089940	700	-281.516	-262.155	-262.631	-142.186	-138.219	421.163	-42.052	-46.178	431.002
2023/01/19_08:59:00.720	1674089940	720	-281.357	-262.155	-262.631	-142.027	-137.901	420.369	-41.735	-45.861	430.208
2023/01/19_08:59:00.740	1674089940	740	-281.357	-261.997	-262.631	-142.027	-137.901	420.211	-41.735	-45.702	430.049
2023/01/19_08:59:00.760	1674089940	760	-281.357	-261.997	-262.473	-141.71	-137.584	420.052	-41.576	-45.702	429.732
2023/01/19_08:59:00.780	1674089940	780	-281.357	-261.997	-262.473	-141.551	-137.584	420.052	-41.735	-45.861	429.732
2023/01/19_08:59:00.800	1674089940	800	-281.198	-262.155	-262.631	-141.868	-137.742	420.369	-41.735	-45.861	430.208
2023/01/19_08:59:00.820	1674089940	820	-281.198	-261.997	-262.631	-142.186	-138.06	420.369	-41.894	-45.861	430.208
2023/01/19_08:59:00.840	1674089940	840	-281.198	-261.997	-262.473	-142.186	-138.06	420.211	-41.735	-45.861	430.208
2023/01/19_08:59:00.860	1674089940	860	-281.357	-262.155	-262.473	-142.186	-138.06	420.211	-41.735	-45.861	429.891
2023/01/19_08:59:00.880	1674089940	880	-281.357	-261.997	-262.631	-142.027	-137.901	420.052	-41.576	-45.702	429.891
2023/01/19_08:59:00.900	1674089940	900	-281.357	-261.838	-262.473	-142.027	-137.901	420.052	-41.735	-45.702	429.891
2023/01/19_08:59:00.920	1674089940	920	-281.357	-261.838	-262.314	-142.344	-138.06	420.052	-41.735	-45.702	429.891
2023/01/19_08:59:00.940	1674089940	940	-281.357	-261.679	-262.155	-142.186	-138.06	420.369	-41.894	-46.02	430.208
2023/01/19_08:59:00.960	1674089940	960	-281.357	-261.679	-262.155	-142.186	-138.06	420.052	-42.052	-46.02	429.891
2023/01/19_08:59:00.980	1674089940	980	-281.198	-261.679	-262.155	-142.503	-138.536	420.528	-42.211	-46.178	430.367
2023/01/19_08:59:01.0	1674089941	0	-281.357	-261.679	-262.155	-142.821	-138.695	421.004	-42.528	-46.654	430.684
2023/01/19_08:59:01.20	1674089941	20	-281.357	-261.521	-262.155	-142.821	-138.695	421.163	-42.687	-46.813	431.002
2023/01/19_08:59:01.40	1674089941	40	-281.516	-261.679	-262.155	-142.503	-138.377	421.004	-43.004	-46.972	431.002
2023/01/19_08:59:01.60	1674089941	60	-281.357	-261.521	-262.155	-142.821	-138.695	421.639	-43.163	-47.13	431.478
2023/01/19_08:59:01.80	1674089941	80	-281.357	-261.362	-261.997	-142.662	-138.695	421.004	-43.163	-47.289	430.843
2023/01/19_08:59:01.100	1674089941	100	-281.04	-261.521	-261.997	-142.662	-138.536	421.48	-43.481	-47.607	431.16
2023/01/19_08:59:01.120	1674089941	120	-281.04	-261.521	-261.997	-142.344	-138.219	420.687	-43.639	-47.765	430.367
2023/01/19_08:59:01.140	1674089941	140	-280.881	-261.521	-261.997	-142.027	-137.901	420.687	-44.115	-48.083	430.525
2023/01/19_08:59:01.160	1674089941	160	-280.881	-261.521	-261.838	-142.186	-138.06	420.845	-44.433	-48.559	430.525
2023/01/19_08:59:01.180	1674089941	180	-280.722	-261.362	-261.838	-142.344	-138.219	421.163	-44.591	-48.717	430.843
2023/01/19_08:59:01.200	1674089941	200	-280.563	-261.362	-261.997	-142.503	-138.536	421.639	-44.909	-49.193	431.16
2023/01/19_08:59:01.220	1674089941	220	-280.563	-261.203	-261.679	-142.821	-138.695	421.956	-45.226	-49.511	431.636
2023/01/19_08:59:01.240	1674089941	240	-280.563	-261.045	-261.521	-142.503	-138.377	422.115	-45.702	-49.987	431.795
2023/01/19_08:59:01.260	1674089941	260	-280.722	-261.045	-261.679	-142.344	-138.219	422.274	-45.861	-50.146	432.112
2023/01/19_08:59:01.280	1674089941	280	-280.405	-261.045	-261.521	-142.344	-138.219	422.591	-46.02	-50.463	432.43
2023/01/19_08:59:01.300	1674089941	300	-280.405	-260.886	-261.521	-142.662	-138.536	422.75	-46.178	-50.463	432.588
2023/01/19_08:59:01.320	1674089941	320	-280.405	-260.727	-261.203	-142.344	-138.219	422.591	-46.496	-50.78	432.271
2023/01/19_08:59:01.340	1674089941	340	-280.563	-260.727	-261.203	-141.71	-137.584	422.274	-46.654	-51.098	432.271
2023/01/19_08:59:01.360	1674089941	360	-280.405	-260.727	-261.203	-141.71	-137.584	422.432	-46.813	-51.256	432.271
2023/01/19_08:59:01.380	1674089941	380	-280.405	-260.569	-261.362	-141.551	-137.425	422.591	-47.13	-51.415	432.43
2023/01/19_08:59:01.400	1674089941	400	-280.563	-260.727	-261.203	-141.71	-137.742	423.067	-47.289	-51.732	433.065
2023/01/19_08:59:01.420	1674089941	420	-280.722	-260.569	-261.203	-141.71	-137.584	422.908	-47.289	-51.732	432.747
2023/01/19_08:59:01.440	1674089941	440	-280.722	-260.727	-261.362	-141.71	-137.584	422.908	-47.289	-51.574	432.906
2023/01/19_08:59:01.460	1674089941	460	-280.722	-260.569	-261.045	-141.868	-137.742	422.591	-46.972	-51.415	432.588
2023/01/19_08:59:01.480	1674089941	480	-280.722	-260.41	-260.886	-142.027	-137.901	422.432	-46.813	-51.256	432.271
2023/01/19_08:59:01.500	1674089941	500	-280.881	-260.569	-261.045	-141.71	-137.584	422.908	-47.13	-51.415	432.906
2023/01/19_08:59:01.520	1674089941	520	-281.04	-260.727	-261.203	-141.551	-137.425	422.591	-46.813	-51.098	432.588
2023/01/19_08:59:01.540	1674089941	540	-281.04	-260.727	-261.203	-141.392	-137.266	422.432	-46.972	-51.256	432.271
2023/01/19_08:59:01.560	1674089941	560	-281.198	-260.727	-261.203	-141.234	-137.108	422.274	-46.813	-51.098	432.112
2023/01/19_08:59:01.580	1674089941	580	-281.198	-260.727	-261.362	-141.392	-137.266	422.591	-46.813	-51.098	432.43
2023/01/19_08:59:01.600	1674089941	600	-281.357	-260.886	-261.521	-141.551	-137.425	422.432	-46.496	-50.78	432.271
2023/01/19_08:59:01.620	1674089941	620	-281.198	-260.886	-261.521	-141.551	-137.425	422.591	-46.496	-50.78	432.588
2023/01/19_08:59:01.640	1674089941	640	-281.198	-260.886	-261.362	-141.71	-137.584	422.432	-46.337	-50.622	432.112
2023/01/19_08:59:01.660	1674089941	660	-281.198	-261.045	-261.521	-141.551	-137.425	422.274	-46.178	-50.304	431.954
2023/01/19_08:59:01.680	1674089941	680	-281.198	-261.045	-261.679	-141.392	-137.266	421.798	-45.702	-49.828	431.478
2023/01/19_08:59:01.700	1674089941	700	-281.198	-261.045	-261.521	-141.551	-137.425	421.48	-45.544	-49.669	431.319
2023/01/19_08:59:01.720	1674089941	720	-281.198	-261.045	-261.521	-141.392	-137.425	421.004	-45.385	-49.511	430.843
2023/01/19_08:59:01.740	1674089941	740	-281.198	-261.045	-261.679	-141.075	-137.108	420.845	-45.226	-49.352	430.525
2023/01/19_08:59:01.760	1674089941	760	-281.04	-261.045	-261.521	-141.234	-137.266	420.528	-44.909	-49.035	430.367
2023/01/19_08:59:01.780	1674089941	780	-281.198	-260.886	-261.521	-141.551	-137.425	420.528	-44.75	-48.876	430.208
2023/01/19_08:59:01.800	1674089941	800	-281.198	-260.886	-261.362	-141.868	-137.742	420.528	-44.433	-48.559	430.208
2023/01/19_08:59:01.820	1674089941	820	-281.357	-260.886	-261.362	-142.027	-137.901	420.369	-43.798	-47.924	429.891
2023/01/19_08:59:01.840	1674089941	840	-281.357	-260.886	-261.362	-142.027	-137.742	419.576	-43.481	-47.448	429.256
2023/01/19_08:59:01.860	1674089941	860	-281.357	-260.569	-261.203	-141.71	-137.584	418.941	-42.846	-46.813	428.463
2023/01/19_08:59:01.880	1674089941	880	-281.357	-260.569	-261.045	-141.392	-137.266	417.672	-42.052	-46.178	427.034
2023/01/19_08:59:01.900	1674089941	900	-281.198	-260.41	-260.886	-141.392	-137.266	417.196	-41.576	-45.544	426.717
2023/01/19_08:59:01.920	1674089941	920	-281.198	-260.41	-260.886	-141.234	-137.266	416.243	-40.783	-44.75	425.606
2023/01/19_08:59:01.940	1674089941	940	-281.04	-260.251	-260.727	-141.075	-136.949	414.815	-40.148	-44.115	424.337
2023/01/19_08:59:01.960	1674089941	960	-281.04	-260.092	-260.727	-140.758	-136.79	413.863	-39.672	-43.639	423.226
2023/01/19_08:59:01.980	1674089941	980	-281.198	-260.251	-260.727	-140.916	-136.949	413.704	-39.037	-43.004	423.226
2023/01/19_08:59:02.0	1674089942	0	-281.516	-260.569	-261.045	-141.392	-137.266	414.022	-38.561	-42.528	423.384
2023/01/19_08:59:02.20	1674089942	20	-281.516	-260.41	-261.045	-141.551	-137.425	413.228	-37.768	-41.735	422.75
2023/01/19_08:59:02.40	1674089942	40	-281.674	-260.569	-260.886	-141.392	-137.266	412.752	-37.133	-40.942	422.115
2023/01/19_08:59:02.60	1674089942	60	-281.674	-260.727	-261.203	-141.392	-137.266	412.276	-36.498	-40.307	421.798
2023/01/19_08:59:02.80	1674089942	80	-281.833	-260.727	-261.203	-141.551	-137.425	411.959	-35.863	-39.672	421.48
2023/01/19_08:59:02.100	1674089942	100	-282.15	-260.886	-261.521	-141.551	-137.584	411.8	-35.546	-39.196	421.321
2023/01/19_08:59:02.120	1674089942	120	-282.15	-260.886	-261.521	-141.551	-137.425	411.324	-34.911	-38.561	420.845
2023/01/19_08:59:02.140	1674089942	140	-282.15	-261.203	-261.679	-141.551	-137.425	411.165	-34.594	-38.244	420.845
2023/01/19_08:59:02.160	1674089942	160	-282.15	-261.203	-261.838	-141.551	-137.425	411.007	-34.118	-37.768	420.528
2023/01/19_08:59:02.180	1674089942	180	-282.309	-261.203	-261.838	-141.868	-137.901	411.324	-33.8	-37.45	421.004
2023/01/19_08:59:02.200	1674089942	200	-282.468	-261.521	-261.997	-142.027	-137.901	411.959	-33.642	-37.292	421.321
2023/01/19_08:59:02.220	1674089942	220	-282.468	-261.521	-262.155	-142.027	-137.742	411.483	-33.483	-36.974	421.004
2023/01/19_08:59:02.240	1674089942	240	-282.468	-261.521	-262.155	-141.868	-137.742	411.324	-33.324	-36.816	420.845
2023/01/19_08:59:02.260	1674089942	260	-282.626	-261.362	-261.997	-142.027	-138.06	411.165	-33.166	-36.498	420.528
2023/01/19_08:59:02.280	1674089942	280	-282.468	-261.362	-261.838	-142.344	-138.377	411.165	-32.848	-36.498	420.687
2023/01/19_08:59:02.300	1674089942	300	-282.468	-261.521	-261.838	-142.503	-138.377	411.641	-33.007	-36.498	421.163
2023/01/19_08:59:02.320	1674089942	320	-282.468	-261.362	-261.838	-142.503	-138.377	411.483	-33.007	-36.498	421.004
2023/01/19_08:59:02.340	1674089942	340	-282.785	-261.203	-261.838	-142.503	-138.377	412.117	-33.166	-36.816	421.639
2023/01/19_08:59:02.360	1674089942	360	-282.785	-261.203	-261.838	-142.503	-138.377	412.276	-33.324	-36.816	421.798
2023/01/19_08:59:02.380	1674089942	380	-282.626	-261.203	-261.679	-142.979	-138.853	413.228	-33.8	-37.45	422.908
2023/01/19_08:59:02.400	1674089942	400	-282.626	-261.045	-261.679	-143.297	-139.171	414.339	-34.435	-37.926	424.019
2023/01/19_08:59:02.420	1674089942	420	-282.785	-260.886	-261.521	-143.455	-139.171	414.498	-34.753	-38.402	424.019
2023/01/19_08:59:02.440	1674089942	440	-282.626	-260.886	-261.521	-143.455	-139.329	414.498	-34.911	-38.561	424.178
2023/01/19_08:59:02.460	1674089942	460	-282.15	-260.727	-261.362	-143.614	-139.329	414.656	-35.229	-39.037	424.337
2023/01/19_08:59:02.480	1674089942	480	-281.992	-260.569	-261.045	-143.614	-139.329	414.498	-35.387	-39.037	424.019
2023/01/19_08:59:02.500	1674089942	500	-281.992	-260.41	-260.886	-143.773	-139.647	414.974	-35.705	-39.513	424.495
2023/01/19_08:59:02.520	1674089942	520	-281.833	-260.251	-260.727	-143.773	-139.647	414.815	-36.022	-39.831	424.337
2023/01/19_08:59:02.540	1674089942	540	-281.516	-260.092	-260.727	-143.773	-139.647	414.815	-36.498	-40.307	424.495
2023/01/19_08:59:02.560	1674089942	560	-281.674	-260.251	-260.727	-143.773	-139.647	415.133	-36.657	-40.465	424.813
2023/01/19_08:59:02.580	1674089942	580	-281.674	-260.092	-260.727	-143.931	-139.805	415.609	-37.292	-41.1	425.289
2023/01/19_08:59:02.600	1674089942	600	-281.674	-260.092	-260.569	-143.773	-139.647	416.085	-37.768	-41.576	425.765
2023/01/19_08:59:02.620	1674089942	620	-281.674	-260.251	-260.727	-143.773	-139.488	416.243	-38.085	-42.052	425.765
2023/01/19_08:59:02.640	1674089942	640	-281.674	-260.251	-260.727	-143.614	-139.488	416.085	-38.402	-42.211	425.923
2023/01/19_08:59:02.660	1674089942	660	-281.833	-260.092	-260.727	-143.614	-139.488	416.402	-38.72	-42.687	426.241
2023/01/19_08:59:02.680	1674089942	680	-281.833	-260.251	-260.727	-143.138	-138.853	415.926	-38.879	-42.687	425.765
2023/01/19_08:59:02.700	1674089942	700	-281.992	-260.41	-260.886	-142.821	-138.536	415.767	-38.879	-42.846	425.606
2023/01/19_08:59:02.720	1674089942	720	-281.833	-260.092	-260.727	-142.503	-138.377	414.974	-38.72	-42.528	424.654
2023/01/19_08:59:02.740	1674089942	740	-281.833	-260.251	-260.569	-142.186	-138.06	414.974	-38.72	-42.528	424.495
2023/01/19_08:59:02.760	1674089942	760	-281.833	-260.251	-260.886	-141.868	-137.901	414.656	-38.879	-42.687	424.337
2023/01/19_08:59:02.780	1674089942	780	-281.992	-260.569	-261.045	-141.868	-137.742	415.133	-39.355	-43.163	424.813
2023/01/19_08:59:02.800	1674089942	800	-282.15	-260.569	-261.203	-141.71	-137.742	415.291	-39.513	-43.322	424.813
2023/01/19_08:59:02.820	1674089942	820	-281.992	-260.569	-261.045	-141.392	-137.425	414.815	-39.355	-43.163	424.178
2023/01/19_08:59:02.840	1674089942	840	-281.833	-260.727	-261.203	-140.916	-136.79	414.498	-39.355	-43.163	424.019
2023/01/19_08:59:02.860	1674089942	860	-281.992	-260.886	-261.362	-140.599	-136.473	413.704	-39.037	-42.846	423.226
2023/01/19_08:59:02.880	1674089942	880	-281.833	-260.886	-261.521	-140.281	-136.314	413.07	-39.037	-42.687	422.591
2023/01/19_08:59:02.900	1674089942	900	-281.674	-260.886	-261.362	-140.123	-135.997	412.752	-38.72	-42.528	422.115
2023/01/19_08:59:02.920	1674089942	920	-281.674	-260.886	-261.362	-139.647	-135.679	411.959	-38.561	-42.211	421.48
2023/01/19_08:59:02.940	1674089942	940	-281.516	-261.045	-261.521	-138.853	-135.045	411.483	-38.72	-42.528	421.004
2023/01/19_08:59:02.960	1674089942	960	-281.357	-260.886	-261.521	-138.695	-134.569	411.007	-38.244	-42.052	420.369
2023/01/19_08:59:02.980	1674089942	980	-281.198	-261.045	-261.521	-138.853	-134.886	411.007	-38.244	-42.052	420.528
2023/01/19_08:59:03.0	1674089943	0	-281.357	-261.045	-261.521	-139.012	-134.886	411.165	-38.244	-42.052	420.687
2023/01/19_08:59:03.20	1674089943	20	-281.198	-261.045	-261.521	-138.695	-134.727	410.848	-38.085	-41.894	420.211
2023/01/19_08:59:03.40	1674089943	40	-281.04	-261.045	-261.679	-138.536	-134.41	410.531	-38.085	-41.894	419.893
2023/01/19_08:59:03.60	1674089943	60	-280.722	-261.045	-261.521	-138.377	-134.41	410.213	-37.926	-41.894	419.735
2023/01/19_08:59:03.80	1674089943	80	-280.722	-261.045	-261.521	-138.219	-134.251	409.896	-37.768	-41.576	419.417
2023/01/19_08:59:03.100	1674089943	100	-280.563	-261.045	-261.679	-138.06	-134.093	409.578	-37.45	-41.418	418.941
2023/01/19_08:59:03.120	1674089943	120	-280.563	-260.886	-261.521	-137.742	-133.775	408.944	-37.292	-41.1	418.465
2023/01/19_08:59:03.140	1674089943	140	-280.246	-260.727	-261.362	-137.266	-133.299	408.468	-37.133	-41.1	417.83
2023/01/19_08:59:03.160	1674089943	160	-280.563	-260.886	-261.521	-137.425	-133.299	408.626	-37.133	-40.942	418.148
2023/01/19_08:59:03.180	1674089943	180	-280.405	-261.045	-261.521	-137.425	-133.616	408.944	-37.292	-41.1	418.465
2023/01/19_08:59:03.200	1674089943	200	-280.563	-261.045	-261.679	-137.742	-133.616	409.42	-37.133	-40.942	418.782
2023/01/19_08:59:03.220	1674089943	220	-280.722	-261.203	-261.679	-138.219	-134.093	409.896	-37.133	-41.1	419.417
2023/01/19_08:59:03.240	1674089943	240	-280.722	-261.203	-261.838	-138.06	-133.934	409.578	-36.974	-40.783	418.941
2023/01/19_08:59:03.260	1674089943	260	-281.04	-261.521	-261.997	-138.377	-134.41	410.054	-36.974	-40.783	419.735
2023/01/19_08:59:03.280	1674089943	280	-281.04	-261.521	-261.997	-138.377	-134.41	410.213	-36.816	-40.783	419.576
2023/01/19_08:59:03.300	1674089943	300	-281.198	-261.362	-261.997	-138.377	-134.41	410.531	-36.974	-40.783	420.052
2023/01/19_08:59:03.320	1674089943	320	-281.357	-261.521	-261.997	-138.219	-134.093	410.054	-36.657	-40.307	419.576
2023/01/19_08:59:03.340	1674089943	340	-281.357	-261.679	-262.314	-138.219	-134.093	410.689	-36.657	-40.465	420.052
2023/01/19_08:59:03.360	1674089943	360	-281.516	-261.838	-262.314	-138.536	-134.41	411.324	-36.657	-40.465	420.845
2023/01/19_08:59:03.380	1674089943	380	-281.516	-261.679	-262.155	-138.853	-134.727	411.641	-36.816	-40.624	421.163
2023/01/19_08:59:03.400	1674089943	400	-281.674	-261.997	-262.473	-138.853	-134.886	412.435	-36.974	-40.624	421.956
2023/01/19_08:59:03.420	1674089943	420	-281.674	-261.997	-262.473	-139.171	-135.045	412.276	-36.816	-40.465	421.956
2023/01/19_08:59:03.440	1674089943	440	-281.674	-261.997	-262.473	-139.171	-135.045	412.435	-36.657	-40.307	421.798
2023/01/19_08:59:03.460	1674089943	460	-281.357	-261.997	-262.473	-139.647	-135.679	412.752	-36.657	-40.148	422.115
2023/01/19_08:59:03.480	1674089943	480	-281.516	-262.155	-262.631	-140.281	-136.156	413.546	-36.657	-40.307	422.908
2023/01/19_08:59:03.500	1674089943	500	-281.357	-262.314	-262.79	-140.44	-136.314	413.704	-36.657	-40.307	423.067
2023/01/19_08:59:03.520	1674089943	520	-281.198	-261.997	-262.631	-140.758	-136.632	413.07	-36.34	-39.989	422.432
2023/01/19_08:59:03.540	1674089943	540	-281.04	-261.997	-262.631	-140.916	-136.79	413.228	-36.498	-40.148	422.591
2023/01/19_08:59:03.560	1674089943	560	-280.881	-262.155	-262.631	-141.075	-136.949	413.387	-36.498	-40.148	422.908
2023/01/19_08:59:03.580	1674089943	580	-280.722	-261.838	-262.473	-141.71	-137.584	414.022	-36.657	-40.307	423.384
2023/01/19_08:59:03.600	1674089943	600	-280.563	-261.679	-262.155	-142.027	-137.901	414.022	-36.657	-40.465	423.543
2023/01/19_08:59:03.620	1674089943	620	-280.405	-261.521	-262.155	-142.503	-138.219	414.18	-36.498	-40.148	423.702
2023/01/19_08:59:03.640	1674089943	640	-280.246	-261.521	-261.997	-142.503	-138.377	414.18	-36.498	-40.307	423.543
2023/01/19_08:59:03.660	1674089943	660	-280.087	-261.362	-261.838	-142.503	-138.377	414.339	-36.657	-40.465	423.702
2023/01/19_08:59:03.680	1674089943	680	-279.929	-260.886	-261.362	-142.662	-138.377	413.704	-36.498	-40.307	423.226
2023/01/19_08:59:03.700	1674089943	700	-279.929	-260.886	-261.521	-142.662	-138.536	413.546	-36.498	-40.148	423.067
2023/01/19_08:59:03.720	1674089943	720	-279.77	-260.886	-261.203	-142.662	-138.536	413.228	-36.34	-39.989	422.75
2023/01/19_08:59:03.740	1674089943	740	-280.246	-260.727	-261.362	-142.344	-138.377	412.911	-36.34	-40.148	422.591
2023/01/19_08:59:03.760	1674089943	760	-280.246	-260.727	-261.203	-142.662	-138.377	413.546	-36.498	-40.307	423.067
2023/01/19_08:59:03.780	1674089943	780	-280.246	-260.569	-261.203	-142.503	-138.536	413.387	-36.34	-40.307	423.067
2023/01/19_08:59:03.800	1674089943	800	-280.563	-260.886	-261.362	-142.503	-138.377	413.387	-36.34	-40.148	423.067
2023/01/19_08:59:03.820	1674089943	820	-280.881	-260.886	-261.521	-142.344	-138.219	413.387	-36.181	-39.989	423.067
2023/01/19_08:59:03.840	1674089943	840	-281.04	-260.727	-261.362	-142.186	-138.06	413.546	-36.181	-39.831	423.067
2023/01/19_08:59:03.860	1674089943	860	-281.516	-260.886	-261.362	-142.503	-138.536	413.546	-36.181	-39.989	423.226
2023/01/19_08:59:03.880	1674089943	880	-281.516	-261.045	-261.521	-142.344	-138.377	413.387	-36.022	-39.672	422.908
2023/01/19_08:59:03.900	1674089943	900	-281.992	-261.045	-261.521	-142.503	-138.219	413.546	-36.022	-39.831	423.067
2023/01/19_08:59:03.920	1674089943	920	-282.15	-260.886	-261.362	-142.186	-137.901	412.911	-35.863	-39.672	422.432
2023/01/19_08:59:03.940	1674089943	940	-281.992	-260.886	-261.362	-141.551	-137.425	412.276	-35.705	-39.355	421.639
2023/01/19_08:59:03.960	1674089943	960	-282.15	-261.045	-261.521	-141.392	-137.266	412.276	-35.705	-39.355	421.956
2023/01/19_08:59:03.980	1674089943	980	-282.309	-261.045	-261.679	-141.392	-137.266	412.117	-35.546	-39.196	421.639
2023/01/19_08:59:04.0	1674089944	0	-282.309	-261.045	-261.521	-141.551	-137.425	412.594	-35.546	-39.196	422.274
2023/01/19_08:59:04.20	1674089944	20	-282.309	-261.045	-261.679	-141.234	-137.108	412.752	-35.705	-39.196	422.274
2023/01/19_08:59:04.40	1674089944	40	-282.309	-261.362	-261.838	-141.234	-137.108	412.911	-35.546	-39.196	422.432
2023/01/19_08:59:04.60	1674089944	60	-282.15	-261.362	-261.838	-141.075	-136.949	413.07	-35.705	-39.196	422.432
2023/01/19_08:59:04.80	1674089944	80	-282.468	-261.203	-261.679	-141.234	-137.108	412.752	-35.546	-39.037	422.115
2023/01/19_08:59:04.100	1674089944	100	-282.309	-261.203	-261.838	-141.234	-137.108	412.435	-35.387	-39.037	422.115
2023/01/19_08:59:04.120	1674089944	120	-281.992	-261.362	-261.838	-140.916	-136.79	411.959	-35.229	-38.879	421.48
2023/01/19_08:59:04.140	1674089944	140	-281.833	-261.362	-261.838	-140.599	-136.473	412.117	-35.229	-38.879	421.48
2023/01/19_08:59:04.160	1674089944	160	-281.833	-261.203	-261.679	-140.758	-136.632	411.959	-35.229	-38.879	421.321
2023/01/19_08:59:04.180	1674089944	180	-281.833	-261.203	-261.679	-140.758	-136.632	412.276	-35.229	-39.037	421.639
2023/01/19_08:59:04.200	1674089944	200	-281.674	-261.362	-261.838	-140.758	-136.632	412.594	-35.705	-39.355	422.115
2023/01/19_08:59:04.220	1674089944	220	-281.516	-261.203	-261.679	-140.599	-136.473	411.959	-35.546	-39.355	421.48
2023/01/19_08:59:04.240	1674089944	240	-281.516	-261.045	-261.679	-140.44	-136.314	412.117	-35.546	-39.196	421.639
2023/01/19_08:59:04.260	1674089944	260	-281.516	-261.045	-261.679	-140.44	-136.314	412.117	-35.546	-39.355	421.639
2023/01/19_08:59:04.280	1674089944	280	-281.04	-261.045	-261.521	-140.44	-136.314	411.8	-35.546	-39.355	421.163
2023/01/19_08:59:04.300	1674089944	300	-281.04	-261.045	-261.521	-140.44	-136.314	411.959	-35.546	-39.196	421.321
2023/01/19_08:59:04.320	1674089944	320	-280.722	-260.886	-261.362	-140.599	-136.632	411.959	-35.546	-39.355	421.48
2023/01/19_08:59:04.340	1674089944	340	-280.722	-261.045	-261.521	-141.075	-136.949	412.276	-35.863	-39.672	421.798
2023/01/19_08:59:04.360	1674089944	360	-280.722	-261.045	-261.521	-140.916	-136.632	412.117	-35.705	-39.513	421.48
2023/01/19_08:59:04.380	1674089944	380	-280.881	-261.045	-261.679	-140.916	-136.79	412.752	-36.022	-39.989	422.115
2023/01/19_08:59:04.400	1674089944	400	-281.04	-261.045	-261.679	-141.075	-136.79	412.911	-36.34	-40.148	422.432
2023/01/19_08:59:04.420	1674089944	420	-281.198	-261.203	-261.679	-141.075	-136.949	413.228	-36.34	-40.148	422.75
2023/01/19_08:59:04.440	1674089944	440	-281.357	-261.362	-261.838	-141.075	-136.949	413.228	-36.34	-40.148	422.75
2023/01/19_08:59:04.460	1674089944	460	-281.516	-261.521	-261.997	-141.075	-136.79	413.387	-36.498	-40.307	423.067
2023/01/19_08:59:04.480	1674089944	480	-281.516	-261.362	-261.838	-141.075	-136.949	412.911	-36.498	-40.307	422.591
2023/01/19_08:59:04.500	1674089944	500	-281.674	-261.362	-261.838	-141.234	-136.949	413.07	-36.816	-40.624	422.75
2023/01/19_08:59:04.520	1674089944	520	-281.674	-261.521	-261.838	-141.234	-137.108	413.546	-36.816	-40.624	423.067
2023/01/19_08:59:04.540	1674089944	540	-281.992	-261.521	-261.997	-141.075	-136.949	413.704	-36.974	-40.624	423.067
2023/01/19_08:59:04.560	1674089944	560	-282.15	-261.362	-261.997	-141.392	-137.266	414.339	-37.133	-40.942	423.861
2023/01/19_08:59:04.580	1674089944	580	-282.15	-261.362	-261.838	-141.71	-137.742	414.656	-37.292	-41.1	424.337
2023/01/19_08:59:04.600	1674089944	600	-282.309	-261.679	-261.997	-141.868	-137.742	415.45	-37.45	-41.259	424.971
2023/01/19_08:59:04.620	1674089944	620	-282.309	-261.362	-261.838	-141.71	-137.584	415.133	-37.609	-41.259	424.654
2023/01/19_08:59:04.640	1674089944	640	-282.309	-261.362	-261.679	-141.868	-137.901	415.291	-37.768	-41.576	424.654
2023/01/19_08:59:04.660	1674089944	660	-282.309	-261.362	-261.838	-142.027	-137.901	415.45	-37.926	-41.735	424.971
2023/01/19_08:59:04.680	1674089944	680	-282.309	-261.203	-261.838	-141.868	-137.901	414.974	-37.768	-41.418	424.495
2023/01/19_08:59:04.700	1674089944	700	-282.309	-261.203	-261.679	-141.71	-137.742	414.656	-37.768	-41.576	424.178
2023/01/19_08:59:04.720	1674089944	720	-281.833	-260.727	-261.203	-141.71	-137.584	413.863	-37.768	-41.418	423.384
2023/01/19_08:59:04.740	1674089944	740	-281.992	-260.886	-261.362	-141.551	-137.425	414.18	-37.926	-41.735	423.702
2023/01/19_08:59:04.760	1674089944	760	-281.833	-261.045	-261.362	-141.551	-137.266	414.339	-38.244	-42.052	423.702
2023/01/19_08:59:04.780	1674089944	780	-281.992	-261.045	-261.521	-141.71	-137.584	415.133	-38.402	-42.211	424.654
2023/01/19_08:59:04.800	1674089944	800	-281.674	-260.886	-261.521	-142.186	-138.06	415.767	-38.561	-42.528	425.13
2023/01/19_08:59:04.820	1674089944	820	-281.516	-261.045	-261.362	-142.027	-137.901	415.291	-38.561	-42.37	424.971
2023/01/19_08:59:04.840	1674089944	840	-281.357	-261.045	-261.521	-141.71	-137.584	414.974	-38.72	-42.528	424.654
2023/01/19_08:59:04.860	1674089944	860	-281.198	-260.727	-261.362	-141.392	-137.266	414.656	-38.72	-42.528	424.178
2023/01/19_08:59:04.880	1674089944	880	-281.04	-260.569	-261.045	-141.392	-137.266	413.863	-38.561	-42.37	423.384
2023/01/19_08:59:04.900	1674089944	900	-280.881	-260.569	-261.045	-141.234	-137.108	413.704	-38.561	-42.37	423.226
2023/01/19_08:59:04.920	1674089944	920	-280.563	-260.569	-261.045	-140.758	-136.632	413.07	-38.402	-42.37	422.591
2023/01/19_08:59:04.940	1674089944	940	-280.563	-260.569	-261.045	-140.44	-136.314	412.911	-38.561	-42.528	422.432
2023/01/19_08:59:04.960	1674089944	960	-280.563	-260.41	-261.045	-139.964	-135.997	412.276	-38.561	-42.528	421.798
2023/01/19_08:59:04.980	1674089944	980	-280.722	-260.727	-261.203	-139.964	-135.838	412.752	-38.879	-42.846	422.591
2023/01/19_08:59:05.0	1674089945	0	-281.04	-261.045	-261.521	-139.647	-135.521	412.911	-39.037	-42.846	422.591
2023/01/19_08:59:05.20	1674089945	20	-281.04	-261.045	-261.521	-139.329	-135.203	412.594	-38.879	-42.846	422.274
2023/01/19_08:59:05.40	1674089945	40	-281.198	-261.045	-261.521	-139.171	-135.045	412.435	-38.879	-42.687	421.956
2023/01/19_08:59:05.60	1674089945	60	-281.357	-261.203	-261.521	-138.695	-134.569	412.117	-38.72	-42.528	421.798
2023/01/19_08:59:05.80	1674089945	80	-281.516	-261.203	-261.838	-138.219	-134.251	412.117	-38.561	-42.528	421.639
2023/01/19_08:59:05.100	1674089945	100	-281.833	-261.362	-261.838	-137.742	-133.616	411.8	-38.72	-42.528	421.321
2023/01/19_08:59:05.120	1674089945	120	-281.674	-261.362	-261.838	-137.425	-133.299	411.007	-38.561	-42.37	420.687
2023/01/19_08:59:05.140	1674089945	140	-281.833	-261.521	-262.155	-137.266	-133.14	410.689	-38.244	-42.052	420.052
2023/01/19_08:59:05.160	1674089945	160	-281.833	-261.521	-262.155	-137.108	-133.14	410.372	-38.244	-42.052	419.893
2023/01/19_08:59:05.180	1674089945	180	-281.992	-261.679	-261.997	-137.266	-133.299	410.689	-38.244	-42.052	420.211
2023/01/19_08:59:05.200	1674089945	200	-282.309	-261.679	-262.155	-137.425	-133.299	411.007	-38.402	-42.211	420.369
2023/01/19_08:59:05.220	1674089945	220	-282.15	-261.838	-262.314	-137.425	-133.458	411.165	-38.244	-42.052	420.687
2023/01/19_08:59:05.240	1674089945	240	-281.992	-261.838	-262.314	-137.425	-133.299	410.689	-37.768	-41.576	420.211
2023/01/19_08:59:05.260	1674089945	260	-281.992	-261.838	-262.314	-137.742	-133.775	411.007	-37.609	-41.418	420.528
2023/01/19_08:59:05.280	1674089945	280	-281.833	-261.838	-262.314	-138.06	-134.093	411.007	-37.45	-41.1	420.528
2023/01/19_08:59:05.300	1674089945	300	-281.992	-261.997	-262.473	-138.377	-134.41	411.165	-37.133	-40.783	420.687
2023/01/19_08:59:05.320	1674089945	320	-281.833	-261.997	-262.473	-138.219	-134.41	411.007	-36.974	-40.624	420.369
2023/01/19_08:59:05.340	1674089945	340	-281.674	-261.838	-262.473	-138.536	-134.41	410.848	-36.816	-40.624	420.211
2023/01/19_08:59:05.360	1674089945	360	-281.516	-261.838	-262.314	-138.853	-134.727	411.165	-36.657	-40.307	420.369
2023/01/19_08:59:05.380	1674089945	380	-281.516	-261.997	-262.473	-139.647	-135.521	411.8	-36.498	-40.148	421.163
2023/01/19_08:59:05.400	1674089945	400	-281.357	-261.838	-262.473	-140.123	-135.997	412.276	-36.34	-39.989	421.798
2023/01/19_08:59:05.420	1674089945	420	-281.357	-261.679	-262.314	-140.916	-136.949	412.276	-35.863	-39.513	421.639
2023/01/19_08:59:05.440	1674089945	440	-281.198	-261.521	-262.155	-141.392	-137.108	411.959	-35.387	-39.196	421.639
2023/01/19_08:59:05.460	1674089945	460	-281.04	-261.521	-261.997	-141.868	-137.742	412.594	-35.229	-38.879	422.115
2023/01/19_08:59:05.480	1674089945	480	-281.04	-261.521	-261.997	-142.186	-138.06	412.276	-34.753	-38.402	421.798
2023/01/19_08:59:05.500	1674089945	500	-281.04	-261.203	-261.679	-142.821	-138.695	412.435	-34.594	-38.244	421.956
2023/01/19_08:59:05.520	1674089945	520	-281.04	-261.045	-261.679	-142.979	-138.695	411.959	-34.277	-37.926	421.48
2023/01/19_08:59:05.540	1674089945	540	-281.04	-261.362	-261.838	-142.979	-138.853	412.117	-33.959	-37.609	421.48
2023/01/19_08:59:05.560	1674089945	560	-281.04	-261.362	-261.838	-142.979	-138.853	411.959	-33.959	-37.609	421.48
2023/01/19_08:59:05.580	1674089945	580	-281.04	-261.045	-261.679	-143.297	-139.012	412.276	-33.8	-37.45	421.956
2023/01/19_08:59:05.600	1674089945	600	-281.04	-261.203	-261.679	-143.614	-139.171	412.594	-33.483	-37.292	422.115
2023/01/19_08:59:05.620	1674089945	620	-281.04	-261.362	-261.838	-143.614	-139.488	412.594	-33.483	-37.133	422.115
2023/01/19_08:59:05.640	1674089945	640	-281.357	-261.362	-261.838	-143.614	-139.329	412.752	-33.483	-37.133	422.274
2023/01/19_08:59:05.660	1674089945	660	-281.674	-261.362	-261.997	-143.614	-139.488	412.594	-33.483	-37.133	422.274
2023/01/19_08:59:05.680	1674089945	680	-281.516	-261.362	-261.997	-143.455	-139.329	412.435	-33.324	-36.974	421.798
2023/01/19_08:59:05.700	1674089945	700	-281.516	-261.521	-261.997	-143.455	-139.329	412.276	-33.166	-36.816	421.798
2023/01/19_08:59:05.720	1674089945	720	-281.516	-261.521	-262.155	-143.138	-139.012	411.641	-33.166	-36.657	421.163
2023/01/19_08:59:05.740	1674089945	740	-281.516	-261.362	-261.997	-142.662	-138.536	411.165	-33.166	-36.657	420.528
2023/01/19_08:59:05.760	1674089945	760	-281.516	-261.521	-262.155	-142.979	-138.853	411.483	-33.166	-36.657	420.845
2023/01/19_08:59:05.780	1674089945	780	-281.516	-261.521	-262.155	-142.979	-138.853	411.483	-33.166	-36.657	421.163
2023/01/19_08:59:05.800	1674089945	800	-281.516	-261.679	-262.155	-142.979	-138.695	411.8	-33.324	-36.816	421.321
2023/01/19_08:59:05.820	1674089945	820	-281.516	-261.521	-261.997	-142.503	-138.377	411.641	-33.483	-36.974	421.163
2023/01/19_08:59:05.840	1674089945	840	-281.674	-261.521	-262.155	-142.186	-138.06	411.165	-33.324	-36.974	420.687
2023/01/19_08:59:05.860	1674089945	860	-281.674	-261.679	-262.155	-142.027	-137.901	411.165	-33.483	-36.974	420.528
2023/01/19_08:59:05.880	1674089945	880	-281.674	-261.679	-262.155	-141.868	-137.584	410.689	-33.483	-36.816	420.052
2023/01/19_08:59:05.900	1674089945	900	-281.674	-261.521	-261.997	-141.551	-137.584	410.372	-33.642	-37.133	419.735
2023/01/19_08:59:05.920	1674089945	920	-281.516	-261.362	-261.997	-141.234	-137.108	409.737	-33.642	-37.133	419.1
2023/01/19_08:59:05.940	1674089945	940	-281.516	-261.362	-261.838	-141.075	-136.949	409.261	-33.642	-37.133	418.306
2023/01/19_08:59:05.960	1674089945	960	-281.516	-261.203	-261.838	-141.075	-136.949	409.261	-33.8	-37.45	418.624
2023/01/19_08:59:05.980	1674089945	980	-281.516	-261.045	-261.679	-141.075	-137.108	409.261	-33.959	-37.45	418.782
2023/01/19_08:59:06.0	1674089946	0	-281.516	-261.045	-261.521	-141.551	-137.266	409.896	-34.118	-37.609	419.259
2023/01/19_08:59:06.20	1674089946	20	-281.198	-260.886	-261.521	-141.551	-137.425	409.102	-33.642	-37.292	418.465
2023/01/19_08:59:06.40	1674089946	40	-281.198	-260.727	-261.362	-141.392	-137.266	408.944	-33.8	-37.292	418.306
2023/01/19_08:59:06.60	1674089946	60	-281.198	-260.569	-261.203	-141.868	-137.584	408.785	-33.8	-37.292	418.306
2023/01/19_08:59:06.80	1674089946	80	-281.357	-260.569	-261.203	-142.027	-137.742	408.944	-33.642	-37.292	418.306
2023/01/19_08:59:06.100	1674089946	100	-281.198	-260.41	-261.045	-142.186	-137.901	408.626	-33.642	-37.292	417.989
2023/01/19_08:59:06.120	1674089946	120	-281.198	-260.251	-260.727	-142.027	-137.901	407.992	-33.483	-37.133	417.354
2023/01/19_08:59:06.140	1674089946	140	-281.04	-260.092	-260.727	-142.503	-138.219	407.992	-33.324	-36.974	417.354
2023/01/19_08:59:06.160	1674089946	160	-281.04	-260.092	-260.727	-142.344	-138.219	407.515	-32.848	-36.498	417.037
2023/01/19_08:59:06.180	1674089946	180	-281.198	-260.251	-260.886	-142.503	-138.219	407.833	-32.69	-36.34	417.196
2023/01/19_08:59:06.200	1674089946	200	-281.357	-260.569	-261.045	-142.821	-138.377	408.468	-32.848	-36.498	417.989
2023/01/19_08:59:06.220	1674089946	220	-281.357	-260.569	-261.045	-142.662	-138.377	407.992	-32.214	-35.863	417.354
2023/01/19_08:59:06.240	1674089946	240	-281.357	-260.569	-261.203	-142.821	-138.536	407.992	-31.896	-35.546	417.354
2023/01/19_08:59:06.260	1674089946	260	-281.674	-261.045	-261.521	-142.979	-139.012	408.309	-31.738	-35.387	417.83
2023/01/19_08:59:06.280	1674089946	280	-281.674	-261.045	-261.521	-142.979	-138.695	407.833	-31.579	-35.07	417.354
2023/01/19_08:59:06.300	1674089946	300	-281.833	-261.203	-261.838	-142.662	-138.536	407.357	-31.42	-34.911	416.878
2023/01/19_08:59:06.320	1674089946	320	-281.833	-261.362	-261.997	-142.662	-138.377	406.881	-30.785	-34.277	416.402
2023/01/19_08:59:06.340	1674089946	340	-281.833	-261.679	-262.155	-142.662	-138.536	407.198	-30.627	-34.118	416.719
2023/01/19_08:59:06.360	1674089946	360	-281.833	-261.679	-262.314	-142.662	-138.219	407.357	-30.627	-34.118	416.719
2023/01/19_08:59:06.380	1674089946	380	-281.992	-261.838	-262.473	-142.344	-138.219	407.833	-30.468	-33.959	417.196
2023/01/19_08:59:06.400	1674089946	400	-282.15	-261.997	-262.631	-142.662	-138.536	408.309	-30.468	-33.8	417.83
2023/01/19_08:59:06.420	1674089946	420	-282.309	-262.155	-262.79	-142.821	-138.695	408.785	-30.151	-33.483	418.148
2023/01/19_08:59:06.440	1674089946	440	-282.15	-262.155	-262.631	-142.821	-138.536	408.626	-30.151	-33.324	417.989
2023/01/19_08:59:06.460	1674089946	460	-282.309	-261.997	-262.631	-142.979	-138.853	408.785	-29.992	-33.324	418.148
2023/01/19_08:59:06.480	1674089946	480	-282.309	-261.997	-262.631	-142.979	-138.853	408.309	-29.675	-33.007	417.513
2023/01/19_08:59:06.500	1674089946	500	-282.309	-262.155	-262.473	-143.297	-139.171	408.785	-29.357	-32.69	418.148
2023/01/19_08:59:06.520	1674089946	520	-282.309	-261.997	-262.473	-143.297	-139.171	408.468	-29.198	-32.531	417.83
2023/01/19_08:59:06.540	1674089946	540	-281.992	-261.838	-262.473	-143.138	-139.012	408.468	-29.198	-32.531	417.83
2023/01/19_08:59:06.560	1674089946	560	-282.15	-261.838	-262.473	-143.138	-139.171	408.468	-28.881	-32.214	417.83
2023/01/19_08:59:06.580	1674089946	580	-281.992	-261.838	-262.314	-143.614	-139.488	408.785	-28.881	-32.214	418.306
2023/01/19_08:59:06.600	1674089946	600	-282.309	-261.838	-262.314	-143.931	-139.805	409.102	-28.722	-32.055	418.465
2023/01/19_08:59:06.620	1674089946	620	-281.992	-261.679	-262.155	-143.931	-139.805	408.785	-28.722	-32.055	418.148
2023/01/19_08:59:06.640	1674089946	640	-281.992	-261.679	-262.314	-144.09	-139.964	408.785	-28.564	-31.738	418.148
2023/01/19_08:59:06.660	1674089946	660	-281.833	-261.679	-262.155	-144.407	-140.123	408.785	-28.405	-31.579	418.148
2023/01/19_08:59:06.680	1674089946	680	-281.674	-261.521	-261.997	-144.566	-140.281	408.626	-28.088	-31.42	417.989
2023/01/19_08:59:06.700	1674089946	700	-281.357	-261.362	-261.997	-144.566	-140.281	408.15	-27.929	-31.261	417.672
2023/01/19_08:59:06.720	1674089946	720	-281.04	-261.362	-261.997	-144.249	-139.964	407.515	-27.77	-31.103	417.037
2023/01/19_08:59:06.740	1674089946	740	-281.198	-261.362	-261.997	-144.407	-140.123	407.674	-27.929	-31.261	417.037
2023/01/19_08:59:06.760	1674089946	760	-281.04	-261.362	-261.997	-144.249	-139.964	407.515	-27.929	-31.261	417.037
2023/01/19_08:59:06.780	1674089946	780	-281.198	-261.521	-261.997	-144.407	-140.123	407.992	-28.088	-31.42	417.513
2023/01/19_08:59:06.800	1674089946	800	-281.04	-261.679	-262.155	-144.407	-140.281	408.468	-28.088	-31.42	417.989
2023/01/19_08:59:06.820	1674089946	820	-281.04	-261.679	-262.155	-144.407	-140.281	407.674	-27.612	-30.944	417.196
2023/01/19_08:59:06.840	1674089946	840	-281.04	-261.838	-262.314	-144.725	-140.44	407.674	-27.612	-30.944	417.196
2023/01/19_08:59:06.860	1674089946	860	-281.198	-261.838	-262.473	-144.725	-140.44	407.515	-27.135	-30.468	417.037
2023/01/19_08:59:06.880	1674089946	880	-281.198	-261.997	-262.473	-144.725	-140.281	407.039	-26.818	-30.151	416.719
2023/01/19_08:59:06.900	1674089946	900	-281.198	-261.997	-262.473	-144.407	-140.281	407.039	-26.818	-30.151	416.719
2023/01/19_08:59:06.920	1674089946	920	-281.357	-261.997	-262.631	-144.407	-140.123	407.198	-26.977	-30.151	416.719
2023/01/19_08:59:06.940	1674089946	940	-281.516	-262.155	-262.79	-144.09	-139.964	407.039	-27.135	-30.309	416.402
2023/01/19_08:59:06.960	1674089946	960	-281.516	-262.314	-262.79	-144.249	-139.964	407.039	-26.818	-30.151	416.402
2023/01/19_08:59:06.980	1674089946	980	-281.674	-262.314	-262.79	-144.566	-140.281	407.515	-26.977	-30.309	417.037
2023/01/19_08:59:07.0	1674089947	0	-281.833	-262.314	-262.949	-144.407	-140.123	407.992	-27.294	-30.468	417.354
2023/01/19_08:59:07.20	1674089947	20	-281.833	-262.314	-262.949	-144.249	-139.964	407.674	-27.453	-30.627	417.196
2023/01/19_08:59:07.40	1674089947	40	-281.992	-262.473	-263.266	-144.249	-140.123	407.515	-27.135	-30.309	417.037
2023/01/19_08:59:07.60	1674089947	60	-282.15	-262.631	-263.266	-144.566	-140.44	407.515	-27.135	-30.309	417.037
2023/01/19_08:59:07.80	1674089947	80	-282.15	-262.473	-262.949	-144.407	-140.281	407.198	-27.135	-30.309	416.719
2023/01/19_08:59:07.100	1674089947	100	-282.15	-262.473	-263.108	-144.249	-140.123	406.881	-27.294	-30.627	416.402
2023/01/19_08:59:07.120	1674089947	120	-282.309	-262.473	-263.266	-144.09	-139.805	406.881	-27.453	-30.468	416.243
2023/01/19_08:59:07.140	1674089947	140	-282.309	-262.631	-263.108	-143.614	-139.488	406.563	-27.453	-30.627	415.926
2023/01/19_08:59:07.160	1674089947	160	-282.626	-262.631	-263.266	-143.455	-139.329	406.563	-27.453	-30.785	415.926
2023/01/19_08:59:07.180	1674089947	180	-282.468	-262.473	-263.108	-143.138	-139.171	406.563	-27.612	-30.785	415.926
2023/01/19_08:59:07.200	1674089947	200	-282.468	-262.631	-263.266	-143.614	-139.329	407.039	-27.929	-31.103	416.561
2023/01/19_08:59:07.220	1674089947	220	-282.309	-262.473	-263.108	-143.614	-139.488	407.357	-27.929	-31.103	416.719
2023/01/19_08:59:07.240	1674089947	240	-282.15	-262.473	-262.949	-143.455	-139.171	407.039	-27.929	-31.261	416.402
2023/01/19_08:59:07.260	1674089947	260	-282.309	-262.473	-262.949	-143.297	-139.171	407.515	-28.246	-31.579	417.037
2023/01/19_08:59:07.280	1674089947	280	-281.992	-262.473	-262.949	-143.138	-138.853	407.357	-28.405	-31.579	416.719
2023/01/19_08:59:07.300	1674089947	300	-282.15	-262.473	-263.108	-142.979	-138.853	407.198	-28.405	-31.738	416.561
2023/01/19_08:59:07.320	1674089947	320	-281.674	-262.314	-262.949	-142.662	-138.377	406.881	-28.564	-31.896	416.243
2023/01/19_08:59:07.340	1674089947	340	-281.674	-262.314	-262.79	-142.344	-138.219	407.198	-28.722	-32.214	416.561
2023/01/19_08:59:07.360	1674089947	360	-281.674	-262.473	-262.949	-142.344	-138.219	407.357	-29.198	-32.531	416.719
2023/01/19_08:59:07.380	1674089947	380	-281.674	-262.314	-262.949	-142.186	-137.901	407.515	-29.357	-32.69	417.037
2023/01/19_08:59:07.400	1674089947	400	-281.674	-262.155	-262.79	-142.186	-138.06	408.15	-29.516	-33.007	417.513
2023/01/19_08:59:07.420	1674089947	420	-281.516	-262.155	-262.79	-141.868	-137.901	407.992	-29.516	-33.007	417.513
2023/01/19_08:59:07.440	1674089947	440	-281.674	-262.314	-262.79	-141.868	-137.742	407.992	-29.675	-33.007	417.513
2023/01/19_08:59:07.460	1674089947	460	-281.674	-262.155	-262.79	-141.868	-137.742	408.309	-29.516	-33.007	417.83
2023/01/19_08:59:07.480	1674089947	480	-281.674	-262.155	-262.79	-141.868	-137.742	408.15	-29.516	-32.848	417.672
2023/01/19_08:59:07.500	1674089947	500	-281.833	-262.314	-262.949	-141.551	-137.425	408.468	-29.516	-33.007	417.989
2023/01/19_08:59:07.520	1674089947	520	-281.674	-262.314	-262.79	-141.234	-136.949	407.515	-29.357	-32.848	417.196
2023/01/19_08:59:07.540	1674089947	540	-281.833	-262.314	-262.949	-141.075	-136.949	407.992	-29.516	-33.166	417.354
2023/01/19_08:59:07.560	1674089947	560	-282.15	-262.473	-262.949	-141.234	-137.108	407.674	-29.516	-33.007	417.196
2023/01/19_08:59:07.580	1674089947	580	-282.15	-262.473	-263.108	-141.392	-137.425	408.309	-29.675	-33.166	417.672
2023/01/19_08:59:07.600	1674089947	600	-282.309	-262.631	-263.108	-141.392	-137.266	407.833	-29.516	-32.848	417.513
2023/01/19_08:59:07.620	1674089947	620	-282.309	-262.631	-263.108	-141.551	-137.266	408.309	-29.516	-33.007	417.672
2023/01/19_08:59:07.640	1674089947	640	-282.468	-262.79	-263.266	-141.392	-137.266	408.15	-29.357	-32.848	417.672
2023/01/19_08:59:07.660	1674089947	660	-282.309	-262.631	-263.108	-141.234	-137.266	407.833	-29.357	-32.69	417.196
2023/01/19_08:59:07.680	1674089947	680	-282.309	-262.631	-263.266	-141.392	-137.425	407.674	-29.04	-32.372	417.037
2023/01/19_08:59:07.700	1674089947	700	-282.309	-262.631	-263.266	-141.392	-137.266	407.515	-28.881	-32.214	416.878
2023/01/19_08:59:07.720	1674089947	720	-282.15	-262.631	-263.266	-141.392	-137.266	407.198	-28.722	-32.055	416.561
2023/01/19_08:59:07.740	1674089947	740	-281.992	-262.631	-263.266	-141.234	-137.266	406.405	-28.564	-31.896	415.767
2023/01/19_08:59:07.760	1674089947	760	-281.992	-262.631	-263.266	-141.392	-137.266	406.405	-28.564	-31.579	415.926
2023/01/19_08:59:07.780	1674089947	780	-281.833	-262.631	-263.266	-141.551	-137.425	406.563	-28.405	-31.738	415.926
2023/01/19_08:59:07.800	1674089947	800	-281.992	-262.631	-263.266	-141.551	-137.425	406.563	-28.405	-31.579	416.085
2023/01/19_08:59:07.820	1674089947	820	-281.992	-262.79	-263.266	-141.551	-137.425	406.246	-28.246	-31.579	415.767
2023/01/19_08:59:07.840	1674089947	840	-281.992	-262.631	-263.266	-141.551	-137.425	406.246	-28.088	-31.42	415.609
2023/01/19_08:59:07.860	1674089947	860	-281.992	-262.473	-263.108	-141.868	-137.742	406.246	-28.088	-31.42	415.45
2023/01/19_08:59:07.880	1674089947	880	-281.992	-262.473	-262.949	-141.71	-137.584	405.611	-27.929	-31.261	415.133
2023/01/19_08:59:07.900	1674089947	900	-281.992	-262.473	-262.949	-141.868	-137.742	405.611	-28.088	-31.261	414.974
2023/01/19_08:59:07.920	1674089947	920	-281.674	-262.155	-262.79	-142.186	-137.901	405.294	-27.929	-31.261	414.498
2023/01/19_08:59:07.940	1674089947	940	-281.516	-261.838	-262.473	-142.186	-138.06	404.976	-27.612	-30.944	414.339
2023/01/19_08:59:07.960	1674089947	960	-281.516	-261.997	-262.473	-142.503	-138.219	405.135	-27.453	-30.627	414.498
2023/01/19_08:59:07.980	1674089947	980	-281.198	-261.838	-262.473	-142.344	-138.219	405.135	-27.453	-30.627	414.498
2023/01/19_08:59:08.0	1674089948	0	-281.357	-261.997	-262.473	-142.662	-138.219	405.77	-27.612	-30.944	415.133
2023/01/19_08:59:08.20	1674089948	20	-281.04	-261.679	-262.314	-142.821	-138.853	405.77	-27.612	-30.785	415.291
2023/01/19_08:59:08.40	1674089948	40	-281.04	-261.679	-262.314	-143.138	-138.853	406.087	-27.612	-30.785	415.45
2023/01/19_08:59:08.60	1674089948	60	-280.881	-261.679	-262.314	-143.297	-139.171	406.246	-27.612	-30.944	415.45
2023/01/19_08:59:08.80	1674089948	80	-280.881	-261.521	-262.155	-143.138	-139.012	405.77	-27.453	-30.785	415.133
2023/01/19_08:59:08.100	1674089948	100	-280.722	-261.679	-262.155	-143.297	-139.171	405.611	-27.294	-30.627	414.974
2023/01/19_08:59:08.120	1674089948	120	-280.722	-261.679	-262.155	-143.138	-138.853	405.294	-26.977	-30.309	414.656
2023/01/19_08:59:08.140	1674089948	140	-280.881	-261.838	-262.314	-143.138	-138.853	405.452	-27.135	-30.309	414.815
2023/01/19_08:59:08.160	1674089948	160	-280.881	-261.679	-262.314	-143.138	-139.012	405.611	-26.977	-30.151	414.815
2023/01/19_08:59:08.180	1674089948	180	-280.881	-261.838	-262.314	-143.455	-139.171	406.563	-26.977	-30.309	415.767
2023/01/19_08:59:08.200	1674089948	200	-281.04	-261.997	-262.631	-143.297	-139.171	407.039	-27.135	-30.468	416.402
2023/01/19_08:59:08.220	1674089948	220	-281.357	-261.997	-262.631	-142.821	-138.695	406.563	-26.977	-30.151	415.926
2023/01/19_08:59:08.240	1674089948	240	-281.198	-261.997	-262.473	-142.821	-138.695	406.722	-27.135	-30.309	415.926
2023/01/19_08:59:08.260	1674089948	260	-281.198	-261.838	-262.473	-142.662	-138.536	406.246	-26.977	-30.151	415.609
2023/01/19_08:59:08.280	1674089948	280	-281.198	-261.838	-262.473	-142.662	-138.536	406.087	-26.659	-29.992	415.291
2023/01/19_08:59:08.300	1674089948	300	-281.198	-261.679	-262.314	-142.662	-138.536	405.77	-26.659	-29.833	415.133
2023/01/19_08:59:08.320	1674089948	320	-281.198	-261.679	-262.314	-142.662	-138.536	405.77	-26.501	-29.675	415.133
2023/01/19_08:59:08.340	1674089948	340	-281.516	-261.838	-262.473	-142.186	-138.219	405.929	-26.659	-29.833	415.45
2023/01/19_08:59:08.360	1674089948	360	-281.516	-261.838	-262.314	-142.027	-137.901	405.77	-26.659	-29.833	414.974
2023/01/19_08:59:08.380	1674089948	380	-281.833	-261.838	-262.473	-142.344	-138.219	406.563	-26.977	-30.151	415.926
2023/01/19_08:59:08.400	1674089948	400	-281.992	-261.997	-262.473	-142.821	-138.536	407.674	-27.135	-30.468	417.196
2023/01/19_08:59:08.420	1674089948	420	-282.309	-261.997	-262.631	-142.979	-139.012	408.309	-27.135	-30.468	417.83
2023/01/19_08:59:08.440	1674089948	440	-282.309	-261.997	-262.473	-142.662	-138.536	408.309	-27.294	-30.627	417.672
2023/01/19_08:59:08.460	1674089948	460	-282.468	-261.997	-262.631	-142.503	-138.536	408.15	-27.453	-30.627	417.672
2023/01/19_08:59:08.480	1674089948	480	-282.309	-261.679	-262.314	-142.344	-138.219	407.674	-27.294	-30.468	416.878
2023/01/19_08:59:08.500	1674089948	500	-282.15	-261.838	-262.473	-142.503	-138.377	408.15	-27.453	-30.627	417.354
2023/01/19_08:59:08.520	1674089948	520	-281.992	-261.838	-262.473	-142.186	-138.06	407.833	-27.453	-30.627	417.037
2023/01/19_08:59:08.540	1674089948	540	-281.992	-261.838	-262.473	-142.027	-137.742	407.515	-27.77	-31.103	416.878
2023/01/19_08:59:08.560	1674089948	560	-281.992	-261.838	-262.473	-142.186	-138.06	408.15	-28.088	-31.42	417.672
2023/01/19_08:59:08.580	1674089948	580	-281.833	-261.997	-262.631	-142.344	-138.377	408.785	-28.405	-31.738	418.148
2023/01/19_08:59:08.600	1674089948	600	-281.992	-262.314	-262.79	-142.503	-138.377	409.578	-28.722	-32.214	419.1
2023/01/19_08:59:08.620	1674089948	620	-281.833	-262.155	-262.79	-142.186	-138.06	409.102	-28.881	-32.214	418.624
2023/01/19_08:59:08.640	1674089948	640	-281.516	-261.997	-262.631	-142.503	-138.377	409.42	-29.04	-32.531	418.941
2023/01/19_08:59:08.660	1674089948	660	-281.516	-261.997	-262.631	-143.138	-139.012	410.054	-29.357	-32.848	419.576
2023/01/19_08:59:08.680	1674089948	680	-281.357	-261.997	-262.631	-142.503	-138.377	409.578	-29.357	-32.848	419.1
2023/01/19_08:59:08.700	1674089948	700	-281.357	-261.838	-262.473	-142.344	-138.219	409.42	-29.675	-33.166	418.941
2023/01/19_08:59:08.720	1674089948	720	-281.04	-261.679	-262.155	-142.027	-137.742	408.309	-29.675	-33.166	417.672
2023/01/19_08:59:08.740	1674089948	740	-281.04	-261.679	-262.314	-141.71	-137.742	408.468	-29.992	-33.483	417.989
2023/01/19_08:59:08.760	1674089948	760	-281.04	-261.679	-262.314	-141.71	-137.584	408.626	-30.309	-33.8	418.148
2023/01/19_08:59:08.780	1674089948	780	-281.04	-261.838	-262.314	-142.027	-137.901	409.42	-30.627	-34.118	418.941
2023/01/19_08:59:08.800	1674089948	800	-281.198	-261.838	-262.314	-142.186	-138.06	409.896	-30.785	-34.277	419.417
2023/01/19_08:59:08.820	1674089948	820	-281.357	-261.838	-262.473	-142.186	-138.06	409.737	-30.944	-34.435	419.259
2023/01/19_08:59:08.840	1674089948	840	-281.357	-261.838	-262.473	-142.186	-138.06	409.896	-30.944	-34.435	419.417
2023/01/19_08:59:08.860	1674089948	860	-281.357	-261.838	-262.314	-141.868	-137.901	409.578	-30.785	-34.277	419.1
2023/01/19_08:59:08.880	1674089948	880	-281.516	-261.679	-262.314	-141.71	-137.584	409.578	-30.944	-34.277	418.941
2023/01/19_08:59:08.900	1674089948	900	-281.674	-261.679	-262.473	-141.71	-137.584	409.261	-30.785	-34.277	418.782
2023/01/19_08:59:08.920	1674089948	920	-281.516	-261.838	-262.314	-141.234	-137.108	408.785	-30.627	-33.959	418.306
2023/01/19_08:59:08.940	1674089948	940	-281.674	-261.679	-262.314	-140.916	-136.949	408.468	-30.627	-34.118	417.989
2023/01/19_08:59:08.960	1674089948	960	-281.674	-261.679	-262.314	-140.758	-136.632	407.992	-30.468	-33.8	417.513
2023/01/19_08:59:08.980	1674089948	980	-282.15	-261.838	-262.473	-140.916	-136.949	408.785	-30.785	-34.118	418.148
2023/01/19_08:59:09.0	1674089949	0	-282.15	-261.997	-262.631	-140.916	-136.949	408.626	-30.785	-34.118	418.148
2023/01/19_08:59:09.20	1674089949	20	-282.468	-262.155	-262.631	-140.916	-136.79	408.468	-30.627	-33.959	417.989
2023/01/19_08:59:09.40	1674089949	40	-282.309	-262.155	-262.631	-140.758	-136.632	408.468	-30.468	-33.8	417.989
2023/01/19_08:59:09.60	1674089949	60	-282.626	-262.314	-262.949	-140.758	-136.632	408.785	-30.468	-33.642	418.306
2023/01/19_08:59:09.80	1674089949	80	-282.785	-262.473	-263.108	-140.44	-136.314	408.626	-30.309	-33.642	418.148
2023/01/19_08:59:09.100	1674089949	100	-282.626	-262.155	-262.79	-140.44	-136.314	407.674	-29.833	-33.324	417.037
2023/01/19_08:59:09.120	1674089949	120	-282.468	-262.155	-262.79	-140.599	-136.473	407.357	-29.675	-33.007	416.878
2023/01/19_08:59:09.140	1674089949	140	-282.15	-262.155	-262.79	-140.44	-136.473	406.881	-29.516	-32.848	416.402
2023/01/19_08:59:09.160	1674089949	160	-282.309	-262.314	-262.79	-140.599	-136.632	407.198	-29.357	-32.69	416.561
2023/01/19_08:59:09.180	1674089949	180	-282.15	-262.155	-262.631	-140.916	-136.79	407.039	-29.357	-32.69	416.561
2023/01/19_08:59:09.200	1674089949	200	-282.309	-261.997	-262.473	-141.234	-137.108	407.357	-29.198	-32.531	416.719
2023/01/19_08:59:09.220	1674089949	220	-281.992	-261.997	-262.631	-141.551	-137.425	407.198	-28.722	-32.214	416.561
2023/01/19_08:59:09.240	1674089949	240	-281.992	-261.838	-262.473	-141.551	-137.425	406.881	-28.405	-31.896	416.243
2023/01/19_08:59:09.260	1674089949	260	-281.833	-261.838	-262.314	-142.027	-137.742	407.198	-28.405	-31.738	416.561
2023/01/19_08:59:09.280	1674089949	280	-281.833	-261.679	-262.155	-141.868	-137.742	406.405	-27.929	-31.261	415.926
2023/01/19_08:59:09.300	1674089949	300	-281.674	-261.679	-262.314	-142.027	-137.742	406.087	-27.612	-30.944	415.45
2023/01/19_08:59:09.320	1674089949	320	-281.516	-261.679	-262.155	-141.71	-137.425	405.452	-27.294	-30.627	414.815
2023/01/19_08:59:09.340	1674089949	340	-281.674	-261.521	-262.155	-141.71	-137.425	405.611	-27.453	-30.627	415.133
2023/01/19_08:59:09.360	1674089949	360	-281.516	-261.521	-262.155	-142.186	-137.901	405.929	-27.294	-30.627	415.291
2023/01/19_08:59:09.380	1674089949	380	-281.833	-261.679	-262.314	-142.662	-138.377	406.563	-26.977	-30.468	416.085
2023/01/19_08:59:09.400	1674089949	400	-281.674	-261.838	-262.473	-142.821	-138.536	406.563	-26.818	-30.151	416.085
2023/01/19_08:59:09.420	1674089949	420	-281.833	-261.679	-262.314	-142.979	-138.853	406.246	-26.501	-29.675	415.767
2023/01/19_08:59:09.440	1674089949	440	-281.992	-261.997	-262.473	-143.138	-139.012	406.563	-26.183	-29.357	416.085
2023/01/19_08:59:09.460	1674089949	460	-281.992	-261.997	-262.631	-143.614	-139.488	406.722	-26.025	-29.198	416.243
2023/01/19_08:59:09.480	1674089949	480	-282.309	-262.155	-262.631	-143.931	-139.805	406.881	-25.866	-29.04	416.402
2023/01/19_08:59:09.500	1674089949	500	-282.309	-262.155	-262.631	-143.931	-139.805	406.722	-25.707	-28.722	416.243
2023/01/19_08:59:09.520	1674089949	520	-282.468	-262.314	-262.79	-143.931	-139.647	406.087	-25.39	-28.564	415.767
2023/01/19_08:59:09.540	1674089949	540	-282.785	-262.473	-262.949	-143.773	-139.805	406.405	-25.39	-28.405	415.767
2023/01/19_08:59:09.560	1674089949	560	-282.944	-262.473	-263.108	-143.931	-139.647	406.722	-25.231	-28.246	416.243
2023/01/19_08:59:09.580	1674089949	580	-282.944	-262.473	-263.108	-144.249	-140.123	407.357	-25.39	-28.405	416.719
2023/01/19_08:59:09.600	1674089949	600	-282.944	-262.631	-263.108	-144.566	-140.44	407.674	-25.231	-28.405	417.196
2023/01/19_08:59:09.620	1674089949	620	-282.944	-262.631	-263.266	-144.566	-140.599	407.674	-25.39	-28.405	417.037
2023/01/19_08:59:09.640	1674089949	640	-282.944	-262.79	-263.266	-144.725	-140.599	407.833	-25.549	-28.564	417.354
2023/01/19_08:59:09.660	1674089949	660	-282.785	-262.79	-263.266	-144.566	-140.44	407.833	-25.549	-28.564	417.196
2023/01/19_08:59:09.680	1674089949	680	-282.944	-262.631	-263.266	-144.566	-140.44	407.833	-25.549	-28.722	417.196
2023/01/19_08:59:09.700	1674089949	700	-282.785	-262.631	-263.108	-144.725	-140.44	407.515	-25.707	-28.722	417.037
2023/01/19_08:59:09.720	1674089949	720	-282.626	-262.473	-262.949	-144.407	-140.44	407.515	-25.707	-28.722	416.878
2023/01/19_08:59:09.740	1674089949	740	-282.468	-262.155	-262.631	-144.725	-140.44	407.198	-25.707	-28.881	416.719
2023/01/19_08:59:09.760	1674089949	760	-282.468	-262.155	-262.631	-144.883	-140.599	407.674	-25.866	-29.04	416.878
2023/01/19_08:59:09.780	1674089949	780	-282.309	-262.155	-262.631	-144.725	-140.599	408.15	-26.183	-29.357	417.672
2023/01/19_08:59:09.800	1674089949	800	-282.309	-261.997	-262.473	-144.725	-140.599	407.833	-26.342	-29.675	417.354
2023/01/19_08:59:09.820	1674089949	820	-281.992	-261.838	-262.314	-144.883	-140.599	407.674	-26.501	-29.675	417.037
2023/01/19_08:59:09.840	1674089949	840	-281.833	-261.838	-262.314	-145.042	-140.758	407.357	-26.501	-29.675	416.878
2023/01/19_08:59:09.860	1674089949	860	-281.674	-261.838	-262.473	-145.042	-140.758	407.039	-26.501	-29.675	416.719
2023/01/19_08:59:09.880	1674089949	880	-281.357	-261.679	-262.155	-144.566	-140.44	406.405	-26.342	-29.675	415.926
2023/01/19_08:59:09.900	1674089949	900	-281.357	-261.521	-262.155	-144.566	-140.44	406.246	-26.501	-29.675	415.767
2023/01/19_08:59:09.920	1674089949	920	-281.198	-261.521	-262.155	-144.725	-140.44	406.087	-26.342	-29.675	415.45
2023/01/19_08:59:09.940	1674089949	940	-281.198	-261.679	-262.314	-144.407	-140.281	406.087	-26.342	-29.675	415.45
2023/01/19_08:59:09.960	1674089949	960	-281.357	-261.679	-262.314	-144.407	-140.281	406.881	-26.659	-29.992	416.243
2023/01/19_08:59:09.980	1674089949	980	-281.516	-261.679	-262.314	-144.249	-140.123	406.881	-26.977	-30.309	416.243
2023/01/19_08:59:10.0	1674089950	0	-281.833	-261.997	-262.473	-144.566	-140.281	407.515	-27.135	-30.468	417.037
2023/01/19_08:59:10.20	1674089950	20	-281.674	-261.997	-262.631	-144.09	-139.964	407.198	-26.977	-30.309	416.719
2023/01/19_08:59:10.40	1674089950	40	-281.992	-262.314	-262.949	-144.09	-139.805	407.515	-26.977	-30.309	417.037
2023/01/19_08:59:10.60	1674089950	60	-282.309	-262.155	-262.949	-143.614	-139.488	407.357	-27.135	-30.309	416.719
2023/01/19_08:59:10.80	1674089950	80	-282.15	-262.473	-262.949	-143.614	-139.488	407.198	-26.977	-30.151	416.402
2023/01/19_08:59:10.100	1674089950	100	-282.15	-262.314	-262.79	-143.455	-139.329	406.722	-26.977	-30.151	416.243
2023/01/19_08:59:10.120	1674089950	120	-282.15	-262.314	-262.79	-143.138	-139.171	406.405	-26.818	-29.992	415.767
2023/01/19_08:59:10.140	1674089950	140	-282.468	-262.314	-262.79	-142.503	-138.377	406.087	-26.977	-30.151	415.45
2023/01/19_08:59:10.160	1674089950	160	-282.468	-262.314	-262.949	-142.662	-138.536	405.929	-26.977	-30.151	415.291
2023/01/19_08:59:10.180	1674089950	180	-282.626	-262.473	-263.108	-142.979	-138.853	406.722	-27.294	-30.468	416.085
2023/01/19_08:59:10.200	1674089950	200	-282.785	-262.473	-263.108	-142.979	-139.012	407.039	-27.135	-30.309	416.402
2023/01/19_08:59:10.220	1674089950	220	-282.785	-262.473	-262.949	-143.455	-139.329	407.357	-27.294	-30.309	416.719
2023/01/19_08:59:10.240	1674089950	240	-282.944	-262.314	-262.949	-143.773	-139.647	407.992	-27.135	-30.309	417.354
2023/01/19_08:59:10.260	1674089950	260	-282.785	-262.473	-262.949	-143.931	-139.805	407.833	-27.135	-30.309	417.354
2023/01/19_08:59:10.280	1674089950	280	-282.785	-262.155	-262.631	-143.931	-139.805	407.674	-27.135	-30.309	417.037
2023/01/19_08:59:10.300	1674089950	300	-282.626	-261.997	-262.473	-143.773	-139.805	407.674	-27.294	-30.468	417.037
2023/01/19_08:59:10.320	1674089950	320	-282.626	-261.997	-262.473	-143.931	-139.805	407.833	-27.294	-30.468	417.196
2023/01/19_08:59:10.340	1674089950	340	-282.626	-262.155	-262.473	-143.931	-139.805	408.468	-27.453	-30.627	417.83
2023/01/19_08:59:10.360	1674089950	360	-282.626	-261.997	-262.473	-144.09	-139.964	408.468	-27.612	-30.944	417.989
2023/01/19_08:59:10.380	1674089950	380	-282.785	-261.838	-262.314	-144.249	-140.123	408.944	-27.929	-31.103	418.465
2023/01/19_08:59:10.400	1674089950	400	-282.626	-261.838	-262.314	-144.407	-140.281	409.102	-28.088	-31.42	418.624
2023/01/19_08:59:10.420	1674089950	420	-282.626	-261.679	-262.314	-144.883	-140.599	409.261	-28.246	-31.579	418.782
2023/01/19_08:59:10.440	1674089950	440	-282.468	-261.838	-262.155	-145.042	-140.916	409.261	-28.246	-31.579	418.782
2023/01/19_08:59:10.460	1674089950	460	-282.468	-261.521	-261.997	-145.518	-141.234	409.261	-28.088	-31.579	418.782
2023/01/19_08:59:10.480	1674089950	480	-282.15	-261.521	-262.155	-145.36	-141.075	409.102	-28.246	-31.579	418.782
2023/01/19_08:59:10.500	1674089950	500	-282.309	-261.679	-262.314	-145.201	-141.075	409.578	-28.405	-31.738	418.941
2023/01/19_08:59:10.520	1674089950	520	-282.15	-261.838	-262.314	-145.042	-140.758	409.42	-28.564	-32.055	418.941
2023/01/19_08:59:10.540	1674089950	540	-281.992	-261.679	-262.155	-145.042	-140.599	408.944	-28.564	-31.896	418.465
2023/01/19_08:59:10.560	1674089950	560	-282.309	-261.997	-262.473	-145.36	-141.234	409.578	-28.564	-31.896	419.1
2023/01/19_08:59:10.580	1674089950	580	-282.15	-261.997	-262.631	-145.518	-141.234	409.896	-28.564	-32.055	419.417
2023/01/19_08:59:10.600	1674089950	600	-282.468	-262.155	-262.631	-145.518	-141.392	410.689	-28.881	-32.214	420.211
2023/01/19_08:59:10.620	1674089950	620	-282.468	-261.997	-262.473	-145.518	-141.234	410.054	-28.881	-32.214	419.576
2023/01/19_08:59:10.640	1674089950	640	-282.626	-261.997	-262.473	-145.518	-141.234	409.896	-28.564	-31.896	419.417
2023/01/19_08:59:10.660	1674089950	660	-282.785	-262.155	-262.631	-145.518	-141.392	410.054	-28.405	-31.738	419.735
2023/01/19_08:59:10.680	1674089950	680	-282.944	-261.997	-262.473	-145.36	-141.234	410.213	-28.564	-31.738	419.576
2023/01/19_08:59:10.700	1674089950	700	-283.102	-261.997	-262.631	-145.36	-141.392	409.896	-28.564	-31.896	419.417
2023/01/19_08:59:10.720	1674089950	720	-283.102	-261.997	-262.631	-145.042	-140.758	409.102	-28.246	-31.42	418.624
2023/01/19_08:59:10.740	1674089950	740	-283.102	-262.155	-262.631	-145.042	-140.916	409.102	-28.088	-31.261	418.624
2023/01/19_08:59:10.760	1674089950	760	-283.261	-261.997	-262.631	-144.883	-140.758	409.102	-27.929	-31.103	418.624
2023/01/19_08:59:10.780	1674089950	780	-283.579	-261.997	-262.631	-145.201	-141.075	409.578	-28.246	-31.42	419.1
2023/01/19_08:59:10.800	1674089950	800	-283.42	-262.314	-262.79	-145.36	-141.234	410.213	-28.246	-31.579	419.576
2023/01/19_08:59:10.820	1674089950	820	-283.42	-262.314	-262.79	-145.518	-141.392	409.737	-27.929	-31.261	419.259
2023/01/19_08:59:10.840	1674089950	840	-283.42	-262.314	-262.79	-145.201	-141.075	409.578	-27.77	-31.103	419.1
2023/01/19_08:59:10.860	1674089950	860	-283.42	-261.997	-262.631	-145.042	-140.916	409.102	-27.77	-30.944	418.465
2023/01/19_08:59:10.880	1674089950	880	-283.102	-262.155	-262.631	-145.042	-140.758	408.785	-27.77	-30.785	418.306
2023/01/19_08:59:10.900	1674089950	900	-282.785	-262.155	-262.631	-144.883	-140.916	408.309	-27.612	-30.785	417.672
2023/01/19_08:59:10.920	1674089950	920	-282.626	-261.997	-262.631	-145.36	-141.234	408.309	-27.453	-30.627	417.83
2023/01/19_08:59:10.940	1674089950	940	-282.626	-262.155	-262.631	-145.36	-141.392	408.468	-27.612	-30.785	417.989
2023/01/19_08:59:10.960	1674089950	960	-282.468	-262.155	-262.631	-145.836	-141.551	408.626	-27.612	-30.944	417.989
2023/01/19_08:59:10.980	1674089950	980	-282.309	-262.155	-262.631	-145.994	-141.868	408.944	-27.77	-31.103	418.306
2023/01/19_08:59:11.0	1674089951	0	-282.15	-261.997	-262.473	-146.312	-142.027	409.42	-27.929	-31.261	418.782
2023/01/19_08:59:11.20	1674089951	20	-282.15	-261.838	-262.473	-146.153	-141.868	408.944	-27.929	-31.261	418.465
2023/01/19_08:59:11.40	1674089951	40	-281.833	-261.838	-262.314	-146.312	-142.027	408.944	-28.088	-31.42	418.465
2023/01/19_08:59:11.60	1674089951	60	-281.674	-261.679	-262.155	-146.47	-142.344	408.944	-28.088	-31.579	418.624
2023/01/19_08:59:11.80	1674089951	80	-281.516	-261.521	-261.997	-146.629	-142.344	408.785	-28.564	-31.896	418.465
2023/01/19_08:59:11.100	1674089951	100	-281.357	-261.362	-261.997	-146.629	-142.186	408.785	-28.722	-32.214	418.465
2023/01/19_08:59:11.120	1674089951	120	-281.198	-261.362	-261.838	-146.312	-141.868	408.626	-29.04	-32.531	418.306
2023/01/19_08:59:11.140	1674089951	140	-281.198	-261.362	-261.679	-145.994	-141.868	408.468	-29.516	-32.848	418.148
2023/01/19_08:59:11.160	1674089951	160	-281.357	-261.203	-261.679	-145.994	-141.551	408.785	-30.151	-33.483	418.465
2023/01/19_08:59:11.180	1674089951	180	-281.198	-261.045	-261.521	-145.994	-141.71	409.261	-30.468	-33.959	418.941
2023/01/19_08:59:11.200	1674089951	200	-281.357	-261.203	-261.838	-145.994	-141.868	410.372	-31.103	-34.594	420.052
2023/01/19_08:59:11.220	1674089951	220	-281.516	-261.045	-261.679	-145.836	-141.551	410.689	-31.579	-35.229	420.369
2023/01/19_08:59:11.240	1674089951	240	-281.516	-260.886	-261.679	-145.36	-141.234	410.848	-32.214	-35.705	420.528
2023/01/19_08:59:11.260	1674089951	260	-281.674	-261.045	-261.679	-145.36	-141.075	411.007	-32.69	-36.34	420.687
2023/01/19_08:59:11.280	1674089951	280	-281.674	-261.362	-261.679	-145.201	-140.916	411.483	-33.166	-36.816	421.004
2023/01/19_08:59:11.300	1674089951	300	-281.674	-261.203	-261.838	-144.883	-140.758	411.8	-33.8	-37.45	421.321
2023/01/19_08:59:11.320	1674089951	320	-281.833	-261.045	-261.679	-144.566	-140.44	411.641	-34.277	-38.085	421.321
2023/01/19_08:59:11.340	1674089951	340	-281.833	-261.203	-261.679	-144.09	-139.964	412.117	-35.07	-38.72	421.798
2023/01/19_08:59:11.360	1674089951	360	-281.833	-261.203	-261.679	-143.931	-139.805	412.435	-35.546	-39.196	421.956
2023/01/19_08:59:11.380	1674089951	380	-281.833	-261.203	-261.838	-143.773	-139.488	412.752	-36.34	-39.989	422.432
2023/01/19_08:59:11.400	1674089951	400	-281.833	-261.203	-261.679	-143.455	-139.329	413.704	-37.133	-40.942	423.226
2023/01/19_08:59:11.420	1674089951	420	-281.833	-261.362	-261.838	-143.297	-139.012	413.863	-37.768	-41.576	423.384
2023/01/19_08:59:11.440	1674089951	440	-281.674	-261.362	-261.997	-143.138	-139.012	414.339	-38.402	-42.211	424.019
2023/01/19_08:59:11.460	1674089951	460	-281.833	-261.362	-261.838	-142.979	-138.853	414.656	-38.879	-42.687	424.178
2023/01/19_08:59:11.480	1674089951	480	-281.674	-261.203	-261.679	-142.344	-138.219	415.133	-39.672	-43.481	424.495
2023/01/19_08:59:11.500	1674089951	500	-281.833	-261.203	-261.838	-141.868	-137.901	415.133	-40.307	-44.115	424.813
2023/01/19_08:59:11.520	1674089951	520	-281.516	-261.362	-261.838	-141.392	-137.266	414.815	-40.783	-44.591	424.337
2023/01/19_08:59:11.540	1674089951	540	-281.516	-261.045	-261.521	-141.234	-137.108	414.815	-41.1	-45.067	424.495
2023/01/19_08:59:11.560	1674089951	560	-281.516	-261.045	-261.521	-140.599	-136.473	414.974	-41.735	-45.702	424.495
2023/01/19_08:59:11.580	1674089951	580	-281.516	-261.045	-261.521	-140.44	-136.473	415.609	-42.37	-46.337	425.13
2023/01/19_08:59:11.600	1674089951	600	-281.516	-261.203	-261.679	-139.964	-135.838	415.609	-42.846	-46.972	425.289
2023/01/19_08:59:11.620	1674089951	620	-281.674	-261.203	-261.521	-139.964	-135.997	415.767	-43.004	-47.13	425.447
2023/01/19_08:59:11.640	1674089951	640	-281.674	-260.886	-261.362	-139.805	-135.679	415.767	-43.322	-47.607	425.447
2023/01/19_08:59:11.660	1674089951	660	-281.516	-260.886	-261.362	-139.647	-135.521	415.45	-43.481	-47.607	425.289
2023/01/19_08:59:11.680	1674089951	680	-281.516	-260.886	-261.362	-139.488	-135.362	415.45	-43.798	-47.924	425.13
2023/01/19_08:59:11.700	1674089951	700	-281.357	-260.886	-261.362	-139.171	-135.045	414.974	-43.798	-48.083	424.654
2023/01/19_08:59:11.720	1674089951	720	-281.357	-260.569	-261.045	-138.695	-134.727	414.656	-44.115	-48.241	424.337
2023/01/19_08:59:11.740	1674089951	740	-281.357	-260.727	-261.362	-138.219	-134.093	414.498	-44.274	-48.559	424.337
2023/01/19_08:59:11.760	1674089951	760	-281.357	-261.045	-261.521	-138.06	-133.934	414.974	-44.591	-48.876	424.813
2023/01/19_08:59:11.780	1674089951	780	-281.674	-261.045	-261.679	-138.536	-134.41	415.45	-44.75	-49.035	425.289
2023/01/19_08:59:11.800	1674089951	800	-281.833	-261.203	-261.679	-138.377	-134.41	415.767	-44.909	-49.193	425.447
2023/01/19_08:59:11.820	1674089951	820	-281.992	-261.203	-261.679	-138.536	-134.41	415.926	-44.75	-49.035	425.765
2023/01/19_08:59:11.840	1674089951	840	-281.992	-261.521	-261.997	-138.536	-134.41	415.767	-44.433	-48.876	425.606
2023/01/19_08:59:11.860	1674089951	860	-282.15	-261.362	-261.997	-138.695	-134.569	415.767	-44.433	-48.717	425.606
2023/01/19_08:59:11.880	1674089951	880	-282.15	-261.362	-261.838	-138.853	-134.886	415.609	-44.433	-48.559	425.447
2023/01/19_08:59:11.900	1674089951	900	-282.309	-261.521	-261.997	-139.171	-135.203	416.085	-44.115	-48.241	425.923
2023/01/19_08:59:11.920	1674089951	920	-281.992	-261.679	-262.155	-139.171	-135.203	415.45	-43.639	-47.765	425.447
2023/01/19_08:59:11.940	1674089951	940	-282.15	-261.521	-262.155	-139.012	-135.045	415.45	-43.481	-47.607	425.289
2023/01/19_08:59:11.960	1674089951	960	-282.15	-261.521	-261.997	-139.171	-135.203	415.767	-43.798	-47.924	425.606
2023/01/19_08:59:11.980	1674089951	980	-282.15	-261.679	-261.997	-139.488	-135.362	416.402	-43.639	-47.607	426.082
2023/01/19_08:59:12.0	1674089952	0	-282.15	-261.838	-262.314	-140.123	-136.156	416.719	-43.481	-47.607	426.558
2023/01/19_08:59:12.20	1674089952	20	-281.992	-261.521	-261.997	-140.44	-136.473	416.402	-43.004	-47.13	426.082
2023/01/19_08:59:12.40	1674089952	40	-281.992	-261.521	-261.997	-140.916	-136.79	416.719	-43.163	-47.289	426.4
2023/01/19_08:59:12.60	1674089952	60	-281.992	-261.679	-262.155	-141.234	-137.108	416.719	-43.004	-46.972	426.4
2023/01/19_08:59:12.80	1674089952	80	-281.833	-261.679	-262.155	-141.551	-137.425	416.561	-42.687	-46.654	426.241
2023/01/19_08:59:12.100	1674089952	100	-281.674	-261.521	-261.997	-141.551	-137.584	415.926	-42.37	-46.337	425.765
2023/01/19_08:59:12.120	1674089952	120	-281.516	-261.203	-261.679	-141.551	-137.425	415.609	-42.052	-46.02	425.289
2023/01/19_08:59:12.140	1674089952	140	-281.516	-261.203	-261.679	-141.868	-137.742	415.926	-41.735	-45.702	425.606
2023/01/19_08:59:12.160	1674089952	160	-281.357	-261.362	-261.838	-142.027	-137.901	415.926	-41.418	-45.385	425.447
2023/01/19_08:59:12.180	1674089952	180	-281.357	-261.203	-261.679	-142.662	-138.377	416.243	-41.418	-45.544	425.923
2023/01/19_08:59:12.200	1674089952	200	-281.357	-261.045	-261.679	-142.821	-138.695	416.561	-41.418	-45.385	426.241
2023/01/19_08:59:12.220	1674089952	220	-281.357	-261.045	-261.679	-142.979	-138.695	415.767	-41.1	-45.067	425.606
2023/01/19_08:59:12.240	1674089952	240	-281.357	-261.203	-261.679	-143.297	-139.171	415.926	-40.783	-44.909	425.447
2023/01/19_08:59:12.260	1674089952	260	-281.04	-260.886	-261.362	-143.773	-139.488	415.609	-40.465	-44.433	425.13
2023/01/19_08:59:12.280	1674089952	280	-281.04	-260.727	-261.203	-143.931	-139.647	415.291	-39.989	-44.115	424.971
2023/01/19_08:59:12.300	1674089952	300	-281.198	-260.886	-261.362	-143.931	-139.805	415.133	-39.831	-43.798	424.813
2023/01/19_08:59:12.320	1674089952	320	-281.357	-261.045	-261.521	-143.931	-139.647	415.133	-39.672	-43.639	424.971
2023/01/19_08:59:12.340	1674089952	340	-281.516	-260.886	-261.362	-144.249	-139.964	415.133	-39.513	-43.481	424.654
2023/01/19_08:59:12.360	1674089952	360	-281.674	-260.727	-261.203	-144.407	-140.281	415.133	-39.355	-43.322	424.813
2023/01/19_08:59:12.380	1674089952	380	-281.833	-261.045	-261.521	-144.725	-140.44	415.926	-39.355	-43.322	425.765
2023/01/19_08:59:12.400	1674089952	400	-281.992	-261.203	-261.679	-145.201	-140.916	416.243	-39.355	-43.481	426.082
2023/01/19_08:59:12.420	1674089952	420	-282.309	-261.045	-261.679	-145.201	-140.916	416.085	-39.196	-43.163	425.923
2023/01/19_08:59:12.440	1674089952	440	-282.309	-261.045	-261.521	-145.042	-140.916	415.767	-38.879	-42.687	425.606
2023/01/19_08:59:12.460	1674089952	460	-282.309	-261.203	-261.838	-145.042	-140.758	416.085	-38.561	-42.528	425.923
2023/01/19_08:59:12.480	1674089952	480	-282.309	-261.362	-261.838	-145.201	-140.916	415.767	-38.244	-42.052	425.606
2023/01/19_08:59:12.500	1674089952	500	-282.309	-261.045	-261.521	-145.518	-141.234	416.085	-38.244	-42.052	425.765
2023/01/19_08:59:12.520	1674089952	520	-282.309	-261.045	-261.521	-145.518	-141.234	415.926	-38.244	-42.052	425.606
2023/01/19_08:59:12.540	1674089952	540	-282.468	-261.203	-261.679	-145.042	-140.916	415.609	-37.926	-41.894	425.447
2023/01/19_08:59:12.560	1674089952	560	-282.468	-261.362	-261.838	-145.36	-141.075	416.085	-38.244	-41.894	425.765
2023/01/19_08:59:12.580	1674089952	580	-282.468	-261.203	-261.521	-145.36	-141.234	416.085	-38.244	-41.894	425.765
2023/01/19_08:59:12.600	1674089952	600	-282.468	-261.045	-261.521	-145.677	-141.551	416.719	-38.561	-42.37	426.241
2023/01/19_08:59:12.620	1674089952	620	-282.309	-261.045	-261.521	-145.677	-141.392	416.085	-38.244	-42.052	425.765
2023/01/19_08:59:12.640	1674089952	640	-282.309	-261.203	-261.838	-145.677	-141.551	416.243	-38.402	-42.211	425.923
2023/01/19_08:59:12.660	1674089952	660	-282.15	-260.886	-261.362	-145.518	-141.234	416.243	-38.561	-42.37	425.923
2023/01/19_08:59:12.680	1674089952	680	-281.992	-260.727	-261.203	-145.36	-141.075	415.767	-38.561	-42.528	425.447
2023/01/19_08:59:12.700	1674089952	700	-281.833	-260.886	-261.362	-145.201	-140.916	415.767	-38.561	-42.37	425.447
2023/01/19_08:59:12.720	1674089952	720	-281.833	-260.569	-261.203	-145.042	-140.599	414.656	-38.402	-42.211	424.178
2023/01/19_08:59:12.740	1674089952	740	-281.833	-260.569	-261.045	-144.883	-140.758	414.815	-38.402	-42.37	424.495
2023/01/19_08:59:12.760	1674089952	760	-281.833	-260.41	-260.886	-144.883	-140.599	414.656	-38.72	-42.528	424.178
2023/01/19_08:59:12.780	1674089952	780	-281.674	-260.41	-261.045	-145.042	-140.758	415.133	-38.879	-42.846	424.971
2023/01/19_08:59:12.800	1674089952	800	-281.674	-260.41	-260.886	-144.883	-140.44	414.974	-39.037	-43.004	424.654
2023/01/19_08:59:12.820	1674089952	820	-281.516	-260.092	-260.569	-144.725	-140.281	414.656	-39.037	-42.846	424.178
2023/01/19_08:59:12.840	1674089952	840	-281.516	-260.092	-260.569	-144.407	-140.281	414.498	-39.196	-43.163	424.178
2023/01/19_08:59:12.860	1674089952	860	-281.357	-260.092	-260.727	-144.566	-140.281	414.498	-39.355	-43.322	424.178
2023/01/19_08:59:12.880	1674089952	880	-281.516	-260.251	-260.886	-144.249	-139.964	414.022	-39.355	-43.481	423.861
2023/01/19_08:59:12.900	1674089952	900	-281.516	-260.092	-260.727	-144.249	-139.964	414.022	-39.513	-43.481	423.861
2023/01/19_08:59:12.920	1674089952	920	-281.674	-260.251	-260.886	-143.773	-139.647	414.18	-39.672	-43.798	423.861
2023/01/19_08:59:12.940	1674089952	940	-281.833	-260.569	-261.045	-143.614	-139.329	414.656	-39.831	-43.957	424.178
2023/01/19_08:59:12.960	1674089952	960	-281.833	-260.886	-261.362	-143.455	-139.171	414.339	-39.831	-43.798	424.019
2023/01/19_08:59:12.980	1674089952	980	-281.833	-260.569	-261.203	-143.455	-139.171	414.656	-39.831	-43.957	424.178
2023/01/19_08:59:13.0	1674089953	0	-281.992	-260.727	-261.203	-142.979	-138.853	414.815	-40.307	-44.274	424.654
2023/01/19_08:59:13.20	1674089953	20	-282.15	-260.886	-261.521	-142.186	-138.06	414.656	-40.307	-44.274	424.337
2023/01/19_08:59:13.40	1674089953	40	-282.468	-261.362	-261.838	-141.868	-137.742	414.815	-40.465	-44.433	424.495
2023/01/19_08:59:13.60	1674089953	60	-282.468	-261.362	-261.838	-141.868	-137.901	414.656	-40.624	-44.591	424.337
2023/01/19_08:59:13.80	1674089953	80	-282.468	-261.362	-261.838	-141.71	-137.584	414.339	-40.624	-44.591	423.861
2023/01/19_08:59:13.100	1674089953	100	-282.468	-261.521	-262.155	-141.551	-137.425	414.498	-40.624	-44.591	424.178
2023/01/19_08:59:13.120	1674089953	120	-282.468	-261.521	-262.155	-141.392	-137.425	414.18	-40.624	-44.591	423.861
2023/01/19_08:59:13.140	1674089953	140	-282.309	-261.521	-261.997	-141.234	-137.266	413.863	-40.783	-44.75	423.702
2023/01/19_08:59:13.160	1674089953	160	-282.468	-261.521	-262.155	-141.234	-137.108	414.18	-40.942	-44.75	423.702
2023/01/19_08:59:13.180	1674089953	180	-282.468	-261.997	-262.473	-141.234	-137.108	414.339	-40.783	-44.75	424.178
2023/01/19_08:59:13.200	1674089953	200	-282.468	-261.838	-262.473	-141.075	-136.949	414.815	-40.942	-44.909	424.337
2023/01/19_08:59:13.220	1674089953	220	-282.309	-261.838	-262.314	-141.234	-137.108	414.498	-40.942	-44.909	424.019
2023/01/19_08:59:13.240	1674089953	240	-282.309	-261.838	-262.314	-140.916	-136.632	413.704	-40.783	-44.75	423.384
2023/01/19_08:59:13.260	1674089953	260	-282.309	-261.997	-262.473	-140.916	-136.79	414.339	-40.783	-44.591	423.702
2023/01/19_08:59:13.280	1674089953	280	-282.309	-261.997	-262.473	-140.916	-136.79	414.18	-40.783	-44.75	423.702
2023/01/19_08:59:13.300	1674089953	300	-282.309	-261.838	-262.314	-141.075	-136.949	414.339	-41.1	-45.067	423.861
2023/01/19_08:59:13.320	1674089953	320	-282.15	-261.679	-262.314	-141.234	-137.108	414.18	-40.942	-44.909	423.702
2023/01/19_08:59:13.340	1674089953	340	-282.15	-261.838	-262.314	-141.234	-137.108	414.339	-40.942	-44.909	424.019
2023/01/19_08:59:13.360	1674089953	360	-282.15	-261.838	-262.314	-141.392	-137.425	414.656	-41.1	-45.067	424.178
2023/01/19_08:59:13.380	1674089953	380	-281.992	-261.521	-261.997	-141.392	-137.108	414.656	-41.1	-45.067	424.178
2023/01/19_08:59:13.400	1674089953	400	-281.992	-261.521	-261.997	-141.551	-137.584	415.291	-41.418	-45.544	424.971
2023/01/19_08:59:13.420	1674089953	420	-281.992	-261.679	-262.155	-141.551	-137.266	415.133	-41.259	-45.226	424.971
2023/01/19_08:59:13.440	1674089953	440	-281.833	-261.521	-261.997	-142.027	-137.584	415.133	-41.418	-45.385	424.813
2023/01/19_08:59:13.460	1674089953	460	-281.674	-261.362	-261.997	-142.027	-137.742	414.974	-41.259	-45.385	424.654
2023/01/19_08:59:13.480	1674089953	480	-281.674	-261.362	-261.997	-141.71	-137.584	414.498	-41.259	-45.385	424.178
2023/01/19_08:59:13.500	1674089953	500	-281.516	-261.521	-262.155	-141.551	-137.425	413.863	-40.942	-44.909	423.543
2023/01/19_08:59:13.520	1674089953	520	-281.357	-261.521	-261.997	-141.392	-137.108	412.752	-40.307	-44.433	422.432
2023/01/19_08:59:13.540	1674089953	540	-281.357	-261.521	-261.997	-141.234	-137.108	412.435	-39.989	-43.957	422.115
2023/01/19_08:59:13.560	1674089953	560	-281.516	-261.679	-262.155	-141.234	-136.949	412.435	-39.989	-43.957	421.956
2023/01/19_08:59:13.580	1674089953	580	-281.516	-261.997	-262.631	-141.392	-137.266	413.07	-39.831	-43.798	422.591
2023/01/19_08:59:13.600	1674089953	600	-281.674	-262.155	-262.631	-141.392	-137.266	412.911	-39.513	-43.481	422.432
2023/01/19_08:59:13.620	1674089953	620	-281.674	-261.997	-262.631	-141.71	-137.425	412.911	-39.355	-43.322	422.432
2023/01/19_08:59:13.640	1674089953	640	-281.833	-262.473	-262.949	-141.392	-137.266	412.911	-39.196	-43.163	422.432
2023/01/19_08:59:13.660	1674089953	660	-281.833	-262.473	-263.108	-141.392	-137.425	412.276	-38.879	-42.687	421.956
2023/01/19_08:59:13.680	1674089953	680	-281.833	-262.631	-263.108	-141.71	-137.584	411.959	-38.72	-42.528	421.639
2023/01/19_08:59:13.700	1674089953	700	-281.674	-262.473	-262.949	-142.344	-138.219	411.8	-38.085	-42.052	421.321
2023/01/19_08:59:13.720	1674089953	720	-281.833	-262.79	-263.266	-142.027	-138.06	411.641	-37.768	-41.418	421.004
2023/01/19_08:59:13.740	1674089953	740	-281.674	-262.79	-263.425	-142.027	-137.901	411.324	-37.45	-41.259	420.845
2023/01/19_08:59:13.760	1674089953	760	-281.674	-262.79	-263.266	-142.186	-138.06	411.483	-37.292	-40.942	421.004
2023/01/19_08:59:13.780	1674089953	780	-281.833	-262.631	-263.108	-142.503	-138.536	411.641	-36.974	-40.783	421.004
2023/01/19_08:59:13.800	1674089953	800	-281.833	-262.79	-263.266	-142.821	-138.695	411.483	-36.816	-40.465	421.004
2023/01/19_08:59:13.820	1674089953	820	-281.833	-262.79	-263.425	-142.821	-138.695	411.483	-36.34	-39.989	420.845
2023/01/19_08:59:13.840	1674089953	840	-281.992	-262.631	-263.108	-143.138	-139.012	411.324	-36.181	-39.831	420.845
2023/01/19_08:59:13.860	1674089953	860	-281.992	-262.314	-262.949	-143.297	-139.171	410.689	-35.705	-39.355	420.211
2023/01/19_08:59:13.880	1674089953	880	-281.833	-262.473	-262.949	-143.297	-139.012	410.213	-35.387	-38.879	419.735
2023/01/19_08:59:13.900	1674089953	900	-281.833	-262.314	-262.949	-143.297	-139.171	410.054	-34.753	-38.402	419.417
2023/01/19_08:59:13.920	1674089953	920	-281.833	-262.155	-262.631	-143.297	-139.171	409.261	-34.435	-38.085	418.782
2023/01/19_08:59:13.940	1674089953	940	-281.674	-261.679	-262.155	-143.297	-139.171	408.626	-34.118	-37.768	417.989
2023/01/19_08:59:13.960	1674089953	960	-281.833	-261.679	-262.473	-143.773	-139.488	408.785	-34.118	-37.768	418.306
2023/01/19_08:59:13.980	1674089953	980	-281.833	-261.679	-262.155	-143.931	-139.647	408.944	-33.8	-37.45	418.306
2023/01/19_08:59:14.0	1674089954	0	-281.992	-261.679	-262.155	-144.249	-139.964	409.42	-33.8	-37.45	418.782
2023/01/19_08:59:14.20	1674089954	20	-281.992	-261.362	-261.997	-144.249	-139.964	408.944	-33.8	-37.292	418.306
2023/01/19_08:59:14.40	1674089954	40	-281.992	-261.521	-261.997	-144.407	-140.281	409.102	-33.642	-37.292	418.465
2023/01/19_08:59:14.60	1674089954	60	-281.992	-261.521	-261.997	-144.725	-140.44	409.102	-33.166	-36.816	418.465
2023/01/19_08:59:14.80	1674089954	80	-281.992	-261.362	-261.997	-144.883	-140.599	408.785	-33.007	-36.657	418.306
2023/01/19_08:59:14.100	1674089954	100	-281.833	-261.362	-261.838	-145.042	-140.758	408.944	-32.848	-36.498	418.306
2023/01/19_08:59:14.120	1674089954	120	-281.833	-261.521	-261.997	-144.725	-140.281	408.626	-32.848	-36.498	417.989
2023/01/19_08:59:14.140	1674089954	140	-281.833	-261.838	-262.314	-144.566	-140.281	408.785	-32.848	-36.498	418.306
2023/01/19_08:59:14.160	1674089954	160	-281.992	-261.679	-262.314	-144.883	-140.599	408.944	-32.848	-36.498	418.465
2023/01/19_08:59:14.180	1674089954	180	-281.992	-261.679	-262.314	-145.201	-141.075	409.737	-33.007	-36.657	419.259
2023/01/19_08:59:14.200	1674089954	200	-282.15	-261.997	-262.631	-145.201	-140.916	410.054	-33.324	-36.816	419.417
2023/01/19_08:59:14.220	1674089954	220	-281.992	-262.155	-262.79	-144.883	-140.758	410.054	-33.324	-36.974	419.417
2023/01/19_08:59:14.240	1674089954	240	-282.15	-261.997	-262.631	-145.201	-140.916	410.531	-33.642	-37.292	420.052
2023/01/19_08:59:14.260	1674089954	260	-282.15	-261.997	-262.631	-145.042	-140.758	410.372	-33.8	-37.292	419.893
2023/01/19_08:59:14.280	1674089954	280	-282.15	-262.155	-262.473	-144.725	-140.599	410.689	-34.118	-37.768	420.052
2023/01/19_08:59:14.300	1674089954	300	-281.992	-261.997	-262.79	-144.725	-140.44	411.007	-34.594	-38.085	420.528
2023/01/19_08:59:14.320	1674089954	320	-282.15	-261.838	-262.473	-144.566	-140.44	411.007	-34.911	-38.561	420.369
2023/01/19_08:59:14.340	1674089954	340	-282.309	-261.838	-262.314	-144.407	-140.123	411.165	-35.229	-38.879	420.528
2023/01/19_08:59:14.360	1674089954	360	-282.309	-261.997	-262.473	-143.773	-139.805	411.483	-35.863	-39.513	420.687
2023/01/19_08:59:14.380	1674089954	380	-282.309	-261.997	-262.473	-143.773	-139.647	412.117	-36.34	-39.989	421.48
2023/01/19_08:59:14.400	1674089954	400	-282.309	-261.679	-262.155	-143.931	-139.805	412.276	-36.816	-40.624	421.639
2023/01/19_08:59:14.420	1674089954	420	-282.468	-261.362	-261.997	-144.09	-139.805	412.435	-37.292	-40.942	421.956
2023/01/19_08:59:14.440	1674089954	440	-282.468	-261.521	-261.997	-143.773	-139.805	412.752	-37.609	-41.418	422.115
2023/01/19_08:59:14.460	1674089954	460	-282.468	-261.362	-261.838	-143.614	-139.488	412.752	-37.768	-41.576	422.115
2023/01/19_08:59:14.480	1674089954	480	-282.309	-261.045	-261.521	-143.455	-139.329	412.276	-38.244	-42.052	421.956
2023/01/19_08:59:14.500	1674089954	500	-282.468	-260.886	-261.362	-143.455	-139.329	412.276	-38.561	-42.528	421.798
2023/01/19_08:59:14.520	1674089954	520	-282.309	-260.727	-261.362	-143.297	-139.012	412.117	-38.879	-42.846	421.798
2023/01/19_08:59:14.540	1674089954	540	-282.15	-260.727	-261.203	-142.821	-138.695	411.641	-39.037	-42.846	421.321
2023/01/19_08:59:14.560	1674089954	560	-281.992	-260.41	-260.886	-143.138	-138.853	411.8	-39.513	-43.481	421.321
2023/01/19_08:59:14.580	1674089954	580	-281.992	-260.251	-260.727	-143.138	-139.012	411.959	-39.831	-43.798	421.798
2023/01/19_08:59:14.600	1674089954	600	-281.992	-260.41	-260.886	-142.979	-138.853	412.276	-39.989	-43.957	421.798
2023/01/19_08:59:14.620	1674089954	620	-281.833	-260.41	-260.886	-142.662	-138.377	411.641	-39.989	-44.115	421.163
2023/01/19_08:59:14.640	1674089954	640	-281.833	-260.251	-260.727	-142.503	-138.219	411.8	-40.307	-44.274	421.321
2023/01/19_08:59:14.660	1674089954	660	-281.674	-260.251	-260.727	-142.821	-138.536	411.959	-40.624	-44.75	421.48
2023/01/19_08:59:14.680	1674089954	680	-281.674	-260.569	-261.045	-142.344	-138.06	411.641	-40.465	-44.591	421.321
2023/01/19_08:59:14.700	1674089954	700	-281.516	-260.569	-261.045	-142.344	-138.06	411.8	-40.783	-44.909	421.48
2023/01/19_08:59:14.720	1674089954	720	-281.516	-260.569	-261.045	-141.868	-137.742	411.324	-40.624	-44.591	421.004
2023/01/19_08:59:14.740	1674089954	740	-281.674	-260.569	-261.203	-141.71	-137.425	411.165	-40.942	-44.909	420.845
2023/01/19_08:59:14.760	1674089954	760	-281.833	-260.886	-261.362	-141.551	-137.266	411.483	-40.783	-44.909	421.004
2023/01/19_08:59:14.780	1674089954	780	-281.833	-261.045	-261.679	-141.71	-137.584	411.8	-40.942	-45.067	421.48
2023/01/19_08:59:14.800	1674089954	800	-281.833	-261.045	-261.521	-141.71	-137.742	412.276	-40.942	-45.067	421.798
2023/01/19_08:59:14.820	1674089954	820	-281.674	-260.886	-261.521	-141.71	-137.584	411.8	-41.1	-45.067	421.321
2023/01/19_08:59:14.840	1674089954	840	-281.833	-261.203	-261.838	-141.234	-137.108	412.117	-41.259	-45.226	421.639
2023/01/19_08:59:14.860	1674089954	860	-281.833	-261.362	-261.679	-141.075	-136.949	411.483	-41.1	-45.067	421.321
2023/01/19_08:59:14.880	1674089954	880	-281.674	-260.886	-261.521	-141.075	-137.108	411.165	-40.942	-44.909	420.687
2023/01/19_08:59:14.900	1674089954	900	-281.674	-261.045	-261.521	-141.234	-137.108	411.165	-40.783	-44.75	420.528
2023/01/19_08:59:14.920	1674089954	920	-281.516	-261.203	-261.838	-141.234	-136.949	411.324	-41.1	-44.75	421.004
2023/01/19_08:59:14.940	1674089954	940	-281.674	-261.203	-261.679	-141.234	-137.108	411.641	-40.942	-44.909	421.004
2023/01/19_08:59:14.960	1674089954	960	-281.357	-261.045	-261.362	-141.551	-137.584	411.641	-40.942	-44.909	421.163
2023/01/19_08:59:14.980	1674089954	980	-281.674	-261.045	-261.679	-142.027	-137.901	412.435	-40.942	-44.909	421.956
2023/01/19_08:59:15.0	1674089955	0	-281.674	-261.203	-261.838	-142.186	-138.06	413.228	-40.942	-44.909	422.75
2023/01/19_08:59:15.20	1674089955	20	-281.674	-261.203	-261.679	-142.344	-138.219	413.07	-40.783	-44.75	422.75
2023/01/19_08:59:15.40	1674089955	40	-281.516	-261.045	-261.521	-142.821	-138.695	413.228	-40.942	-44.909	422.75
2023/01/19_08:59:15.60	1674089955	60	-281.516	-261.045	-261.521	-143.138	-139.012	413.228	-40.624	-44.591	422.908
2023/01/19_08:59:15.80	1674089955	80	-281.357	-261.203	-261.838	-142.979	-138.695	413.07	-40.624	-44.591	422.75
2023/01/19_08:59:15.100	1674089955	100	-281.198	-261.045	-261.521	-142.979	-138.695	412.752	-40.624	-44.591	422.432
2023/01/19_08:59:15.120	1674089955	120	-281.198	-260.727	-261.362	-143.138	-139.012	412.594	-40.783	-44.75	422.274
2023/01/19_08:59:15.140	1674089955	140	-281.04	-260.727	-261.362	-143.297	-139.171	412.435	-40.624	-44.591	421.956
2023/01/19_08:59:15.160	1674089955	160	-281.04	-260.886	-261.362	-143.297	-139.012	412.594	-40.465	-44.433	422.274
2023/01/19_08:59:15.180	1674089955	180	-281.04	-260.727	-261.362	-143.297	-139.012	412.911	-40.307	-44.433	422.432
2023/01/19_08:59:15.200	1674089955	200	-281.198	-260.569	-261.203	-143.614	-139.329	413.228	-40.307	-44.433	422.908
2023/01/19_08:59:15.220	1674089955	220	-280.881	-260.727	-261.203	-143.455	-139.329	412.752	-40.148	-44.115	422.591
2023/01/19_08:59:15.240	1674089955	240	-281.04	-260.886	-261.362	-143.455	-139.329	412.752	-39.831	-43.798	422.432
2023/01/19_08:59:15.260	1674089955	260	-281.04	-260.727	-261.203	-143.773	-139.488	412.752	-39.672	-43.639	422.274
2023/01/19_08:59:15.280	1674089955	280	-281.198	-260.569	-261.203	-143.614	-139.488	411.959	-39.355	-43.322	421.639
2023/01/19_08:59:15.300	1674089955	300	-281.04	-260.727	-261.203	-143.614	-139.329	411.483	-39.196	-43.163	421.004
2023/01/19_08:59:15.320	1674089955	320	-281.198	-260.886	-261.362	-143.138	-139.012	411.165	-38.879	-42.687	420.687
2023/01/19_08:59:15.340	1674089955	340	-281.516	-261.045	-261.521	-143.138	-139.012	411.483	-38.72	-42.528	421.004
2023/01/19_08:59:15.360	1674089955	360	-281.516	-260.886	-261.362	-143.297	-139.171	411.959	-38.561	-42.528	421.48
2023/01/19_08:59:15.380	1674089955	380	-281.674	-261.203	-261.679	-143.455	-139.329	412.435	-38.561	-42.528	422.115
2023/01/19_08:59:15.400	1674089955	400	-281.674	-261.521	-261.997	-143.297	-139.171	412.911	-38.561	-42.37	422.591
2023/01/19_08:59:15.420	1674089955	420	-281.674	-261.362	-261.997	-143.297	-139.171	412.594	-38.402	-42.211	422.274
2023/01/19_08:59:15.440	1674089955	440	-281.674	-261.362	-261.997	-143.297	-139.012	412.435	-38.244	-42.052	422.115
2023/01/19_08:59:15.460	1674089955	460	-281.674	-261.679	-262.155	-143.297	-139.171	411.959	-37.768	-41.418	421.639
2023/01/19_08:59:15.480	1674089955	480	-281.516	-261.997	-262.473	-143.297	-139.171	411.641	-37.292	-41.1	421.163
2023/01/19_08:59:15.500	1674089955	500	-281.357	-261.679	-262.155	-143.455	-139.171	411.324	-36.816	-40.624	420.687
2023/01/19_08:59:15.520	1674089955	520	-281.357	-261.679	-262.155	-143.297	-139.012	410.531	-36.34	-40.148	419.893
2023/01/19_08:59:15.540	1674089955	540	-281.516	-261.838	-262.314	-142.979	-138.853	410.372	-36.181	-39.831	419.893
2023/01/19_08:59:15.560	1674089955	560	-281.516	-261.838	-262.631	-142.979	-138.853	410.848	-36.022	-39.672	420.211
2023/01/19_08:59:15.580	1674089955	580	-281.674	-261.838	-262.314	-143.138	-139.012	411.007	-36.022	-39.672	420.369
2023/01/19_08:59:15.600	1674089955	600	-281.833	-261.679	-262.314	-143.455	-139.329	411.007	-36.022	-39.672	420.687
2023/01/19_08:59:15.620	1674089955	620	-281.992	-261.838	-262.314	-143.614	-139.329	411.165	-35.705	-39.355	420.687
2023/01/19_08:59:15.640	1674089955	640	-282.15	-261.838	-262.314	-143.773	-139.488	411.165	-35.387	-39.196	420.687
2023/01/19_08:59:15.660	1674089955	660	-282.15	-261.521	-261.997	-143.931	-139.805	410.848	-35.229	-38.879	420.369
2023/01/19_08:59:15.680	1674089955	680	-282.15	-261.203	-261.521	-143.931	-139.805	410.372	-34.911	-38.561	419.735
2023/01/19_08:59:15.700	1674089955	700	-282.15	-261.362	-261.838	-143.773	-139.488	410.054	-34.753	-38.402	419.576
2023/01/19_08:59:15.720	1674089955	720	-282.15	-261.045	-261.521	-143.455	-139.329	409.42	-34.594	-38.244	419.1
2023/01/19_08:59:15.740	1674089955	740	-282.15	-260.886	-261.521	-143.455	-139.171	409.261	-34.435	-38.085	418.624
2023/01/19_08:59:15.760	1674089955	760	-282.309	-260.727	-261.362	-143.773	-139.488	409.737	-34.753	-38.402	419.259
2023/01/19_08:59:15.780	1674089955	780	-282.309	-260.886	-261.203	-143.931	-139.647	410.054	-34.753	-38.561	419.417
2023/01/19_08:59:15.800	1674089955	800	-282.309	-260.886	-261.362	-143.614	-139.329	409.896	-34.753	-38.561	419.417
2023/01/19_08:59:15.820	1674089955	820	-282.309	-260.727	-261.203	-143.455	-139.171	409.578	-34.594	-38.244	418.941
2023/01/19_08:59:15.840	1674089955	840	-282.15	-260.569	-261.045	-143.455	-139.488	409.102	-34.277	-38.085	418.782
2023/01/19_08:59:15.860	1674089955	860	-282.15	-260.569	-261.045	-143.931	-139.647	408.944	-33.959	-37.609	418.465
2023/01/19_08:59:15.880	1674089955	880	-281.833	-260.569	-261.362	-143.773	-139.488	408.626	-33.483	-37.133	418.148
2023/01/19_08:59:15.900	1674089955	900	-281.992	-260.41	-261.045	-143.773	-139.647	408.309	-33.483	-37.133	417.83
2023/01/19_08:59:15.920	1674089955	920	-281.833	-260.41	-260.886	-143.773	-139.488	407.992	-33.324	-36.974	417.513
2023/01/19_08:59:15.940	1674089955	940	-281.833	-260.569	-261.203	-143.773	-139.488	407.674	-33.166	-36.816	417.196
2023/01/19_08:59:15.960	1674089955	960	-281.833	-260.727	-261.203	-143.931	-139.805	408.15	-33.007	-36.657	417.672
2023/01/19_08:59:15.980	1674089955	980	-281.992	-260.569	-261.203	-144.249	-139.964	408.309	-33.007	-36.657	417.989
2023/01/19_08:59:16.0	1674089956	0	-281.833	-260.727	-261.203	-144.566	-140.44	408.944	-33.007	-36.498	418.306
2023/01/19_08:59:16.20	1674089956	20	-281.992	-260.727	-261.362	-144.725	-140.281	408.626	-32.848	-36.34	418.148
2023/01/19_08:59:16.40	1674089956	40	-281.992	-260.886	-261.362	-144.725	-140.44	408.944	-32.848	-36.34	418.465
2023/01/19_08:59:16.60	1674089956	60	-282.15	-260.727	-261.362	-144.725	-140.44	409.261	-32.69	-36.181	418.624
2023/01/19_08:59:16.80	1674089956	80	-281.992	-260.727	-261.203	-144.407	-140.281	408.785	-32.372	-35.863	418.148
2023/01/19_08:59:16.100	1674089956	100	-282.15	-260.886	-261.521	-144.407	-140.123	408.15	-32.055	-35.546	417.513
2023/01/19_08:59:16.120	1674089956	120	-282.468	-261.045	-261.521	-144.407	-140.281	408.15	-31.896	-35.387	417.513
2023/01/19_08:59:16.140	1674089956	140	-282.468	-261.045	-261.521	-144.407	-140.281	408.468	-31.896	-35.229	417.672
2023/01/19_08:59:16.160	1674089956	160	-282.626	-260.886	-261.362	-144.566	-140.44	408.468	-31.579	-35.07	417.83
2023/01/19_08:59:16.180	1674089956	180	-282.626	-261.045	-261.679	-144.566	-140.44	408.626	-31.579	-35.07	418.148
2023/01/19_08:59:16.200	1674089956	200	-282.785	-261.203	-261.679	-144.725	-140.599	409.102	-31.42	-34.911	418.465
2023/01/19_08:59:16.220	1674089956	220	-282.626	-260.886	-261.521	-145.042	-140.758	409.102	-31.42	-34.753	418.465
2023/01/19_08:59:16.240	1674089956	240	-282.468	-260.727	-261.203	-145.36	-141.075	409.261	-31.103	-34.594	418.782
2023/01/19_08:59:16.260	1674089956	260	-282.468	-260.886	-261.362	-145.201	-140.916	409.261	-30.944	-34.435	418.624
2023/01/19_08:59:16.280	1674089956	280	-282.309	-260.886	-261.521	-145.042	-140.758	408.944	-30.785	-34.277	418.306
2023/01/19_08:59:16.300	1674089956	300	-282.309	-260.886	-261.362	-145.201	-141.075	408.785	-30.468	-33.959	418.148
2023/01/19_08:59:16.320	1674089956	320	-282.15	-260.727	-261.203	-145.36	-141.075	408.785	-30.309	-33.8	418.148
2023/01/19_08:59:16.340	1674089956	340	-281.992	-260.727	-261.362	-145.677	-141.392	408.626	-30.151	-33.642	418.148
2023/01/19_08:59:16.360	1674089956	360	-281.833	-260.886	-261.362	-145.677	-141.234	408.944	-30.309	-33.8	418.306
2023/01/19_08:59:16.380	1674089956	380	-281.992	-260.727	-261.362	-145.994	-141.71	409.578	-30.468	-34.118	419.1
2023/01/19_08:59:16.400	1674089956	400	-281.833	-260.886	-261.362	-146.153	-142.027	410.213	-30.785	-34.277	419.735
2023/01/19_08:59:16.420	1674089956	420	-281.833	-261.045	-261.521	-145.994	-141.71	410.372	-30.627	-34.118	420.052
2023/01/19_08:59:16.440	1674089956	440	-281.833	-261.203	-261.838	-145.994	-141.71	410.372	-30.627	-34.118	419.893
2023/01/19_08:59:16.460	1674089956	460	-281.833	-261.045	-261.679	-145.994	-141.71	410.531	-30.468	-33.959	420.052
2023/01/19_08:59:16.480	1674089956	480	-281.833	-261.203	-261.679	-146.153	-141.868	410.689	-30.468	-33.959	420.052
2023/01/19_08:59:16.500	1674089956	500	-281.833	-261.521	-261.997	-146.153	-141.868	410.848	-30.468	-33.959	420.369
2023/01/19_08:59:16.520	1674089956	520	-281.833	-261.679	-262.155	-145.518	-141.234	410.848	-30.785	-34.277	420.369
2023/01/19_08:59:16.540	1674089956	540	-282.15	-261.521	-262.155	-145.201	-140.916	411.007	-30.785	-34.277	420.528
2023/01/19_08:59:16.560	1674089956	560	-281.992	-261.679	-262.155	-145.518	-141.234	411.165	-30.944	-34.435	420.528
2023/01/19_08:59:16.580	1674089956	580	-281.833	-261.679	-262.314	-145.518	-141.234	411.165	-30.944	-34.435	420.687
2023/01/19_08:59:16.600	1674089956	600	-281.992	-261.838	-262.314	-145.201	-140.916	411.483	-31.103	-34.594	421.163
2023/01/19_08:59:16.620	1674089956	620	-281.992	-261.679	-262.155	-144.883	-140.599	411.483	-31.261	-34.753	421.004
2023/01/19_08:59:16.640	1674089956	640	-282.15	-261.679	-262.314	-144.883	-140.758	412.117	-31.579	-34.911	421.639
2023/01/19_08:59:16.660	1674089956	660	-281.992	-261.838	-262.314	-144.566	-140.44	411.8	-31.579	-35.07	421.321
2023/01/19_08:59:16.680	1674089956	680	-282.15	-261.838	-262.473	-144.407	-140.123	411.324	-31.579	-34.911	420.845
2023/01/19_08:59:16.700	1674089956	700	-281.992	-261.679	-262.155	-143.931	-139.805	410.848	-31.579	-34.911	420.211
2023/01/19_08:59:16.720	1674089956	720	-281.992	-261.521	-262.155	-143.773	-139.488	410.213	-31.579	-35.07	419.735
2023/01/19_08:59:16.740	1674089956	740	-281.992	-261.838	-262.314	-143.614	-139.488	410.213	-31.738	-35.229	419.576
2023/01/19_08:59:16.760	1674089956	760	-282.15	-261.838	-262.314	-143.455	-139.488	410.531	-31.896	-35.387	419.893
2023/01/19_08:59:16.780	1674089956	780	-281.833	-261.521	-262.155	-143.614	-139.329	411.007	-32.214	-35.705	420.528
2023/01/19_08:59:16.800	1674089956	800	-281.992	-261.521	-261.997	-143.455	-139.329	410.689	-32.214	-35.705	420.211
2023/01/19_08:59:16.820	1674089956	820	-281.674	-261.521	-261.997	-143.614	-139.171	410.054	-31.896	-35.387	419.735
2023/01/19_08:59:16.840	1674089956	840	-281.674	-261.521	-261.997	-143.297	-139.012	409.737	-31.896	-35.546	419.259
2023/01/19_08:59:16.860	1674089956	860	-281.516	-261.203	-261.679	-142.979	-138.695	409.102	-31.896	-35.387	418.624
2023/01/19_08:59:16.880	1674089956	880	-281.357	-261.203	-261.679	-142.979	-138.695	408.944	-32.055	-35.546	418.465
2023/01/19_08:59:16.900	1674089956	900	-281.198	-261.362	-261.838	-142.821	-138.536	408.944	-31.896	-35.546	418.306
2023/01/19_08:59:16.920	1674089956	920	-281.04	-261.362	-261.838	-142.821	-138.536	408.944	-32.214	-35.863	418.465
2023/01/19_08:59:16.940	1674089956	940	-281.04	-261.203	-261.679	-142.821	-138.695	408.785	-32.214	-35.705	418.306
2023/01/19_08:59:16.960	1674089956	960	-280.881	-261.203	-261.679	-142.821	-138.695	408.944	-32.214	-35.705	418.624
2023/01/19_08:59:16.980	1674089956	980	-280.881	-261.362	-261.838	-142.821	-138.536	409.261	-32.214	-35.705	418.782
2023/01/19_08:59:17.0	1674089957	0	-280.722	-261.521	-261.997	-142.662	-138.536	409.42	-32.055	-35.705	419.1
2023/01/19_08:59:17.20	1674089957	20	-280.563	-261.362	-261.838	-142.503	-138.219	409.102	-31.896	-35.546	418.624
2023/01/19_08:59:17.40	1674089957	40	-280.563	-261.362	-261.997	-142.662	-138.219	408.944	-31.738	-35.387	418.624
2023/01/19_08:59:17.60	1674089957	60	-280.563	-261.521	-262.155	-142.662	-138.536	408.944	-31.579	-35.229	418.465
2023/01/19_08:59:17.80	1674089957	80	-280.563	-261.679	-262.155	-142.344	-138.06	408.626	-31.579	-35.07	418.148
2023/01/19_08:59:17.100	1674089957	100	-280.722	-261.521	-261.997	-142.186	-138.06	408.468	-31.42	-35.07	417.989
2023/01/19_08:59:17.120	1674089957	120	-280.722	-261.521	-261.997	-141.71	-137.425	407.674	-31.261	-34.753	417.196
2023/01/19_08:59:17.140	1674089957	140	-280.881	-261.679	-262.314	-141.234	-136.949	407.357	-31.103	-34.594	416.878
2023/01/19_08:59:17.160	1674089957	160	-281.04	-261.838	-262.314	-141.075	-136.79	407.357	-31.103	-34.594	416.878
2023/01/19_08:59:17.180	1674089957	180	-281.198	-261.521	-261.997	-141.234	-137.108	407.674	-30.944	-34.435	417.196
2023/01/19_08:59:17.200	1674089957	200	-281.198	-261.521	-261.997	-141.392	-137.108	407.833	-30.944	-34.594	417.354
2023/01/19_08:59:17.220	1674089957	220	-281.516	-261.838	-262.473	-141.075	-136.949	407.833	-30.944	-34.435	417.196
2023/01/19_08:59:17.240	1674089957	240	-281.516	-261.838	-262.314	-140.758	-136.79	407.515	-30.785	-34.277	417.037
2023/01/19_08:59:17.260	1674089957	260	-281.674	-261.679	-262.314	-140.758	-136.632	407.357	-30.627	-33.959	416.878
2023/01/19_08:59:17.280	1674089957	280	-281.674	-261.679	-262.314	-140.599	-136.632	406.881	-30.151	-33.642	416.402
2023/01/19_08:59:17.300	1674089957	300	-281.516	-261.838	-262.473	-140.281	-136.314	406.563	-29.833	-33.166	415.926
2023/01/19_08:59:17.320	1674089957	320	-281.674	-261.838	-262.314	-139.964	-135.997	406.087	-29.516	-32.848	415.45
2023/01/19_08:59:17.340	1674089957	340	-281.833	-261.838	-262.155	-139.805	-135.838	406.087	-29.357	-32.69	415.45
2023/01/19_08:59:17.360	1674089957	360	-281.833	-261.997	-262.473	-139.964	-135.838	405.929	-29.198	-32.531	415.45
2023/01/19_08:59:17.380	1674089957	380	-281.992	-262.155	-262.79	-139.964	-135.838	406.246	-29.04	-32.214	415.609
2023/01/19_08:59:17.400	1674089957	400	-282.15	-262.314	-262.949	-140.281	-136.156	406.563	-29.04	-32.372	416.085
2023/01/19_08:59:17.420	1674089957	420	-282.15	-262.155	-262.631	-140.281	-136.156	406.405	-28.722	-32.055	415.926
2023/01/19_08:59:17.440	1674089957	440	-281.992	-262.155	-262.79	-140.281	-136.156	406.246	-28.564	-31.896	415.609
2023/01/19_08:59:17.460	1674089957	460	-281.833	-262.314	-262.949	-140.281	-135.997	405.611	-28.088	-31.42	414.974
2023/01/19_08:59:17.480	1674089957	480	-281.674	-262.155	-262.631	-139.964	-135.997	405.294	-27.77	-31.103	414.656
2023/01/19_08:59:17.500	1674089957	500	-281.516	-261.838	-262.473	-139.964	-135.838	404.818	-27.612	-30.785	414.339
2023/01/19_08:59:17.520	1674089957	520	-281.357	-261.997	-262.473	-139.805	-135.679	404.5	-27.294	-30.627	413.863
2023/01/19_08:59:17.540	1674089957	540	-281.357	-261.997	-262.631	-139.964	-135.679	404.183	-26.818	-30.151	413.546
2023/01/19_08:59:17.560	1674089957	560	-281.357	-261.838	-262.314	-140.281	-136.156	404.342	-26.818	-29.992	413.704
2023/01/19_08:59:17.580	1674089957	580	-281.516	-261.679	-262.314	-140.599	-136.473	404.183	-26.501	-29.833	413.704
2023/01/19_08:59:17.600	1674089957	600	-281.516	-261.838	-262.314	-140.758	-136.473	404.5	-26.342	-29.675	414.022
2023/01/19_08:59:17.620	1674089957	620	-281.516	-261.838	-262.314	-141.075	-136.79	404.5	-26.025	-29.357	413.863
2023/01/19_08:59:17.640	1674089957	640	-281.674	-261.679	-262.155	-141.392	-137.266	404.818	-25.866	-29.198	414.18
2023/01/19_08:59:17.660	1674089957	660	-281.516	-261.362	-261.838	-142.027	-137.742	404.5	-25.549	-28.722	414.022
2023/01/19_08:59:17.680	1674089957	680	-281.674	-261.362	-261.997	-142.027	-137.901	404.5	-25.073	-28.405	413.863
2023/01/19_08:59:17.700	1674089957	700	-281.674	-261.521	-261.997	-142.186	-138.06	404.183	-24.755	-27.929	413.704
2023/01/19_08:59:17.720	1674089957	720	-281.992	-261.521	-261.997	-142.344	-138.06	404.183	-24.596	-27.77	413.704
2023/01/19_08:59:17.740	1674089957	740	-282.15	-261.362	-261.838	-142.662	-138.377	404.183	-24.279	-27.453	413.546
2023/01/19_08:59:17.760	1674089957	760	-282.309	-261.521	-261.997	-143.138	-138.853	404.976	-24.12	-27.294	414.498
2023/01/19_08:59:17.780	1674089957	780	-282.309	-261.521	-262.155	-143.614	-139.329	405.135	-23.962	-26.977	414.656
2023/01/19_08:59:17.800	1674089957	800	-282.468	-261.521	-262.155	-143.614	-139.488	405.135	-23.803	-26.818	414.656
2023/01/19_08:59:17.820	1674089957	820	-282.626	-261.362	-261.838	-143.931	-139.647	404.976	-23.486	-26.501	414.339
2023/01/19_08:59:17.840	1674089957	840	-282.626	-261.521	-261.997	-144.09	-139.964	404.976	-23.168	-26.183	414.498
2023/01/19_08:59:17.860	1674089957	860	-282.626	-261.521	-262.155	-144.249	-139.964	404.818	-22.692	-25.707	414.498
2023/01/19_08:59:17.880	1674089957	880	-282.626	-261.521	-261.997	-144.566	-140.281	404.818	-22.533	-25.39	414.339
2023/01/19_08:59:17.900	1674089957	900	-282.626	-261.362	-261.997	-144.883	-140.758	405.135	-22.375	-25.39	414.498
2023/01/19_08:59:17.920	1674089957	920	-282.309	-261.521	-261.997	-144.883	-140.758	404.818	-22.057	-24.914	414.022
2023/01/19_08:59:17.940	1674089957	940	-282.309	-261.679	-262.314	-144.883	-140.758	404.659	-21.74	-24.596	414.022
2023/01/19_08:59:17.960	1674089957	960	-282.309	-261.521	-262.155	-145.042	-140.916	405.135	-21.74	-24.596	414.339
2023/01/19_08:59:17.980	1674089957	980	-282.309	-261.362	-261.838	-145.201	-140.916	405.135	-21.74	-24.596	414.339
2023/01/19_08:59:18.0	1674089958	0	-282.309	-261.679	-262.155	-145.677	-141.392	405.611	-21.581	-24.438	414.815
2023/01/19_08:59:18.20	1674089958	20	-282.309	-261.679	-262.155	-145.994	-141.868	405.294	-21.105	-23.962	414.656
2023/01/19_08:59:18.40	1674089958	40	-282.15	-261.362	-261.838	-146.47	-142.186	405.452	-20.947	-23.803	414.815
2023/01/19_08:59:18.60	1674089958	60	-282.15	-261.203	-261.679	-146.629	-142.344	405.452	-20.788	-23.644	414.815
2023/01/19_08:59:18.80	1674089958	80	-281.833	-261.203	-261.838	-146.312	-142.186	404.976	-20.471	-23.168	414.339
2023/01/19_08:59:18.100	1674089958	100	-281.516	-261.045	-261.679	-146.788	-142.503	404.5	-20.312	-23.168	413.704
2023/01/19_08:59:18.120	1674089958	120	-281.516	-260.727	-261.362	-146.47	-142.186	403.866	-20.153	-23.01	413.07
2023/01/19_08:59:18.140	1674089958	140	-281.357	-260.569	-261.045	-146.629	-142.186	403.548	-20.153	-23.168	412.911
2023/01/19_08:59:18.160	1674089958	160	-281.198	-260.727	-261.203	-146.788	-142.503	403.866	-19.994	-23.01	413.228
2023/01/19_08:59:18.180	1674089958	180	-281.357	-260.727	-261.362	-147.105	-142.821	404.183	-20.153	-23.168	413.546
2023/01/19_08:59:18.200	1674089958	200	-281.198	-260.41	-261.045	-147.105	-142.821	404.024	-20.153	-23.01	413.387
2023/01/19_08:59:18.220	1674089958	220	-281.198	-260.41	-261.045	-146.946	-142.503	403.866	-19.994	-22.851	413.228
2023/01/19_08:59:18.240	1674089958	240	-281.198	-260.727	-261.203	-146.629	-142.344	404.024	-19.836	-22.851	413.387
2023/01/19_08:59:18.260	1674089958	260	-281.04	-260.727	-261.203	-146.788	-142.503	403.707	-19.518	-22.375	413.07
2023/01/19_08:59:18.280	1674089958	280	-281.198	-260.569	-261.045	-146.629	-142.344	403.389	-19.36	-22.216	412.752
2023/01/19_08:59:18.300	1674089958	300	-281.357	-260.727	-261.203	-146.629	-142.503	403.389	-19.518	-22.216	412.752
2023/01/19_08:59:18.320	1674089958	320	-281.357	-261.045	-261.521	-146.312	-142.027	403.389	-19.36	-22.216	412.752
2023/01/19_08:59:18.340	1674089958	340	-281.674	-261.045	-261.679	-146.312	-141.868	403.389	-19.36	-22.216	412.752
2023/01/19_08:59:18.360	1674089958	360	-281.833	-261.203	-261.679	-146.312	-142.027	403.548	-19.36	-22.375	413.07
2023/01/19_08:59:18.380	1674089958	380	-282.15	-261.203	-261.838	-146.312	-142.186	404.183	-19.518	-22.375	413.387
2023/01/19_08:59:18.400	1674089958	400	-282.15	-261.521	-262.155	-146.153	-141.868	404.024	-19.518	-22.375	413.546
2023/01/19_08:59:18.420	1674089958	420	-282.309	-261.521	-261.997	-145.836	-141.71	404.024	-19.518	-22.375	413.387
2023/01/19_08:59:18.440	1674089958	440	-282.468	-261.362	-261.997	-145.36	-141.234	403.707	-19.518	-22.375	413.07
2023/01/19_08:59:18.460	1674089958	460	-282.626	-261.521	-261.997	-145.042	-140.916	403.707	-19.677	-22.533	413.07
2023/01/19_08:59:18.480	1674089958	480	-282.468	-261.679	-262.314	-144.566	-140.44	403.548	-19.836	-22.533	412.911
2023/01/19_08:59:18.500	1674089958	500	-282.785	-261.679	-262.314	-144.725	-140.599	404.183	-19.994	-22.692	413.387
2023/01/19_08:59:18.520	1674089958	520	-282.944	-261.521	-262.155	-144.407	-140.44	403.548	-19.994	-22.851	412.911
2023/01/19_08:59:18.540	1674089958	540	-282.944	-261.521	-262.155	-144.407	-140.123	403.231	-19.994	-22.692	412.594
2023/01/19_08:59:18.560	1674089958	560	-282.944	-261.679	-262.314	-144.249	-140.123	403.707	-19.994	-22.692	412.911
2023/01/19_08:59:18.580	1674089958	580	-282.944	-261.838	-262.314	-144.09	-140.123	404.183	-20.153	-23.01	413.387
2023/01/19_08:59:18.600	1674089958	600	-283.102	-261.679	-262.314	-144.249	-139.964	404.5	-20.471	-23.168	413.863
2023/01/19_08:59:18.620	1674089958	620	-283.102	-261.838	-262.473	-144.09	-139.805	404.818	-20.312	-23.168	414.18
2023/01/19_08:59:18.640	1674089958	640	-282.944	-261.997	-262.79	-144.249	-140.123	405.294	-20.471	-23.486	414.656
2023/01/19_08:59:18.660	1674089958	660	-283.102	-261.997	-262.631	-144.249	-140.123	405.135	-20.471	-23.327	414.498
2023/01/19_08:59:18.680	1674089958	680	-283.261	-261.997	-262.473	-144.09	-139.964	404.818	-20.629	-23.486	414.18
2023/01/19_08:59:18.700	1674089958	700	-283.102	-261.997	-262.631	-143.931	-139.805	404.5	-20.629	-23.486	413.863
2023/01/19_08:59:18.720	1674089958	720	-283.102	-262.155	-262.79	-143.614	-139.488	404.024	-20.471	-23.486	413.387
2023/01/19_08:59:18.740	1674089958	740	-282.785	-261.997	-262.631	-143.773	-139.488	404.024	-20.629	-23.644	413.387
2023/01/19_08:59:18.760	1674089958	760	-282.944	-261.997	-262.473	-143.455	-139.329	403.866	-20.947	-23.803	413.228
2023/01/19_08:59:18.780	1674089958	780	-282.944	-262.155	-262.631	-143.297	-138.853	404.183	-21.105	-24.12	413.704
2023/01/19_08:59:18.800	1674089958	800	-282.944	-262.473	-262.949	-143.138	-138.853	404.659	-21.264	-24.279	414.18
2023/01/19_08:59:18.820	1674089958	820	-282.944	-262.314	-262.949	-142.979	-138.695	404.5	-21.423	-24.438	414.022
2023/01/19_08:59:18.840	1674089958	840	-282.944	-262.155	-262.631	-143.138	-138.853	404.5	-21.74	-24.755	414.022
2023/01/19_08:59:18.860	1674089958	860	-282.626	-262.155	-262.79	-142.821	-138.853	404.5	-21.581	-24.596	413.863
2023/01/19_08:59:18.880	1674089958	880	-282.626	-262.473	-263.108	-142.821	-138.695	404.183	-21.74	-24.596	413.704
2023/01/19_08:59:18.900	1674089958	900	-282.468	-262.155	-262.79	-142.821	-138.536	403.866	-21.74	-24.755	413.387
2023/01/19_08:59:18.920	1674089958	920	-282.468	-261.997	-262.631	-142.662	-138.377	403.866	-22.057	-25.073	413.387
2023/01/19_08:59:18.940	1674089958	940	-282.468	-262.314	-262.949	-142.344	-138.06	403.866	-22.216	-25.231	413.387
2023/01/19_08:59:18.960	1674089958	960	-282.15	-262.473	-263.108	-142.027	-137.901	403.707	-22.375	-25.39	413.228
2023/01/19_08:59:18.980	1674089958	980	-282.309	-262.473	-263.108	-142.186	-138.06	404.5	-22.692	-25.707	413.863
2023/01/19_08:59:19.0	1674089959	0	-282.468	-262.473	-263.108	-142.503	-138.377	404.5	-23.01	-26.025	413.863
2023/01/19_08:59:19.20	1674089959	20	-282.15	-262.631	-263.108	-142.027	-138.06	404.5	-23.168	-26.183	414.022
2023/01/19_08:59:19.40	1674089959	40	-282.15	-262.79	-263.425	-142.027	-137.901	404.659	-23.168	-26.183	414.18
2023/01/19_08:59:19.60	1674089959	60	-281.992	-262.631	-263.266	-142.027	-137.901	404.818	-23.486	-26.501	414.339
2023/01/19_08:59:19.80	1674089959	80	-281.992	-262.473	-263.108	-142.344	-138.219	404.818	-23.803	-26.818	414.18
2023/01/19_08:59:19.100	1674089959	100	-281.833	-262.473	-263.108	-142.186	-138.06	404.659	-23.644	-26.818	414.18
2023/01/19_08:59:19.120	1674089959	120	-281.516	-262.79	-263.425	-142.027	-137.901	404.5	-23.803	-26.818	413.863
2023/01/19_08:59:19.140	1674089959	140	-281.357	-262.473	-263.108	-141.868	-137.901	404.659	-23.962	-26.977	414.022
2023/01/19_08:59:19.160	1674089959	160	-281.516	-262.473	-263.266	-142.186	-138.06	404.976	-24.438	-27.453	414.339
2023/01/19_08:59:19.180	1674089959	180	-281.516	-262.79	-263.266	-142.027	-138.06	405.294	-24.596	-27.612	414.656
2023/01/19_08:59:19.200	1674089959	200	-281.357	-262.949	-263.584	-142.344	-138.219	405.929	-24.755	-27.77	415.291
2023/01/19_08:59:19.220	1674089959	220	-281.357	-262.79	-263.425	-142.186	-138.219	405.611	-24.755	-27.77	415.133
2023/01/19_08:59:19.240	1674089959	240	-281.357	-262.631	-263.108	-142.344	-138.377	405.452	-25.073	-28.246	414.974
2023/01/19_08:59:19.260	1674089959	260	-281.198	-262.949	-263.425	-142.344	-138.377	405.77	-25.231	-28.246	415.133
2023/01/19_08:59:19.280	1674089959	280	-281.04	-262.949	-263.584	-142.344	-138.219	405.77	-25.231	-28.246	414.974
2023/01/19_08:59:19.300	1674089959	300	-280.881	-262.79	-263.425	-142.344	-138.219	405.611	-25.39	-28.405	414.974
2023/01/19_08:59:19.320	1674089959	320	-281.198	-262.473	-263.108	-142.344	-138.06	405.77	-25.549	-28.722	415.133
2023/01/19_08:59:19.340	1674089959	340	-281.04	-262.473	-263.108	-142.186	-138.06	405.77	-25.549	-28.722	415.133
2023/01/19_08:59:19.360	1674089959	360	-281.04	-262.631	-263.108	-142.503	-138.219	406.087	-25.707	-28.881	415.291
2023/01/19_08:59:19.380	1674089959	380	-281.198	-262.314	-262.79	-142.503	-138.377	406.246	-25.866	-29.198	415.609
2023/01/19_08:59:19.400	1674089959	400	-281.198	-262.155	-262.631	-142.344	-138.06	406.563	-26.342	-29.516	415.767
2023/01/19_08:59:19.420	1674089959	420	-281.198	-262.155	-262.631	-142.186	-137.742	406.246	-26.342	-29.675	415.609
2023/01/19_08:59:19.440	1674089959	440	-281.04	-262.155	-262.79	-142.186	-137.901	406.087	-26.342	-29.675	415.45
2023/01/19_08:59:19.460	1674089959	460	-281.04	-261.679	-262.314	-142.503	-138.219	405.452	-26.183	-29.516	414.815
2023/01/19_08:59:19.480	1674089959	480	-281.04	-261.679	-262.314	-142.344	-138.06	405.929	-26.501	-29.675	415.133
2023/01/19_08:59:19.500	1674089959	500	-280.881	-261.838	-262.314	-141.71	-137.584	405.452	-26.342	-29.675	414.974
2023/01/19_08:59:19.520	1674089959	520	-280.881	-261.838	-262.473	-141.392	-137.266	405.294	-26.342	-29.516	414.498
2023/01/19_08:59:19.540	1674089959	540	-281.04	-261.838	-262.473	-140.916	-136.79	404.818	-26.342	-29.675	414.18
2023/01/19_08:59:19.560	1674089959	560	-281.198	-261.838	-262.473	-140.916	-136.79	404.976	-26.659	-29.992	414.498
2023/01/19_08:59:19.580	1674089959	580	-281.516	-262.155	-262.79	-141.075	-136.949	405.77	-26.818	-30.151	415.291
2023/01/19_08:59:19.600	1674089959	600	-281.516	-262.314	-262.79	-140.916	-136.949	405.929	-26.977	-30.309	415.45
2023/01/19_08:59:19.620	1674089959	620	-281.674	-261.997	-262.79	-140.916	-136.79	406.087	-26.977	-30.151	415.609
2023/01/19_08:59:19.640	1674089959	640	-281.833	-261.997	-262.631	-140.916	-136.79	406.087	-26.818	-30.151	415.45
2023/01/19_08:59:19.660	1674089959	660	-281.674	-262.473	-263.108	-140.599	-136.473	405.77	-26.501	-29.675	415.133
2023/01/19_08:59:19.680	1674089959	680	-281.516	-262.473	-262.949	-140.44	-136.314	405.294	-26.501	-29.675	414.656
2023/01/19_08:59:19.700	1674089959	700	-281.516	-262.314	-262.79	-140.281	-136.156	405.135	-26.342	-29.516	414.498
2023/01/19_08:59:19.720	1674089959	720	-281.674	-262.314	-262.79	-139.964	-135.997	405.135	-26.501	-29.675	414.498
2023/01/19_08:59:19.740	1674089959	740	-281.833	-262.631	-263.266	-139.805	-135.838	405.135	-26.342	-29.516	414.656
2023/01/19_08:59:19.760	1674089959	760	-281.992	-262.79	-263.425	-140.123	-135.997	405.611	-26.342	-29.516	414.974
2023/01/19_08:59:19.780	1674089959	780	-281.992	-262.79	-263.266	-140.44	-136.473	405.77	-26.501	-29.675	415.133
2023/01/19_08:59:19.800	1674089959	800	-281.992	-262.79	-263.266	-140.599	-136.632	405.929	-26.501	-29.675	415.291
2023/01/19_08:59:19.820	1674089959	820	-281.992	-262.79	-263.425	-140.916	-136.632	405.77	-26.183	-29.357	415.133
2023/01/19_08:59:19.840	1674089959	840	-281.992	-262.949	-263.584	-140.916	-136.79	405.929	-26.342	-29.357	415.291
2023/01/19_08:59:19.860	1674089959	860	-281.992	-262.473	-263.108	-141.075	-136.949	405.77	-26.183	-29.198	415.133
2023/01/19_08:59:19.880	1674089959	880	-281.992	-262.473	-263.108	-141.075	-136.949	405.611	-26.183	-29.357	415.133
2023/01/19_08:59:19.900	1674089959	900	-281.992	-262.631	-263.108	-140.916	-136.949	405.611	-26.025	-29.04	414.815
2023/01/19_08:59:19.920	1674089959	920	-281.833	-262.314	-263.108	-140.758	-136.632	404.976	-25.707	-28.881	414.18
2023/01/19_08:59:19.940	1674089959	940	-281.674	-261.997	-262.473	-140.916	-136.79	404.342	-25.707	-28.881	413.704
2023/01/19_08:59:19.960	1674089959	960	-281.833	-261.838	-262.314	-141.392	-137.108	404.818	-25.707	-28.881	414.18
2023/01/19_08:59:19.980	1674089959	980	-281.833	-261.838	-262.473	-141.551	-137.425	405.135	-25.707	-28.881	414.498
2023/01/19_08:59:20.0	1674089960	0	-281.833	-261.838	-262.473	-141.551	-137.425	404.976	-25.707	-28.881	414.339
2023/01/19_08:59:20.20	1674089960	20	-281.833	-261.679	-262.155	-141.551	-137.425	405.135	-25.866	-29.04	414.498
2023/01/19_08:59:20.40	1674089960	40	-281.674	-261.362	-261.997	-141.551	-137.425	404.976	-26.025	-29.198	414.498
2023/01/19_08:59:20.60	1674089960	60	-281.516	-261.362	-261.838	-141.71	-137.584	404.818	-25.707	-29.04	414.18
2023/01/19_08:59:20.80	1674089960	80	-281.357	-261.362	-261.838	-141.71	-137.584	404.183	-25.549	-28.881	413.546
2023/01/19_08:59:20.100	1674089960	100	-281.357	-261.045	-261.679	-141.392	-137.425	403.231	-25.39	-28.564	412.594
2023/01/19_08:59:20.120	1674089960	120	-281.357	-261.045	-261.679	-141.392	-137.108	403.389	-25.707	-28.881	412.594
2023/01/19_08:59:20.140	1674089960	140	-281.198	-261.203	-261.838	-140.758	-136.79	403.072	-25.549	-28.722	412.435
2023/01/19_08:59:20.160	1674089960	160	-281.198	-261.203	-261.838	-141.234	-137.108	403.389	-25.549	-28.722	412.752
2023/01/19_08:59:20.180	1674089960	180	-281.516	-261.203	-261.838	-141.71	-137.584	404.659	-25.707	-28.881	414.022
2023/01/19_08:59:20.200	1674089960	200	-281.516	-261.362	-261.838	-141.868	-137.584	405.135	-25.866	-29.198	414.498
2023/01/19_08:59:20.220	1674089960	220	-281.674	-261.679	-262.155	-141.551	-137.425	405.452	-25.866	-29.04	414.974
2023/01/19_08:59:20.240	1674089960	240	-281.833	-261.679	-262.473	-141.392	-137.266	405.611	-26.025	-29.198	415.133
2023/01/19_08:59:20.260	1674089960	260	-281.833	-261.521	-262.155	-141.392	-137.266	405.611	-25.866	-29.198	415.133
2023/01/19_08:59:20.280	1674089960	280	-281.992	-261.521	-262.155	-141.551	-137.425	405.452	-26.025	-29.198	414.974
2023/01/19_08:59:20.300	1674089960	300	-281.992	-261.997	-262.473	-141.551	-137.425	405.929	-26.025	-29.198	415.45
2023/01/19_08:59:20.320	1674089960	320	-282.15	-261.997	-262.473	-141.868	-137.742	406.087	-26.183	-29.357	415.609
2023/01/19_08:59:20.340	1674089960	340	-282.15	-261.679	-262.473	-141.868	-137.742	405.929	-26.183	-29.357	415.45
2023/01/19_08:59:20.360	1674089960	360	-282.309	-261.838	-262.314	-142.186	-137.901	406.563	-26.342	-29.516	416.085
2023/01/19_08:59:20.380	1674089960	380	-282.309	-261.997	-262.473	-142.186	-138.06	407.039	-26.659	-29.833	416.561
2023/01/19_08:59:20.400	1674089960	400	-282.309	-261.838	-262.473	-142.503	-138.377	407.833	-26.977	-30.151	417.513
2023/01/19_08:59:20.420	1674089960	420	-282.468	-261.838	-262.314	-142.979	-138.853	408.626	-27.135	-30.468	418.148
2023/01/19_08:59:20.440	1674089960	440	-282.626	-261.838	-262.314	-143.297	-139.012	409.102	-27.294	-30.627	418.465
2023/01/19_08:59:20.460	1674089960	460	-282.626	-261.838	-262.473	-143.297	-139.012	409.261	-27.294	-30.468	418.624
2023/01/19_08:59:20.480	1674089960	480	-282.468	-261.679	-262.314	-143.138	-139.012	409.261	-27.453	-30.627	418.782
2023/01/19_08:59:20.500	1674089960	500	-282.309	-261.362	-261.997	-143.614	-139.488	409.578	-27.77	-31.103	419.1
2023/01/19_08:59:20.520	1674089960	520	-282.309	-261.362	-261.838	-143.614	-139.488	409.42	-27.929	-31.103	418.941
2023/01/19_08:59:20.540	1674089960	540	-282.15	-261.362	-261.997	-143.773	-139.488	409.737	-27.929	-31.261	419.1
2023/01/19_08:59:20.560	1674089960	560	-282.15	-261.521	-261.997	-143.931	-139.805	410.213	-28.246	-31.579	419.893
2023/01/19_08:59:20.580	1674089960	580	-282.309	-261.203	-261.838	-143.931	-139.805	410.689	-28.564	-31.896	420.211
2023/01/19_08:59:20.600	1674089960	600	-282.15	-261.203	-261.838	-144.09	-139.805	410.848	-28.722	-32.055	420.211
2023/01/19_08:59:20.620	1674089960	620	-282.15	-261.203	-261.838	-144.09	-139.805	410.372	-28.564	-31.896	419.893
2023/01/19_08:59:20.640	1674089960	640	-282.15	-261.203	-261.838	-144.249	-140.123	410.689	-28.564	-31.896	420.211
2023/01/19_08:59:20.660	1674089960	660	-282.15	-261.045	-261.679	-144.566	-140.281	410.372	-28.405	-31.896	419.893
2023/01/19_08:59:20.680	1674089960	680	-281.992	-261.203	-261.838	-144.566	-140.281	410.213	-28.405	-31.896	419.893
2023/01/19_08:59:20.700	1674089960	700	-281.992	-261.362	-261.997	-144.407	-139.964	410.054	-28.405	-31.738	419.576
2023/01/19_08:59:20.720	1674089960	720	-281.992	-261.362	-261.838	-144.09	-139.805	409.261	-28.246	-31.579	418.782
2023/01/19_08:59:20.740	1674089960	740	-281.992	-261.362	-261.838	-143.931	-139.647	409.102	-28.246	-31.738	418.624
2023/01/19_08:59:20.760	1674089960	760	-282.15	-261.362	-262.155	-143.931	-139.805	409.42	-28.564	-31.896	418.941
2023/01/19_08:59:20.780	1674089960	780	-282.15	-261.838	-262.473	-144.09	-139.805	409.896	-28.564	-31.896	419.576
2023/01/19_08:59:20.800	1674089960	800	-282.309	-261.997	-262.631	-144.09	-139.805	409.578	-28.405	-31.738	419.1
2023/01/19_08:59:20.820	1674089960	820	-282.309	-262.155	-262.631	-143.931	-139.805	409.42	-28.088	-31.42	418.941
2023/01/19_08:59:20.840	1674089960	840	-282.468	-262.155	-262.79	-143.455	-139.488	409.102	-28.246	-31.579	418.624
2023/01/19_08:59:20.860	1674089960	860	-282.468	-262.473	-262.949	-143.297	-139.171	408.785	-27.929	-31.103	418.306
2023/01/19_08:59:20.880	1674089960	880	-282.626	-262.314	-262.949	-142.979	-138.853	408.309	-27.612	-30.944	417.672
2023/01/19_08:59:20.900	1674089960	900	-282.626	-262.314	-262.949	-143.138	-138.853	407.833	-27.135	-30.468	417.196
2023/01/19_08:59:20.920	1674089960	920	-282.785	-262.631	-263.266	-142.821	-138.695	407.674	-27.135	-30.309	417.037
2023/01/19_08:59:20.940	1674089960	940	-282.785	-262.79	-263.425	-142.344	-138.377	407.198	-26.977	-30.151	416.719
2023/01/19_08:59:20.960	1674089960	960	-282.626	-262.79	-263.425	-142.344	-138.219	407.198	-26.659	-29.992	416.719
2023/01/19_08:59:20.980	1674089960	980	-282.785	-262.949	-263.425	-142.503	-138.219	407.515	-26.818	-29.992	417.037
2023/01/19_08:59:21.0	1674089961	0	-282.944	-263.108	-263.742	-142.503	-138.219	407.833	-26.818	-29.992	417.196
2023/01/19_08:59:21.20	1674089961	20	-283.102	-263.425	-263.901	-142.186	-138.06	407.515	-26.659	-29.833	416.878
2023/01/19_08:59:21.40	1674089961	40	-282.785	-263.266	-263.742	-142.186	-138.06	407.198	-26.501	-29.675	416.561
2023/01/19_08:59:21.60	1674089961	60	-283.102	-263.266	-263.901	-142.027	-138.06	406.881	-26.183	-29.357	416.402
2023/01/19_08:59:21.80	1674089961	80	-282.944	-263.266	-263.901	-141.71	-137.742	406.246	-26.025	-29.198	415.767
2023/01/19_08:59:21.100	1674089961	100	-282.785	-263.266	-264.06	-141.551	-137.425	405.77	-25.866	-28.881	415.133
2023/01/19_08:59:21.120	1674089961	120	-282.626	-263.266	-263.901	-141.075	-137.108	405.611	-25.866	-29.04	414.974
2023/01/19_08:59:21.140	1674089961	140	-282.626	-263.266	-263.901	-141.234	-137.108	405.611	-25.866	-29.04	415.133
2023/01/19_08:59:21.160	1674089961	160	-282.468	-263.266	-264.06	-141.234	-137.108	405.77	-25.866	-29.04	415.133
2023/01/19_08:59:21.180	1674089961	180	-282.468	-263.425	-264.06	-141.234	-137.108	405.611	-25.549	-28.722	414.974
2023/01/19_08:59:21.200	1674089961	200	-282.309	-263.266	-263.742	-141.71	-137.584	406.087	-25.707	-28.881	415.45
2023/01/19_08:59:21.220	1674089961	220	-282.15	-263.108	-263.742	-141.551	-137.425	405.611	-25.39	-28.564	414.974
2023/01/19_08:59:21.240	1674089961	240	-282.309	-263.108	-263.901	-142.186	-137.901	405.77	-25.549	-28.722	415.291
2023/01/19_08:59:21.260	1674089961	260	-281.992	-262.949	-263.584	-142.503	-138.219	405.77	-25.073	-28.405	415.291
2023/01/19_08:59:21.280	1674089961	280	-281.833	-262.949	-263.584	-142.821	-138.536	405.77	-24.914	-28.246	415.291
2023/01/19_08:59:21.300	1674089961	300	-281.674	-262.79	-263.425	-142.979	-138.853	405.77	-24.914	-28.088	415.291
2023/01/19_08:59:21.320	1674089961	320	-281.833	-262.949	-263.584	-142.979	-138.853	405.929	-24.914	-28.088	415.45
2023/01/19_08:59:21.340	1674089961	340	-281.674	-263.108	-263.584	-142.979	-138.695	406.246	-24.914	-28.088	415.609
2023/01/19_08:59:21.360	1674089961	360	-281.992	-262.79	-263.266	-143.455	-139.012	406.722	-25.231	-28.405	416.243
2023/01/19_08:59:21.380	1674089961	380	-282.15	-262.949	-263.584	-143.455	-139.329	407.357	-25.39	-28.564	416.878
2023/01/19_08:59:21.400	1674089961	400	-282.15	-263.108	-263.742	-143.931	-139.805	407.833	-25.549	-28.722	417.354
2023/01/19_08:59:21.420	1674089961	420	-282.309	-263.266	-263.742	-143.931	-139.805	407.833	-25.549	-28.722	417.354
2023/01/19_08:59:21.440	1674089961	440	-282.309	-263.108	-263.584	-144.249	-139.805	408.15	-25.866	-29.198	417.672
2023/01/19_08:59:21.460	1674089961	460	-282.309	-262.949	-263.584	-144.09	-139.964	408.15	-25.866	-29.198	417.513
2023/01/19_08:59:21.480	1674089961	480	-282.309	-263.266	-263.742	-143.773	-139.647	408.468	-26.025	-29.198	417.989
2023/01/19_08:59:21.500	1674089961	500	-282.309	-263.108	-263.742	-143.614	-139.488	408.309	-26.025	-29.198	417.83
2023/01/19_08:59:21.520	1674089961	520	-282.15	-263.108	-263.584	-143.614	-139.488	408.468	-26.342	-29.516	417.83
2023/01/19_08:59:21.540	1674089961	540	-282.309	-263.108	-263.742	-143.455	-139.488	408.626	-26.501	-29.675	418.148
2023/01/19_08:59:21.560	1674089961	560	-282.309	-263.425	-263.901	-143.614	-139.488	408.944	-26.818	-30.151	418.624
2023/01/19_08:59:21.580	1674089961	580	-282.468	-263.425	-263.901	-143.931	-139.647	409.578	-27.135	-30.468	419.1
2023/01/19_08:59:21.600	1674089961	600	-282.309	-263.108	-263.742	-143.931	-139.805	409.737	-27.453	-30.785	419.259
2023/01/19_08:59:21.620	1674089961	620	-282.468	-263.266	-263.742	-144.09	-139.964	409.896	-27.612	-30.944	419.417
2023/01/19_08:59:21.640	1674089961	640	-282.15	-263.266	-263.901	-143.931	-139.805	409.737	-27.77	-30.944	419.417
2023/01/19_08:59:21.660	1674089961	660	-282.309	-263.108	-263.742	-143.455	-139.329	409.261	-27.929	-31.103	418.782
2023/01/19_08:59:21.680	1674089961	680	-281.992	-262.949	-263.584	-143.297	-139.171	409.102	-28.088	-31.261	418.624
2023/01/19_08:59:21.700	1674089961	700	-281.992	-262.949	-263.584	-143.138	-139.012	409.261	-28.246	-31.579	418.782
2023/01/19_08:59:21.720	1674089961	720	-281.833	-262.949	-263.584	-142.821	-138.695	408.944	-28.246	-31.42	418.306
2023/01/19_08:59:21.740	1674089961	740	-281.833	-262.949	-263.425	-142.821	-138.853	409.102	-28.564	-31.896	418.624
2023/01/19_08:59:21.760	1674089961	760	-281.833	-262.79	-263.266	-143.138	-139.012	409.261	-28.722	-32.055	418.782
2023/01/19_08:59:21.780	1674089961	780	-281.674	-262.631	-263.425	-143.297	-139.171	409.42	-28.722	-32.055	418.941
2023/01/19_08:59:21.800	1674089961	800	-281.674	-262.79	-263.425	-143.138	-139.012	409.261	-28.881	-32.214	418.624
2023/01/19_08:59:21.820	1674089961	820	-281.674	-262.631	-263.266	-142.821	-138.695	408.944	-28.881	-32.214	418.465
2023/01/19_08:59:21.840	1674089961	840	-281.674	-262.473	-263.108	-142.979	-138.853	409.261	-29.198	-32.69	418.782
2023/01/19_08:59:21.860	1674089961	860	-281.516	-262.473	-262.949	-142.979	-138.695	408.626	-29.04	-32.372	417.989
2023/01/19_08:59:21.880	1674089961	880	-281.516	-262.631	-263.266	-142.821	-138.695	408.626	-29.04	-32.531	418.148
2023/01/19_08:59:21.900	1674089961	900	-281.357	-262.631	-263.108	-142.821	-138.536	408.309	-28.722	-32.214	417.83
2023/01/19_08:59:21.920	1674089961	920	-281.357	-262.314	-262.949	-142.503	-138.377	407.515	-28.722	-32.214	417.196
2023/01/19_08:59:21.940	1674089961	940	-281.357	-262.473	-262.949	-142.027	-137.742	407.357	-28.722	-32.055	416.719
2023/01/19_08:59:21.960	1674089961	960	-281.516	-262.631	-263.266	-141.868	-137.901	407.833	-28.881	-32.214	417.196
2023/01/19_08:59:21.980	1674089961	980	-281.674	-262.79	-263.266	-142.186	-137.901	408.15	-29.04	-32.372	417.672
2023/01/19_08:59:22.0	1674089962	0	-281.674	-262.473	-263.266	-141.71	-137.584	407.674	-29.04	-32.372	417.196
2023/01/19_08:59:22.20	1674089962	20	-281.833	-262.631	-263.266	-141.234	-137.108	407.515	-28.881	-32.372	417.037
2023/01/19_08:59:22.40	1674089962	40	-281.833	-262.949	-263.425	-140.916	-136.79	407.357	-28.881	-32.214	416.719
2023/01/19_08:59:22.60	1674089962	60	-281.992	-262.79	-263.425	-140.916	-136.79	406.881	-28.564	-31.896	416.243
2023/01/19_08:59:22.80	1674089962	80	-281.992	-262.631	-263.266	-140.758	-136.79	406.405	-28.405	-31.738	415.767
2023/01/19_08:59:22.100	1674089962	100	-281.992	-262.79	-263.425	-140.44	-136.473	405.77	-28.246	-31.42	415.291
2023/01/19_08:59:22.120	1674089962	120	-281.992	-262.949	-263.584	-140.123	-136.156	405.77	-28.246	-31.42	415.133
2023/01/19_08:59:22.140	1674089962	140	-282.15	-263.108	-263.425	-140.44	-136.314	405.77	-28.088	-31.261	415.291
2023/01/19_08:59:22.160	1674089962	160	-281.833	-262.79	-263.425	-140.599	-136.632	405.929	-28.088	-31.261	415.45
2023/01/19_08:59:22.180	1674089962	180	-282.15	-262.949	-263.584	-140.758	-136.79	406.722	-28.246	-31.42	416.085
2023/01/19_08:59:22.200	1674089962	200	-281.833	-262.949	-263.584	-140.599	-136.632	406.722	-28.088	-31.42	416.085
2023/01/19_08:59:22.220	1674089962	220	-281.992	-262.949	-263.584	-140.758	-136.632	406.563	-28.088	-31.261	415.926
2023/01/19_08:59:22.240	1674089962	240	-282.15	-262.79	-263.266	-141.075	-137.108	406.881	-27.929	-31.103	416.402
2023/01/19_08:59:22.260	1674089962	260	-281.992	-262.79	-263.266	-140.916	-136.79	406.405	-27.77	-30.944	415.767
2023/01/19_08:59:22.280	1674089962	280	-281.992	-262.79	-263.425	-140.916	-136.949	406.563	-27.612	-30.785	415.926
2023/01/19_08:59:22.300	1674089962	300	-281.992	-262.473	-263.108	-140.916	-136.949	406.246	-27.612	-30.944	415.767
2023/01/19_08:59:22.320	1674089962	320	-282.15	-262.314	-262.79	-141.075	-136.949	406.563	-27.929	-31.103	415.926
2023/01/19_08:59:22.340	1674089962	340	-281.992	-262.155	-262.79	-141.234	-137.266	405.929	-27.612	-30.944	415.291
2023/01/19_08:59:22.360	1674089962	360	-282.309	-262.314	-262.79	-141.551	-137.425	406.405	-27.77	-31.103	415.767
2023/01/19_08:59:22.380	1674089962	380	-282.309	-261.997	-262.473	-141.868	-137.742	406.563	-27.929	-31.103	415.926
2023/01/19_08:59:22.400	1674089962	400	-282.468	-261.838	-262.473	-142.027	-137.901	406.722	-28.088	-31.42	416.085
2023/01/19_08:59:22.420	1674089962	420	-282.15	-261.838	-262.314	-142.344	-138.219	406.563	-28.088	-31.261	416.243
2023/01/19_08:59:22.440	1674089962	440	-282.15	-261.838	-262.314	-142.503	-138.377	406.881	-28.088	-31.42	416.243
2023/01/19_08:59:22.460	1674089962	460	-281.992	-261.679	-262.155	-142.662	-138.536	406.563	-27.929	-31.261	415.926
2023/01/19_08:59:22.480	1674089962	480	-281.833	-261.362	-261.997	-143.138	-139.012	406.405	-27.929	-31.261	415.767
2023/01/19_08:59:22.500	1674089962	500	-281.674	-261.521	-261.838	-143.297	-139.171	406.722	-27.929	-31.261	416.243
2023/01/19_08:59:22.520	1674089962	520	-281.674	-261.521	-262.155	-143.297	-139.171	406.563	-28.088	-31.261	416.085
2023/01/19_08:59:22.540	1674089962	540	-281.674	-261.362	-261.838	-143.297	-139.171	406.881	-28.088	-31.42	416.243
2023/01/19_08:59:22.560	1674089962	560	-281.833	-261.203	-261.838	-143.455	-139.171	406.722	-27.929	-31.42	416.243
2023/01/19_08:59:22.580	1674089962	580	-281.833	-261.521	-261.997	-143.614	-139.488	407.198	-28.088	-31.42	416.878
2023/01/19_08:59:22.600	1674089962	600	-281.833	-261.679	-262.155	-144.09	-139.805	407.515	-28.088	-31.42	417.037
2023/01/19_08:59:22.620	1674089962	620	-282.15	-261.521	-261.997	-144.249	-140.123	407.515	-28.088	-31.42	416.878
2023/01/19_08:59:22.640	1674089962	640	-282.15	-261.521	-261.997	-144.566	-140.281	407.674	-28.246	-31.42	417.196
2023/01/19_08:59:22.660	1674089962	660	-282.309	-261.679	-262.155	-144.883	-140.44	407.674	-27.929	-31.103	417.037
2023/01/19_08:59:22.680	1674089962	680	-282.15	-261.679	-262.155	-145.042	-140.599	407.357	-27.77	-30.944	416.878
2023/01/19_08:59:22.700	1674089962	700	-282.15	-261.362	-261.997	-144.883	-140.758	406.722	-27.453	-30.785	416.243
2023/01/19_08:59:22.720	1674089962	720	-282.15	-261.203	-261.838	-144.725	-140.44	406.563	-27.453	-30.627	415.767
2023/01/19_08:59:22.740	1674089962	740	-282.15	-261.362	-261.997	-144.407	-140.281	406.405	-27.294	-30.468	415.767
2023/01/19_08:59:22.760	1674089962	760	-282.15	-261.521	-261.997	-144.407	-140.281	406.722	-27.453	-30.627	416.085
2023/01/19_08:59:22.780	1674089962	780	-282.15	-261.203	-261.838	-144.566	-140.281	407.039	-27.453	-30.627	416.561
2023/01/19_08:59:22.800	1674089962	800	-282.309	-261.203	-261.679	-144.566	-140.44	407.039	-27.453	-30.785	416.402
2023/01/19_08:59:22.820	1674089962	820	-282.15	-261.362	-261.838	-144.407	-140.281	406.563	-26.977	-30.309	415.926
2023/01/19_08:59:22.840	1674089962	840	-282.309	-261.521	-261.997	-144.249	-140.281	406.563	-26.977	-30.151	416.085
2023/01/19_08:59:22.860	1674089962	860	-282.309	-261.203	-261.838	-144.407	-140.281	406.246	-26.818	-29.992	415.45
2023/01/19_08:59:22.880	1674089962	880	-282.309	-261.203	-261.679	-144.407	-140.281	406.087	-26.659	-29.833	415.609
2023/01/19_08:59:22.900	1674089962	900	-281.992	-261.362	-261.838	-144.407	-140.281	406.087	-26.501	-29.675	415.291
2023/01/19_08:59:22.920	1674089962	920	-282.15	-261.362	-261.997	-144.09	-139.964	406.087	-26.501	-29.675	415.291
2023/01/19_08:59:22.940	1674089962	940	-281.992	-261.203	-261.838	-144.249	-139.964	405.929	-26.501	-29.675	415.291
2023/01/19_08:59:22.960	1674089962	960	-282.15	-261.203	-261.679	-144.566	-140.44	406.246	-26.342	-29.516	415.45
2023/01/19_08:59:22.980	1674089962	980	-282.15	-261.362	-261.838	-144.566	-140.281	406.246	-26.183	-29.357	415.609
2023/01/19_08:59:23.0	1674089963	0	-282.15	-261.362	-261.838	-144.407	-140.281	406.087	-26.183	-29.357	415.609
2023/01/19_08:59:23.20	1674089963	20	-281.992	-261.045	-261.679	-144.566	-140.44	405.77	-26.025	-29.357	415.133
2023/01/19_08:59:23.40	1674089963	40	-281.992	-261.045	-261.521	-144.883	-140.599	405.135	-26.025	-29.198	414.656
2023/01/19_08:59:23.60	1674089963	60	-281.833	-261.045	-261.679	-144.883	-140.599	405.294	-25.549	-28.881	414.656
2023/01/19_08:59:23.80	1674089963	80	-281.674	-261.045	-261.679	-144.883	-140.599	405.611	-25.707	-29.04	414.815
2023/01/19_08:59:23.100	1674089963	100	-281.674	-261.045	-261.521	-144.883	-140.599	405.294	-25.707	-28.881	414.815
2023/01/19_08:59:23.120	1674089963	120	-281.357	-261.045	-261.521	-144.725	-140.599	405.452	-25.707	-29.04	414.815
2023/01/19_08:59:23.140	1674089963	140	-281.357	-261.203	-261.679	-144.407	-140.281	405.294	-25.707	-28.881	414.656
2023/01/19_08:59:23.160	1674089963	160	-281.357	-261.362	-261.838	-144.725	-140.44	405.929	-25.866	-29.198	415.291
2023/01/19_08:59:23.180	1674089963	180	-281.357	-261.203	-261.679	-144.566	-140.281	405.929	-26.183	-29.357	415.291
2023/01/19_08:59:23.200	1674089963	200	-281.198	-261.203	-261.838	-144.725	-140.44	406.246	-26.342	-29.675	415.609
2023/01/19_08:59:23.220	1674089963	220	-281.198	-261.362	-261.997	-144.725	-140.599	406.246	-26.501	-29.833	415.609
2023/01/19_08:59:23.240	1674089963	240	-281.04	-261.679	-262.155	-144.725	-140.599	406.722	-26.659	-29.992	416.243
2023/01/19_08:59:23.260	1674089963	260	-281.04	-261.521	-261.997	-144.725	-140.599	406.881	-27.135	-30.468	416.243
2023/01/19_08:59:23.280	1674089963	280	-280.881	-261.679	-262.314	-144.566	-140.44	406.881	-27.294	-30.627	416.402
2023/01/19_08:59:23.300	1674089963	300	-280.563	-261.838	-262.473	-144.407	-140.123	406.722	-27.453	-30.785	416.243
2023/01/19_08:59:23.320	1674089963	320	-280.722	-261.997	-262.473	-144.09	-139.964	406.563	-27.612	-30.785	415.926
2023/01/19_08:59:23.340	1674089963	340	-280.563	-261.997	-262.473	-144.249	-140.123	406.881	-28.088	-31.261	416.402
2023/01/19_08:59:23.360	1674089963	360	-280.881	-261.997	-262.631	-143.931	-139.805	407.357	-28.405	-31.579	416.719
2023/01/19_08:59:23.380	1674089963	380	-280.722	-262.314	-262.949	-144.09	-139.964	408.15	-28.881	-32.214	417.672
2023/01/19_08:59:23.400	1674089963	400	-280.881	-262.314	-263.108	-144.09	-139.805	408.626	-29.198	-32.531	418.148
2023/01/19_08:59:23.420	1674089963	420	-280.881	-262.473	-262.949	-144.09	-139.805	408.785	-29.675	-33.007	418.306
2023/01/19_08:59:23.440	1674089963	440	-281.04	-262.314	-262.949	-143.773	-139.647	409.102	-30.151	-33.483	418.782
2023/01/19_08:59:23.460	1674089963	460	-281.04	-262.631	-263.266	-143.614	-139.488	409.578	-30.468	-33.8	419.1
2023/01/19_08:59:23.480	1674089963	480	-281.357	-262.631	-263.108	-143.297	-139.171	409.737	-30.785	-34.118	419.259
2023/01/19_08:59:23.500	1674089963	500	-281.357	-262.473	-262.949	-143.138	-139.012	409.42	-31.103	-34.435	418.941
2023/01/19_08:59:23.520	1674089963	520	-281.357	-262.473	-262.949	-142.979	-138.853	409.737	-31.579	-35.07	419.259
2023/01/19_08:59:23.540	1674089963	540	-281.516	-262.631	-263.266	-142.662	-138.536	409.896	-31.896	-35.387	419.417
2023/01/19_08:59:23.560	1674089963	560	-281.357	-262.473	-262.949	-142.662	-138.695	410.372	-32.372	-35.863	419.893
2023/01/19_08:59:23.580	1674089963	580	-281.516	-262.155	-262.631	-142.662	-138.536	410.054	-32.531	-36.022	419.417
2023/01/19_08:59:23.600	1674089963	600	-281.357	-261.997	-262.631	-142.503	-138.377	410.372	-32.848	-36.34	419.735
2023/01/19_08:59:23.620	1674089963	620	-281.516	-262.155	-262.631	-142.186	-138.06	410.213	-33.007	-36.498	419.576
2023/01/19_08:59:23.640	1674089963	640	-281.516	-261.997	-262.473	-142.027	-137.901	410.372	-33.483	-37.133	419.893
2023/01/19_08:59:23.660	1674089963	660	-281.516	-261.521	-262.155	-142.027	-137.742	409.896	-33.8	-37.45	419.417
2023/01/19_08:59:23.680	1674089963	680	-281.198	-261.521	-262.155	-141.868	-137.584	409.578	-33.959	-37.609	419.1
2023/01/19_08:59:23.700	1674089963	700	-281.198	-261.521	-261.997	-141.234	-137.266	409.102	-33.959	-37.609	418.624
2023/01/19_08:59:23.720	1674089963	720	-280.881	-261.362	-261.838	-140.599	-136.473	408.309	-34.118	-37.926	417.83
2023/01/19_08:59:23.740	1674089963	740	-280.881	-261.203	-261.838	-140.281	-136.314	407.992	-34.277	-38.085	417.672
2023/01/19_08:59:23.760	1674089963	760	-280.881	-261.203	-261.838	-140.281	-135.997	408.309	-34.594	-38.244	417.989
2023/01/19_08:59:23.780	1674089963	780	-280.722	-261.679	-262.155	-140.281	-136.156	408.944	-34.753	-38.402	418.624
2023/01/19_08:59:23.800	1674089963	800	-280.722	-261.521	-262.155	-140.123	-135.997	408.944	-35.07	-38.879	418.465
2023/01/19_08:59:23.820	1674089963	820	-280.722	-261.521	-262.155	-139.805	-135.679	408.944	-35.07	-38.879	418.465
2023/01/19_08:59:23.840	1674089963	840	-280.722	-261.521	-262.155	-139.488	-135.521	408.785	-34.911	-38.561	418.306
2023/01/19_08:59:23.860	1674089963	860	-280.563	-261.838	-262.314	-139.329	-135.203	408.15	-34.753	-38.402	417.83
2023/01/19_08:59:23.880	1674089963	880	-280.722	-261.679	-262.155	-139.171	-135.203	407.992	-34.594	-38.244	417.513
2023/01/19_08:59:23.900	1674089963	900	-280.722	-261.521	-262.155	-139.012	-134.886	407.198	-34.435	-38.085	416.719
2023/01/19_08:59:23.920	1674089963	920	-280.881	-261.679	-262.314	-138.536	-134.569	407.039	-34.118	-37.926	416.561
2023/01/19_08:59:23.940	1674089963	940	-280.881	-261.997	-262.473	-138.536	-134.569	406.881	-34.118	-37.768	416.402
2023/01/19_08:59:23.960	1674089963	960	-281.357	-261.997	-262.631	-138.695	-134.727	407.357	-33.959	-37.609	416.719
2023/01/19_08:59:23.980	1674089963	980	-281.516	-261.997	-262.473	-139.171	-135.203	407.833	-34.118	-37.768	417.354
2023/01/19_08:59:24.0	1674089964	0	-281.674	-262.155	-262.631	-139.329	-135.362	408.309	-33.959	-37.609	417.513
2023/01/19_08:59:24.20	1674089964	20	-281.833	-262.314	-262.79	-139.171	-135.203	408.15	-33.8	-37.45	417.513
2023/01/19_08:59:24.40	1674089964	40	-281.992	-262.314	-262.949	-139.329	-135.362	408.626	-33.642	-37.292	418.306
2023/01/19_08:59:24.60	1674089964	60	-282.309	-262.155	-262.79	-139.488	-135.521	408.785	-33.483	-36.974	417.989
2023/01/19_08:59:24.80	1674089964	80	-282.468	-262.473	-262.949	-139.488	-135.521	408.785	-33.483	-36.974	418.306
2023/01/19_08:59:24.100	1674089964	100	-282.626	-262.473	-262.949	-139.488	-135.362	408.15	-33.166	-36.657	417.513
2023/01/19_08:59:24.120	1674089964	120	-282.309	-262.473	-262.949	-139.488	-135.362	407.992	-33.007	-36.498	417.354
2023/01/19_08:59:24.140	1674089964	140	-282.468	-262.155	-262.79	-139.964	-135.838	407.992	-32.848	-36.34	417.196
2023/01/19_08:59:24.160	1674089964	160	-282.468	-262.314	-262.949	-140.123	-135.997	408.309	-32.848	-36.34	417.672
2023/01/19_08:59:24.180	1674089964	180	-282.468	-262.631	-263.108	-140.281	-136.473	408.944	-33.007	-36.498	418.465
2023/01/19_08:59:24.200	1674089964	200	-282.468	-262.314	-262.949	-140.44	-136.314	408.785	-33.007	-36.498	418.148
2023/01/19_08:59:24.220	1674089964	220	-282.468	-262.314	-262.79	-140.599	-136.473	408.626	-33.007	-36.498	418.148
2023/01/19_08:59:24.240	1674089964	240	-282.15	-262.314	-262.79	-140.758	-136.632	408.785	-32.848	-36.34	418.148
2023/01/19_08:59:24.260	1674089964	260	-281.833	-262.314	-262.79	-140.916	-136.79	408.468	-32.531	-36.022	417.989
2023/01/19_08:59:24.280	1674089964	280	-281.833	-262.155	-262.473	-141.392	-137.108	408.15	-32.531	-36.022	417.672
2023/01/19_08:59:24.300	1674089964	300	-281.357	-261.679	-262.155	-141.551	-137.425	407.674	-32.372	-35.863	417.196
2023/01/19_08:59:24.320	1674089964	320	-281.357	-261.679	-262.314	-141.392	-137.266	407.674	-32.372	-36.022	417.037
2023/01/19_08:59:24.340	1674089964	340	-281.357	-261.838	-262.473	-141.234	-137.108	407.674	-32.372	-35.863	417.196
2023/01/19_08:59:24.360	1674089964	360	-281.516	-261.679	-262.314	-141.392	-137.266	408.309	-32.531	-36.022	417.83
2023/01/19_08:59:24.380	1674089964	380	-281.516	-261.521	-262.155	-141.71	-137.425	408.468	-32.531	-36.181	417.989
2023/01/19_08:59:24.400	1674089964	400	-281.674	-261.679	-262.473	-141.868	-137.584	408.944	-32.372	-36.181	418.624
2023/01/19_08:59:24.420	1674089964	420	-281.516	-261.838	-262.314	-141.551	-137.425	408.785	-32.69	-36.181	418.465
2023/01/19_08:59:24.440	1674089964	440	-281.674	-261.679	-262.155	-141.392	-137.266	408.626	-32.69	-36.34	418.148
2023/01/19_08:59:24.460	1674089964	460	-281.833	-261.521	-262.155	-141.075	-136.949	407.833	-32.69	-36.181	417.513
2023/01/19_08:59:24.480	1674089964	480	-281.833	-261.679	-262.155	-141.234	-136.949	407.833	-32.531	-36.022	417.354
2023/01/19_08:59:24.500	1674089964	500	-281.992	-261.679	-262.155	-141.075	-136.949	407.833	-32.372	-36.022	417.513
2023/01/19_08:59:24.520	1674089964	520	-282.15	-261.521	-262.155	-140.44	-136.473	407.833	-32.531	-36.181	417.513
2023/01/19_08:59:24.540	1674089964	540	-282.15	-261.362	-261.997	-140.123	-135.997	407.674	-32.69	-36.181	417.354
2023/01/19_08:59:24.560	1674089964	560	-282.15	-261.521	-261.997	-139.964	-135.838	407.674	-32.69	-36.181	417.037
2023/01/19_08:59:24.580	1674089964	580	-282.309	-261.521	-262.155	-139.647	-135.838	407.515	-32.69	-36.34	417.037
2023/01/19_08:59:24.600	1674089964	600	-282.309	-261.362	-261.997	-139.647	-135.521	407.833	-32.848	-36.181	417.196
2023/01/19_08:59:24.620	1674089964	620	-282.468	-261.203	-261.838	-139.647	-135.679	407.833	-32.848	-36.498	417.354
2023/01/19_08:59:24.640	1674089964	640	-282.309	-261.521	-261.997	-139.805	-135.838	408.626	-33.007	-36.498	417.989
2023/01/19_08:59:24.660	1674089964	660	-282.468	-261.521	-262.155	-139.805	-135.838	408.468	-32.848	-36.34	417.989
2023/01/19_08:59:24.680	1674089964	680	-282.468	-261.362	-261.997	-139.488	-135.362	407.992	-32.848	-36.34	417.513
2023/01/19_08:59:24.700	1674089964	700	-282.468	-261.362	-261.838	-139.171	-135.203	407.515	-32.848	-36.34	417.196
2023/01/19_08:59:24.720	1674089964	720	-282.468	-261.521	-262.155	-138.695	-134.727	407.357	-32.848	-36.498	416.878
2023/01/19_08:59:24.740	1674089964	740	-282.468	-261.521	-262.155	-138.695	-134.727	407.357	-32.848	-36.34	416.719
2023/01/19_08:59:24.760	1674089964	760	-282.468	-261.362	-261.997	-139.012	-134.886	407.515	-32.848	-36.34	417.037
2023/01/19_08:59:24.780	1674089964	780	-282.626	-261.362	-261.997	-139.329	-135.203	408.15	-33.007	-36.498	417.672
2023/01/19_08:59:24.800	1674089964	800	-282.468	-261.521	-262.155	-139.329	-135.362	407.992	-33.007	-36.498	417.672
2023/01/19_08:59:24.820	1674089964	820	-282.309	-261.679	-262.155	-139.329	-135.203	407.833	-32.848	-36.498	417.354
2023/01/19_08:59:24.840	1674089964	840	-282.468	-261.362	-261.838	-139.488	-135.521	407.833	-32.848	-36.498	417.354
2023/01/19_08:59:24.860	1674089964	860	-282.15	-261.045	-261.679	-139.647	-135.521	407.198	-32.531	-36.181	416.719
2023/01/19_08:59:24.880	1674089964	880	-282.15	-261.203	-261.838	-139.647	-135.679	407.515	-32.531	-36.022	417.037
2023/01/19_08:59:24.900	1674089964	900	-281.992	-261.203	-261.997	-139.488	-135.521	407.198	-32.214	-35.863	416.561
2023/01/19_08:59:24.920	1674089964	920	-281.992	-261.045	-261.679	-139.329	-135.362	406.722	-32.372	-35.863	416.243
2023/01/19_08:59:24.940	1674089964	940	-281.674	-261.045	-261.521	-139.647	-135.362	406.563	-32.214	-35.863	416.243
2023/01/19_08:59:24.960	1674089964	960	-281.992	-261.203	-261.838	-139.805	-135.838	407.198	-32.214	-35.863	416.719
2023/01/19_08:59:24.980	1674089964	980	-282.15	-261.362	-261.838	-139.964	-135.997	407.357	-32.372	-35.863	417.037
2023/01/19_08:59:25.0	1674089965	0	-282.15	-261.203	-261.838	-140.123	-135.997	407.357	-32.372	-36.022	417.037
2023/01/19_08:59:25.20	1674089965	20	-282.309	-261.045	-261.679	-140.281	-136.156	407.039	-32.055	-35.546	416.561
2023/01/19_08:59:25.40	1674089965	40	-282.15	-261.362	-261.838	-140.281	-136.314	407.039	-32.055	-35.546	416.719
2023/01/19_08:59:25.60	1674089965	60	-282.309	-261.362	-261.838	-140.281	-136.156	407.198	-31.896	-35.387	416.878
2023/01/19_08:59:25.80	1674089965	80	-282.309	-261.045	-261.679	-140.123	-136.156	406.881	-31.896	-35.387	416.402
2023/01/19_08:59:25.100	1674089965	100	-282.626	-261.045	-261.521	-140.281	-136.156	406.246	-31.579	-35.07	415.767
2023/01/19_08:59:25.120	1674089965	120	-282.468	-261.203	-261.838	-139.964	-135.997	405.77	-31.261	-34.753	415.45
2023/01/19_08:59:25.140	1674089965	140	-282.785	-261.203	-261.838	-139.805	-135.838	405.929	-31.103	-34.594	415.45
2023/01/19_08:59:25.160	1674089965	160	-282.785	-261.045	-261.679	-140.123	-135.997	405.77	-31.261	-34.594	415.291
2023/01/19_08:59:25.180	1674089965	180	-282.944	-261.045	-261.679	-140.123	-135.997	406.246	-31.42	-34.753	415.767
2023/01/19_08:59:25.200	1674089965	200	-282.944	-261.521	-261.997	-140.44	-136.473	406.722	-31.261	-34.911	416.243
2023/01/19_08:59:25.220	1674089965	220	-282.944	-261.521	-262.155	-140.44	-136.314	406.405	-31.103	-34.594	415.926
2023/01/19_08:59:25.240	1674089965	240	-282.944	-261.362	-261.997	-140.599	-136.632	406.405	-30.944	-34.435	416.085
2023/01/19_08:59:25.260	1674089965	260	-283.102	-261.521	-262.155	-140.599	-136.632	406.246	-30.627	-34.118	415.609
2023/01/19_08:59:25.280	1674089965	280	-283.261	-261.838	-262.473	-140.916	-136.949	406.405	-30.468	-33.959	415.767
2023/01/19_08:59:25.300	1674089965	300	-282.944	-261.997	-262.473	-140.599	-136.632	405.929	-29.992	-33.324	415.291
2023/01/19_08:59:25.320	1674089965	320	-283.102	-261.838	-262.314	-140.758	-136.473	406.087	-30.309	-33.642	415.609
2023/01/19_08:59:25.340	1674089965	340	-282.944	-261.997	-262.473	-140.758	-136.79	406.246	-30.151	-33.642	415.767
2023/01/19_08:59:25.360	1674089965	360	-282.944	-262.314	-262.79	-140.758	-136.79	406.722	-30.151	-33.483	416.085
2023/01/19_08:59:25.380	1674089965	380	-282.944	-262.314	-262.949	-141.075	-136.949	407.039	-29.992	-33.483	416.561
2023/01/19_08:59:25.400	1674089965	400	-282.785	-262.155	-262.79	-141.234	-137.266	407.039	-29.833	-33.324	416.402
2023/01/19_08:59:25.420	1674089965	420	-282.626	-262.155	-262.79	-141.234	-137.108	407.039	-29.833	-33.324	416.561
2023/01/19_08:59:25.440	1674089965	440	-282.626	-262.631	-263.108	-141.234	-137.108	407.357	-29.833	-33.324	416.719
2023/01/19_08:59:25.460	1674089965	460	-282.468	-262.473	-263.108	-141.234	-137.108	407.198	-29.675	-33.166	416.719
2023/01/19_08:59:25.480	1674089965	480	-282.15	-262.314	-262.949	-141.234	-137.266	407.039	-29.516	-33.007	416.402
2023/01/19_08:59:25.500	1674089965	500	-282.15	-262.473	-263.108	-141.075	-136.949	406.722	-29.516	-33.007	416.243
2023/01/19_08:59:25.520	1674089965	520	-282.15	-262.79	-263.266	-140.916	-136.79	406.881	-29.675	-33.166	416.402
2023/01/19_08:59:25.540	1674089965	540	-281.833	-262.631	-263.266	-140.758	-136.632	406.722	-29.516	-33.007	416.085
2023/01/19_08:59:25.560	1674089965	560	-281.833	-262.631	-263.108	-141.234	-137.108	407.039	-29.675	-33.166	416.402
2023/01/19_08:59:25.580	1674089965	580	-282.15	-262.79	-263.425	-141.234	-137.108	407.039	-29.357	-32.848	416.561
2023/01/19_08:59:25.600	1674089965	600	-281.833	-263.108	-263.584	-141.392	-137.425	407.674	-29.357	-32.848	417.196
2023/01/19_08:59:25.620	1674089965	620	-281.833	-263.108	-263.742	-141.392	-137.266	407.992	-29.357	-32.848	417.354
2023/01/19_08:59:25.640	1674089965	640	-281.833	-262.949	-263.584	-141.234	-137.108	407.833	-29.357	-32.848	417.354
2023/01/19_08:59:25.660	1674089965	660	-281.992	-262.949	-263.742	-141.075	-136.949	407.357	-29.198	-32.531	417.037
2023/01/19_08:59:25.680	1674089965	680	-281.833	-263.266	-263.742	-140.916	-136.949	407.515	-29.04	-32.372	417.037
2023/01/19_08:59:25.700	1674089965	700	-281.833	-263.108	-263.742	-140.599	-136.632	407.198	-29.198	-32.531	416.719
2023/01/19_08:59:25.720	1674089965	720	-281.833	-262.949	-263.584	-140.599	-136.473	407.357	-29.198	-32.69	416.719
2023/01/19_08:59:25.740	1674089965	740	-282.15	-262.949	-263.584	-141.075	-137.108	407.674	-29.357	-32.69	417.354
2023/01/19_08:59:25.760	1674089965	760	-282.309	-263.266	-263.742	-141.551	-137.425	408.626	-29.675	-32.848	418.148
2023/01/19_08:59:25.780	1674089965	780	-282.468	-263.266	-263.742	-141.392	-137.425	409.102	-29.833	-33.166	418.782
2023/01/19_08:59:25.800	1674089965	800	-282.468	-262.949	-263.584	-141.392	-137.425	409.102	-29.992	-33.483	418.624
2023/01/19_08:59:25.820	1674089965	820	-282.309	-262.949	-263.425	-141.551	-137.584	409.102	-29.992	-33.324	418.624
2023/01/19_08:59:25.840	1674089965	840	-282.309	-263.108	-263.584	-141.868	-137.901	409.261	-29.992	-33.324	418.941
2023/01/19_08:59:25.860	1674089965	860	-282.15	-262.631	-263.266	-141.868	-137.901	408.944	-29.675	-33.007	418.306
2023/01/19_08:59:25.880	1674089965	880	-282.309	-262.631	-263.108	-142.186	-138.06	408.785	-29.833	-33.166	418.465
2023/01/19_08:59:25.900	1674089965	900	-281.992	-262.473	-262.949	-142.186	-138.06	408.15	-29.675	-33.007	417.672
2023/01/19_08:59:25.920	1674089965	920	-281.833	-262.473	-262.949	-142.186	-138.06	407.674	-29.675	-33.007	417.196
2023/01/19_08:59:25.940	1674089965	940	-281.516	-261.997	-262.631	-142.027	-137.901	406.881	-29.357	-32.69	416.402
2023/01/19_08:59:25.960	1674089965	960	-281.516	-261.838	-262.473	-142.186	-138.06	407.198	-29.516	-33.007	416.719
2023/01/19_08:59:25.980	1674089965	980	-281.357	-261.997	-262.473	-142.344	-138.219	407.674	-29.833	-33.166	417.196
2023/01/19_08:59:26.0	1674089966	0	-281.516	-262.155	-262.631	-142.344	-138.06	407.992	-29.833	-33.166	417.672
2023/01/19_08:59:26.20	1674089966	20	-281.357	-261.997	-262.473	-142.027	-137.901	407.357	-29.675	-33.166	417.037
2023/01/19_08:59:26.40	1674089966	40	-281.198	-261.838	-262.473	-141.868	-137.742	407.198	-29.833	-33.166	416.878
2023/01/19_08:59:26.60	1674089966	60	-281.04	-261.997	-262.473	-141.868	-137.584	406.246	-29.357	-32.69	415.767
2023/01/19_08:59:26.80	1674089966	80	-280.881	-262.155	-262.79	-141.551	-137.425	405.452	-29.04	-32.531	414.974
2023/01/19_08:59:26.100	1674089966	100	-280.881	-261.997	-262.473	-141.392	-137.108	404.342	-28.722	-32.214	413.863
2023/01/19_08:59:26.120	1674089966	120	-280.881	-261.838	-262.473	-141.075	-136.949	404.024	-29.04	-32.372	413.704
2023/01/19_08:59:26.140	1674089966	140	-281.04	-262.155	-262.631	-140.599	-136.473	403.548	-28.722	-32.214	413.07
2023/01/19_08:59:26.160	1674089966	160	-281.04	-262.314	-262.949	-140.281	-136.314	403.866	-28.881	-32.372	413.387
2023/01/19_08:59:26.180	1674089966	180	-281.198	-262.314	-262.949	-140.281	-136.156	404.024	-29.04	-32.372	413.546
2023/01/19_08:59:26.200	1674089966	200	-281.198	-262.314	-262.79	-139.964	-135.997	403.548	-29.04	-32.372	413.07
2023/01/19_08:59:26.220	1674089966	220	-281.357	-262.473	-263.108	-139.805	-135.679	403.072	-28.722	-32.055	412.752
2023/01/19_08:59:26.240	1674089966	240	-281.357	-262.631	-263.266	-139.647	-135.521	403.231	-28.722	-32.055	412.752
2023/01/19_08:59:26.260	1674089966	260	-281.516	-262.631	-263.266	-139.329	-135.203	402.596	-28.405	-31.738	412.117
2023/01/19_08:59:26.280	1674089966	280	-281.674	-262.473	-263.108	-139.171	-135.045	402.596	-28.405	-31.579	412.117
2023/01/19_08:59:26.300	1674089966	300	-281.674	-262.631	-263.266	-139.171	-135.045	402.596	-28.246	-31.579	412.117
2023/01/19_08:59:26.320	1674089966	320	-281.833	-262.79	-263.425	-138.853	-134.886	403.072	-28.564	-31.738	412.594
2023/01/19_08:59:26.340	1674089966	340	-281.833	-262.631	-263.266	-138.853	-134.727	403.231	-28.564	-31.896	412.752
2023/01/19_08:59:26.360	1674089966	360	-281.992	-262.473	-262.949	-138.853	-134.886	403.548	-28.722	-32.055	412.911
2023/01/19_08:59:26.380	1674089966	380	-281.992	-262.631	-263.108	-139.012	-135.203	404.024	-28.881	-32.214	413.546
2023/01/19_08:59:26.400	1674089966	400	-281.992	-262.631	-263.108	-139.012	-135.045	404.183	-28.881	-32.214	413.546
2023/01/19_08:59:26.420	1674089966	420	-281.992	-262.473	-263.108	-139.171	-135.045	404.342	-29.198	-32.531	413.704
2023/01/19_08:59:26.440	1674089966	440	-281.992	-262.155	-262.79	-139.329	-135.203	404.5	-29.357	-32.69	413.863
2023/01/19_08:59:26.460	1674089966	460	-281.833	-262.155	-262.631	-139.488	-135.521	404.5	-29.04	-32.372	414.022
2023/01/19_08:59:26.480	1674089966	480	-281.833	-262.155	-262.631	-139.647	-135.521	405.135	-29.198	-32.531	414.498
2023/01/19_08:59:26.500	1674089966	500	-281.674	-261.838	-262.314	-139.647	-135.679	405.294	-29.357	-32.69	414.656
2023/01/19_08:59:26.520	1674089966	520	-281.833	-261.679	-262.155	-139.171	-135.045	405.135	-29.357	-32.848	414.498
2023/01/19_08:59:26.540	1674089966	540	-281.674	-261.679	-262.155	-139.488	-135.521	405.294	-29.516	-32.848	414.656
2023/01/19_08:59:26.560	1674089966	560	-281.516	-261.679	-262.155	-139.805	-135.838	405.77	-29.516	-32.848	415.291
2023/01/19_08:59:26.580	1674089966	580	-281.516	-261.521	-261.997	-140.281	-136.156	406.246	-29.516	-33.007	415.767
2023/01/19_08:59:26.600	1674089966	600	-281.357	-261.362	-261.997	-140.123	-135.997	406.405	-29.675	-33.007	415.926
2023/01/19_08:59:26.620	1674089966	620	-281.357	-261.521	-261.997	-140.44	-136.314	406.405	-29.516	-33.007	415.926
2023/01/19_08:59:26.640	1674089966	640	-281.357	-261.679	-262.155	-140.758	-136.79	407.039	-29.516	-33.007	416.719
2023/01/19_08:59:26.660	1674089966	660	-281.198	-261.362	-261.997	-141.075	-136.79	406.405	-29.04	-32.531	416.085
2023/01/19_08:59:26.680	1674089966	680	-281.198	-261.362	-261.838	-141.234	-137.108	406.563	-29.04	-32.372	416.085
2023/01/19_08:59:26.700	1674089966	700	-281.04	-261.521	-261.997	-141.234	-137.266	406.405	-28.722	-32.055	415.926
2023/01/19_08:59:26.720	1674089966	720	-281.04	-261.679	-262.155	-141.551	-137.584	406.405	-28.564	-32.055	415.926
2023/01/19_08:59:26.740	1674089966	740	-281.04	-261.521	-262.155	-141.71	-137.584	406.722	-28.405	-31.738	416.085
2023/01/19_08:59:26.760	1674089966	760	-281.198	-261.679	-262.155	-142.027	-138.06	407.198	-28.564	-31.896	416.878
2023/01/19_08:59:26.780	1674089966	780	-281.357	-261.679	-262.314	-142.503	-138.377	408.309	-28.564	-32.055	417.83
2023/01/19_08:59:26.800	1674089966	800	-281.516	-261.838	-262.473	-142.662	-138.536	408.309	-28.722	-31.896	417.672
2023/01/19_08:59:26.820	1674089966	820	-281.357	-261.679	-262.314	-143.138	-138.853	407.833	-28.405	-31.738	417.354
2023/01/19_08:59:26.840	1674089966	840	-281.516	-261.679	-262.155	-143.138	-139.171	407.833	-28.405	-31.738	417.354
2023/01/19_08:59:26.860	1674089966	860	-281.516	-261.679	-262.314	-143.138	-139.012	407.357	-28.246	-31.42	416.878
2023/01/19_08:59:26.880	1674089966	880	-281.357	-261.838	-262.473	-143.138	-139.012	407.515	-28.405	-31.738	417.037
2023/01/19_08:59:26.900	1674089966	900	-281.198	-261.521	-262.155	-143.297	-139.171	406.881	-28.246	-31.579	416.402
2023/01/19_08:59:26.920	1674089966	920	-281.198	-261.521	-262.155	-143.138	-139.012	406.881	-28.722	-31.896	416.402
2023/01/19_08:59:26.940	1674089966	940	-280.881	-261.521	-262.155	-143.138	-138.853	406.405	-28.405	-31.579	415.926
2023/01/19_08:59:26.960	1674089966	960	-281.04	-261.679	-262.155	-143.297	-139.171	406.881	-28.564	-31.738	416.402
2023/01/19_08:59:26.980	1674089966	980	-281.04	-261.521	-262.155	-143.455	-139.329	407.039	-28.722	-31.896	416.402
2023/01/19_08:59:27.0	1674089967	0	-281.04	-261.362	-261.997	-143.455	-139.171	406.722	-28.722	-32.055	416.243
2023/01/19_08:59:27.20	1674089967	20	-281.04	-261.521	-262.155	-143.614	-139.488	406.722	-28.722	-31.896	416.085
2023/01/19_08:59:27.40	1674089967	40	-280.881	-261.362	-261.838	-143.614	-139.329	406.563	-28.881	-32.214	416.085
2023/01/19_08:59:27.60	1674089967	60	-280.881	-261.045	-261.679	-143.455	-139.329	406.087	-28.722	-32.055	415.609
2023/01/19_08:59:27.80	1674089967	80	-280.881	-260.886	-261.521	-143.455	-139.329	405.77	-28.722	-32.055	415.133
2023/01/19_08:59:27.100	1674089967	100	-280.881	-260.886	-261.521	-143.138	-139.012	405.294	-28.564	-31.896	414.815
2023/01/19_08:59:27.120	1674089967	120	-280.563	-260.727	-261.203	-142.979	-138.695	404.818	-28.722	-32.214	414.339
2023/01/19_08:59:27.140	1674089967	140	-280.563	-260.569	-261.045	-142.662	-138.536	404.342	-28.722	-32.214	413.863
2023/01/19_08:59:27.160	1674089967	160	-280.405	-260.569	-261.045	-142.821	-138.536	404.5	-29.04	-32.372	414.022
2023/01/19_08:59:27.180	1674089967	180	-280.405	-260.569	-261.203	-142.979	-138.853	404.818	-28.881	-32.214	414.18
2023/01/19_08:59:27.200	1674089967	200	-280.405	-260.727	-261.203	-143.138	-139.012	404.818	-29.04	-32.372	414.339
2023/01/19_08:59:27.220	1674089967	220	-280.246	-260.41	-261.045	-142.662	-138.377	404.183	-28.881	-32.214	413.704
2023/01/19_08:59:27.240	1674089967	240	-280.246	-260.569	-261.045	-142.503	-138.219	404.342	-28.722	-32.214	413.704
2023/01/19_08:59:27.260	1674089967	260	-280.087	-260.569	-261.203	-142.186	-138.06	403.866	-28.564	-31.896	413.387
2023/01/19_08:59:27.280	1674089967	280	-280.246	-260.569	-261.203	-142.344	-138.377	404.342	-28.405	-31.896	413.863
2023/01/19_08:59:27.300	1674089967	300	-280.246	-260.569	-261.203	-142.344	-138.377	404.024	-28.246	-31.579	413.546
2023/01/19_08:59:27.320	1674089967	320	-280.563	-260.727	-261.362	-142.027	-137.901	404.342	-28.405	-31.896	413.863
2023/01/19_08:59:27.340	1674089967	340	-280.563	-260.886	-261.521	-142.186	-138.219	404.659	-28.564	-32.055	414.18
2023/01/19_08:59:27.360	1674089967	360	-280.722	-261.045	-261.679	-142.503	-138.219	404.976	-28.564	-31.896	414.498
2023/01/19_08:59:27.380	1674089967	380	-280.881	-260.886	-261.679	-142.662	-138.377	405.611	-28.722	-32.055	414.974
2023/01/19_08:59:27.400	1674089967	400	-281.04	-261.045	-261.521	-142.344	-138.219	405.77	-28.881	-32.372	415.291
2023/01/19_08:59:27.420	1674089967	420	-280.881	-261.045	-261.679	-142.186	-138.06	405.929	-29.04	-32.372	415.291
2023/01/19_08:59:27.440	1674089967	440	-281.04	-261.045	-261.838	-141.868	-137.901	405.929	-29.04	-32.372	415.45
2023/01/19_08:59:27.460	1674089967	460	-281.04	-261.203	-261.679	-141.551	-137.584	405.77	-28.881	-32.055	415.133
2023/01/19_08:59:27.480	1674089967	480	-281.198	-261.362	-261.838	-141.234	-137.108	405.77	-28.881	-32.055	415.133
2023/01/19_08:59:27.500	1674089967	500	-280.881	-261.362	-261.838	-141.075	-136.949	405.135	-28.722	-32.055	414.656
2023/01/19_08:59:27.520	1674089967	520	-280.881	-261.362	-261.838	-140.758	-136.79	404.976	-28.881	-32.214	414.498
2023/01/19_08:59:27.540	1674089967	540	-280.881	-261.203	-261.838	-140.916	-136.79	404.818	-28.881	-32.214	414.339
2023/01/19_08:59:27.560	1674089967	560	-280.881	-261.521	-261.997	-140.599	-136.632	405.452	-29.198	-32.531	414.974
2023/01/19_08:59:27.580	1674089967	580	-280.722	-261.679	-262.155	-140.916	-136.79	406.246	-29.516	-32.848	415.767
2023/01/19_08:59:27.600	1674089967	600	-280.881	-261.838	-262.314	-140.916	-136.79	406.563	-29.833	-33.166	416.243
2023/01/19_08:59:27.620	1674089967	620	-280.881	-261.521	-262.314	-140.916	-136.79	406.563	-29.675	-33.166	415.926
2023/01/19_08:59:27.640	1674089967	640	-280.722	-261.679	-262.314	-141.075	-137.108	406.722	-29.675	-33.007	416.243
2023/01/19_08:59:27.660	1674089967	660	-280.563	-261.838	-262.314	-141.234	-137.108	406.881	-29.357	-32.848	416.243
2023/01/19_08:59:27.680	1674089967	680	-280.563	-261.679	-262.314	-141.71	-137.584	406.722	-29.516	-32.848	416.243
2023/01/19_08:59:27.700	1674089967	700	-280.563	-261.679	-262.155	-141.551	-137.584	406.405	-29.357	-32.848	415.926
2023/01/19_08:59:27.720	1674089967	720	-280.246	-261.679	-262.314	-141.551	-137.425	406.087	-29.357	-32.848	415.45
2023/01/19_08:59:27.740	1674089967	740	-280.405	-261.521	-262.155	-142.027	-137.901	406.405	-29.357	-32.848	415.926
2023/01/19_08:59:27.760	1674089967	760	-280.246	-261.362	-261.997	-142.662	-138.377	407.198	-29.675	-33.166	416.719
2023/01/19_08:59:27.780	1674089967	780	-280.563	-261.362	-261.997	-142.662	-138.536	407.674	-29.833	-33.166	417.196
2023/01/19_08:59:27.800	1674089967	800	-280.246	-261.521	-261.997	-142.979	-138.695	407.833	-29.833	-33.166	417.513
2023/01/19_08:59:27.820	1674089967	820	-280.087	-261.362	-262.155	-142.979	-139.012	407.833	-29.833	-33.166	417.513
2023/01/19_08:59:27.840	1674089967	840	-280.246	-261.362	-261.838	-143.614	-139.329	408.15	-29.833	-33.324	417.83
2023/01/19_08:59:27.860	1674089967	860	-280.087	-261.362	-261.838	-143.614	-139.488	407.833	-29.516	-33.007	417.513
2023/01/19_08:59:27.880	1674089967	880	-280.087	-261.362	-261.838	-143.931	-139.647	408.15	-29.516	-33.007	417.83
2023/01/19_08:59:27.900	1674089967	900	-280.246	-261.362	-261.838	-144.09	-139.964	407.992	-29.198	-32.531	417.513
2023/01/19_08:59:27.920	1674089967	920	-280.087	-261.203	-261.838	-144.09	-139.964	407.357	-28.881	-32.372	417.037
2023/01/19_08:59:27.940	1674089967	940	-280.087	-261.203	-261.838	-144.09	-139.805	407.198	-28.881	-32.214	416.878
2023/01/19_08:59:27.960	1674089967	960	-280.405	-261.362	-261.838	-144.249	-140.123	407.674	-28.881	-32.214	417.196
2023/01/19_08:59:27.980	1674089967	980	-280.563	-261.521	-262.155	-144.725	-140.44	408.15	-28.722	-32.214	417.83
2023/01/19_08:59:28.0	1674089968	0	-280.563	-261.679	-262.155	-145.042	-140.916	408.626	-28.881	-32.214	418.306
2023/01/19_08:59:28.20	1674089968	20	-281.04	-261.679	-262.314	-145.201	-141.075	409.102	-28.722	-32.055	418.624
2023/01/19_08:59:28.40	1674089968	40	-281.198	-261.838	-262.314	-145.042	-140.758	409.42	-28.722	-32.055	418.941
2023/01/19_08:59:28.60	1674089968	60	-281.357	-261.838	-262.473	-145.201	-140.916	409.102	-28.564	-31.896	418.624
2023/01/19_08:59:28.80	1674089968	80	-281.198	-261.838	-262.314	-145.042	-140.916	408.944	-28.405	-31.579	418.465
2023/01/19_08:59:28.100	1674089968	100	-281.198	-261.679	-262.155	-145.042	-140.758	408.15	-27.929	-31.261	417.83
2023/01/19_08:59:28.120	1674089968	120	-281.357	-261.679	-262.314	-144.725	-140.44	408.785	-28.405	-31.579	418.306
2023/01/19_08:59:28.140	1674089968	140	-281.198	-261.838	-262.314	-144.566	-140.44	408.785	-28.405	-31.738	418.306
2023/01/19_08:59:28.160	1674089968	160	-281.198	-261.838	-262.314	-144.566	-140.599	408.944	-28.722	-32.055	418.465
2023/01/19_08:59:28.180	1674089968	180	-281.516	-261.838	-262.314	-144.566	-140.44	409.42	-28.722	-32.055	418.941
2023/01/19_08:59:28.200	1674089968	200	-281.357	-261.838	-262.314	-144.09	-139.964	408.785	-28.564	-31.896	418.306
2023/01/19_08:59:28.220	1674089968	220	-281.357	-261.838	-262.314	-143.931	-139.805	408.785	-28.722	-32.055	418.148
2023/01/19_08:59:28.240	1674089968	240	-281.198	-261.679	-262.155	-144.09	-139.964	408.309	-28.722	-32.055	417.83
2023/01/19_08:59:28.260	1674089968	260	-281.357	-261.521	-261.997	-143.931	-139.647	407.833	-28.564	-31.896	417.354
2023/01/19_08:59:28.280	1674089968	280	-281.198	-261.521	-261.997	-143.614	-139.488	407.833	-28.881	-32.214	417.196
2023/01/19_08:59:28.300	1674089968	300	-281.198	-261.362	-261.838	-143.297	-139.012	407.833	-28.881	-32.214	417.196
2023/01/19_08:59:28.320	1674089968	320	-281.357	-261.362	-261.997	-142.821	-138.536	407.198	-29.04	-32.372	416.878
2023/01/19_08:59:28.340	1674089968	340	-281.198	-261.203	-261.679	-142.344	-138.219	406.881	-29.198	-32.531	416.402
2023/01/19_08:59:28.360	1674089968	360	-281.198	-261.362	-261.838	-142.027	-137.901	407.198	-29.198	-32.531	416.719
2023/01/19_08:59:28.380	1674089968	380	-281.357	-261.521	-261.997	-141.868	-137.742	407.357	-29.516	-32.848	417.037
2023/01/19_08:59:28.400	1674089968	400	-281.357	-261.362	-261.997	-141.551	-137.425	407.357	-29.516	-33.007	417.037
2023/01/19_08:59:28.420	1674089968	420	-281.04	-261.362	-261.997	-141.234	-137.108	407.357	-29.675	-33.166	416.878
2023/01/19_08:59:28.440	1674089968	440	-281.04	-261.521	-261.997	-141.234	-137.108	407.198	-29.675	-33.166	416.719
2023/01/19_08:59:28.460	1674089968	460	-280.881	-261.521	-261.997	-141.075	-136.949	406.881	-29.675	-33.007	416.243
2023/01/19_08:59:28.480	1674089968	480	-281.04	-261.521	-261.997	-141.392	-137.266	407.198	-29.833	-33.166	416.878
2023/01/19_08:59:28.500	1674089968	500	-281.04	-261.838	-262.314	-141.234	-137.108	407.357	-29.833	-33.324	416.719
2023/01/19_08:59:28.520	1674089968	520	-281.198	-261.997	-262.314	-140.599	-136.473	407.039	-29.992	-33.483	416.561
2023/01/19_08:59:28.540	1674089968	540	-281.198	-261.997	-262.473	-140.44	-136.314	407.039	-29.992	-33.483	416.402
2023/01/19_08:59:28.560	1674089968	560	-281.198	-261.997	-262.473	-140.281	-136.314	407.198	-30.309	-33.8	416.719
2023/01/19_08:59:28.580	1674089968	580	-281.357	-261.997	-262.631	-140.281	-136.314	407.515	-30.309	-33.8	417.037
2023/01/19_08:59:28.600	1674089968	600	-281.357	-262.314	-262.79	-140.123	-135.997	407.515	-30.468	-33.959	416.878
2023/01/19_08:59:28.620	1674089968	620	-281.516	-262.314	-262.79	-140.123	-136.156	406.881	-30.309	-33.642	416.243
2023/01/19_08:59:28.640	1674089968	640	-281.516	-262.314	-262.79	-140.123	-136.156	406.881	-30.468	-33.8	416.402
2023/01/19_08:59:28.660	1674089968	660	-281.516	-262.314	-262.949	-139.964	-135.997	406.881	-30.468	-33.8	416.085
2023/01/19_08:59:28.680	1674089968	680	-281.516	-262.473	-262.949	-139.488	-135.362	406.722	-30.627	-34.118	416.085
2023/01/19_08:59:28.700	1674089968	700	-281.516	-262.314	-262.949	-139.012	-135.045	406.405	-30.627	-33.959	415.767
2023/01/19_08:59:28.720	1674089968	720	-281.516	-262.473	-262.949	-139.012	-135.045	406.405	-30.785	-34.277	415.767
2023/01/19_08:59:28.740	1674089968	740	-281.674	-262.314	-262.949	-138.695	-134.886	406.087	-30.785	-34.118	415.291
2023/01/19_08:59:28.760	1674089968	760	-281.674	-262.473	-262.949	-138.695	-134.727	406.405	-30.944	-34.435	415.609
2023/01/19_08:59:28.780	1674089968	780	-281.833	-262.631	-263.108	-138.853	-134.886	406.881	-31.261	-34.753	416.085
2023/01/19_08:59:28.800	1674089968	800	-281.674	-262.314	-262.949	-138.853	-135.045	406.087	-31.42	-34.911	415.45
2023/01/19_08:59:28.820	1674089968	820	-281.674	-262.473	-262.949	-138.853	-134.727	405.929	-31.261	-34.753	415.133
2023/01/19_08:59:28.840	1674089968	840	-281.674	-262.473	-262.949	-138.695	-134.727	405.77	-31.42	-34.911	415.291
2023/01/19_08:59:28.860	1674089968	860	-281.357	-262.314	-262.949	-138.536	-134.569	405.452	-31.103	-34.594	414.815
2023/01/19_08:59:28.880	1674089968	880	-281.516	-262.314	-262.949	-138.695	-134.727	405.452	-31.42	-34.911	414.974
2023/01/19_08:59:28.900	1674089968	900	-281.516	-262.314	-262.79	-138.536	-134.569	405.611	-31.261	-34.594	414.974
2023/01/19_08:59:28.920	1674089968	920	-281.674	-262.473	-262.949	-138.219	-134.093	405.611	-31.42	-34.911	414.974
2023/01/19_08:59:28.940	1674089968	940	-281.357	-262.314	-262.79	-138.377	-134.41	405.452	-31.42	-34.911	414.656
2023/01/19_08:59:28.960	1674089968	960	-281.516	-262.314	-262.79	-138.853	-134.727	406.246	-31.738	-35.229	415.609
2023/01/19_08:59:28.980	1674089968	980	-281.674	-262.473	-262.949	-139.171	-134.886	407.039	-31.896	-35.387	416.402
2023/01/19_08:59:29.0	1674089969	0	-281.516	-262.314	-262.949	-139.012	-135.045	407.198	-31.738	-35.387	416.561
2023/01/19_08:59:29.20	1674089969	20	-281.357	-262.314	-262.949	-139.012	-134.886	407.357	-31.896	-35.546	416.719
2023/01/19_08:59:29.40	1674089969	40	-281.516	-262.473	-262.79	-139.171	-135.045	407.198	-32.055	-35.705	416.878
2023/01/19_08:59:29.60	1674089969	60	-281.357	-262.314	-262.79	-139.012	-134.886	407.357	-32.055	-35.705	417.037
2023/01/19_08:59:29.80	1674089969	80	-281.357	-262.473	-262.949	-139.012	-135.045	407.515	-31.896	-35.546	417.196
2023/01/19_08:59:29.100	1674089969	100	-281.357	-262.314	-262.79	-139.171	-135.045	407.357	-31.896	-35.546	416.878
2023/01/19_08:59:29.120	1674089969	120	-281.357	-262.314	-262.949	-139.171	-135.045	407.039	-31.896	-35.705	416.719
2023/01/19_08:59:29.140	1674089969	140	-281.516	-262.314	-262.949	-139.329	-135.203	407.357	-32.214	-35.705	416.878
2023/01/19_08:59:29.160	1674089969	160	-281.674	-262.473	-262.949	-139.647	-135.521	407.833	-32.055	-35.705	417.196
2023/01/19_08:59:29.180	1674089969	180	-281.833	-262.473	-262.949	-139.964	-135.838	408.15	-31.896	-35.546	417.83
2023/01/19_08:59:29.200	1674089969	200	-281.992	-262.473	-262.949	-140.123	-136.156	408.626	-32.055	-35.705	418.148
2023/01/19_08:59:29.220	1674089969	220	-281.992	-262.473	-262.949	-139.964	-135.838	408.468	-32.055	-35.546	418.148
2023/01/19_08:59:29.240	1674089969	240	-281.992	-262.473	-262.949	-140.123	-135.997	408.626	-32.214	-35.705	418.148
2023/01/19_08:59:29.260	1674089969	260	-281.992	-262.314	-262.79	-139.964	-135.997	407.992	-31.738	-35.387	417.513
2023/01/19_08:59:29.280	1674089969	280	-282.15	-262.314	-262.79	-139.964	-135.997	407.992	-31.738	-35.07	417.354
2023/01/19_08:59:29.300	1674089969	300	-282.15	-262.314	-262.79	-139.964	-135.838	407.674	-31.579	-34.911	417.196
2023/01/19_08:59:29.320	1674089969	320	-282.15	-262.314	-262.79	-139.805	-135.838	407.357	-31.42	-34.753	416.878
2023/01/19_08:59:29.340	1674089969	340	-281.992	-262.155	-262.79	-139.805	-135.838	406.881	-31.261	-34.594	416.243
2023/01/19_08:59:29.360	1674089969	360	-281.992	-262.155	-262.79	-140.123	-136.156	406.722	-30.944	-34.435	416.243
2023/01/19_08:59:29.380	1674089969	380	-281.833	-262.314	-262.79	-139.964	-135.838	406.881	-30.785	-34.118	416.402
2023/01/19_08:59:29.400	1674089969	400	-281.992	-262.314	-262.79	-139.805	-135.679	406.563	-30.468	-33.959	416.085
2023/01/19_08:59:29.420	1674089969	420	-282.15	-262.314	-262.79	-140.123	-135.997	406.563	-30.309	-33.642	415.926
2023/01/19_08:59:29.440	1674089969	440	-282.15	-262.314	-262.79	-140.281	-136.156	406.405	-29.992	-33.324	415.767
2023/01/19_08:59:29.460	1674089969	460	-281.992	-262.314	-262.79	-140.123	-136.156	405.611	-29.357	-32.69	414.974
2023/01/19_08:59:29.480	1674089969	480	-282.15	-262.314	-262.79	-139.964	-135.997	405.135	-29.04	-32.372	414.498
2023/01/19_08:59:29.500	1674089969	500	-282.15	-262.155	-262.631	-139.647	-135.679	404.024	-28.564	-31.896	413.387
2023/01/19_08:59:29.520	1674089969	520	-281.992	-261.997	-262.473	-139.647	-135.679	403.389	-28.088	-31.579	412.752
2023/01/19_08:59:29.540	1674089969	540	-281.992	-261.997	-262.631	-139.488	-135.679	403.072	-27.77	-31.103	412.435
2023/01/19_08:59:29.560	1674089969	560	-281.992	-261.997	-262.631	-139.488	-135.521	402.913	-27.612	-30.785	412.276
2023/01/19_08:59:29.580	1674089969	580	-281.992	-262.155	-262.473	-139.488	-135.362	402.596	-27.294	-30.468	411.959
2023/01/19_08:59:29.600	1674089969	600	-281.833	-261.997	-262.473	-139.488	-135.521	402.12	-27.135	-30.309	411.483
2023/01/19_08:59:29.620	1674089969	620	-281.833	-261.997	-262.631	-139.647	-135.521	402.279	-26.659	-29.992	411.483
2023/01/19_08:59:29.640	1674089969	640	-281.516	-261.838	-262.473	-139.329	-135.203	401.644	-26.342	-29.675	411.007
2023/01/19_08:59:29.660	1674089969	660	-281.516	-261.838	-262.473	-139.171	-135.045	400.692	-25.866	-29.04	409.896
2023/01/19_08:59:29.680	1674089969	680	-281.198	-261.838	-262.314	-139.488	-135.362	400.374	-25.707	-28.881	409.737
2023/01/19_08:59:29.700	1674089969	700	-281.516	-261.838	-262.314	-139.647	-135.679	400.216	-25.231	-28.405	409.42
2023/01/19_08:59:29.720	1674089969	720	-281.516	-261.679	-262.155	-139.488	-135.362	399.422	-24.914	-28.088	408.785
2023/01/19_08:59:29.740	1674089969	740	-281.674	-261.679	-262.155	-139.805	-135.521	399.581	-24.596	-27.77	408.944
2023/01/19_08:59:29.760	1674089969	760	-281.674	-261.679	-262.314	-139.964	-135.838	399.898	-24.755	-27.929	409.261
2023/01/19_08:59:29.780	1674089969	780	-281.992	-261.838	-262.314	-139.964	-135.997	399.898	-24.438	-27.612	409.261
2023/01/19_08:59:29.800	1674089969	800	-281.992	-261.679	-262.314	-139.964	-135.997	399.898	-24.12	-27.294	409.261
2023/01/19_08:59:29.820	1674089969	820	-281.992	-261.838	-262.155	-140.281	-136.156	400.216	-23.803	-26.818	409.578
2023/01/19_08:59:29.840	1674089969	840	-282.468	-261.997	-262.473	-140.599	-136.473	400.692	-23.644	-26.818	410.054
2023/01/19_08:59:29.860	1674089969	860	-282.468	-261.997	-262.473	-140.44	-136.473	400.216	-23.168	-26.183	409.42
2023/01/19_08:59:29.880	1674089969	880	-282.626	-261.997	-262.473	-140.916	-136.79	400.533	-23.01	-26.025	409.737
2023/01/19_08:59:29.900	1674089969	900	-282.468	-261.997	-262.631	-141.075	-137.108	400.216	-22.692	-25.549	409.578
2023/01/19_08:59:29.920	1674089969	920	-282.626	-262.155	-262.631	-141.234	-137.266	400.057	-22.692	-25.549	409.42
2023/01/19_08:59:29.940	1674089969	940	-282.468	-262.155	-262.79	-141.551	-137.266	400.057	-22.375	-25.231	409.578
2023/01/19_08:59:29.960	1674089969	960	-282.785	-262.155	-262.631	-141.868	-137.742	400.533	-22.533	-25.549	410.054
2023/01/19_08:59:29.980	1674089969	980	-282.626	-262.155	-262.79	-142.344	-138.219	401.327	-22.692	-25.707	410.689
2023/01/19_08:59:30.0	1674089970	0	-282.785	-262.314	-262.79	-142.821	-138.536	401.644	-22.533	-25.39	411.007
2023/01/19_08:59:30.20	1674089970	20	-282.785	-262.473	-262.949	-142.503	-138.377	401.644	-22.375	-25.231	411.165
2023/01/19_08:59:30.40	1674089970	40	-282.785	-262.314	-262.949	-143.138	-138.853	401.961	-22.216	-25.231	411.324
2023/01/19_08:59:30.60	1674089970	60	-282.626	-262.155	-262.79	-143.455	-139.329	401.803	-22.057	-24.914	411.165
2023/01/19_08:59:30.80	1674089970	80	-282.626	-262.155	-262.631	-143.773	-139.647	401.961	-21.899	-24.755	411.324
2023/01/19_08:59:30.100	1674089970	100	-282.468	-262.155	-262.631	-143.614	-139.488	401.485	-21.74	-24.596	410.848
2023/01/19_08:59:30.120	1674089970	120	-282.309	-261.997	-262.473	-143.455	-139.329	401.803	-21.899	-24.755	411.324
2023/01/19_08:59:30.140	1674089970	140	-282.468	-261.997	-262.473	-143.614	-139.488	401.803	-21.74	-24.596	411.165
2023/01/19_08:59:30.160	1674089970	160	-282.309	-262.155	-262.473	-143.931	-139.805	402.12	-21.74	-24.596	411.641
2023/01/19_08:59:30.180	1674089970	180	-282.309	-261.997	-262.314	-144.09	-140.123	402.437	-21.74	-24.755	411.959
2023/01/19_08:59:30.200	1674089970	200	-282.15	-261.679	-262.155	-144.407	-140.123	402.437	-21.74	-24.596	411.959
2023/01/19_08:59:30.220	1674089970	220	-282.309	-261.679	-262.155	-144.725	-140.44	402.596	-21.74	-24.755	411.959
2023/01/19_08:59:30.240	1674089970	240	-282.15	-261.521	-262.155	-145.042	-140.758	402.437	-21.74	-24.755	411.959
2023/01/19_08:59:30.260	1674089970	260	-281.992	-261.521	-262.155	-144.883	-140.758	401.961	-21.581	-24.438	411.324
2023/01/19_08:59:30.280	1674089970	280	-282.15	-261.362	-261.997	-144.883	-140.599	402.279	-21.581	-24.596	411.641
2023/01/19_08:59:30.300	1674089970	300	-282.15	-261.679	-261.997	-144.883	-140.758	402.596	-21.581	-24.596	411.959
2023/01/19_08:59:30.320	1674089970	320	-281.992	-261.679	-262.155	-144.883	-140.599	402.755	-21.423	-24.438	412.117
2023/01/19_08:59:30.340	1674089970	340	-282.15	-261.838	-262.473	-144.566	-140.281	402.596	-21.264	-24.279	411.959
2023/01/19_08:59:30.360	1674089970	360	-282.309	-261.997	-262.473	-144.725	-140.281	403.072	-21.264	-24.279	412.594
2023/01/19_08:59:30.380	1674089970	380	-282.309	-262.155	-262.473	-144.725	-140.44	403.548	-21.423	-24.438	412.911
2023/01/19_08:59:30.400	1674089970	400	-282.309	-262.155	-262.79	-145.042	-140.916	403.548	-21.264	-24.279	412.911
2023/01/19_08:59:30.420	1674089970	420	-282.468	-262.314	-262.949	-145.042	-140.758	403.072	-21.105	-23.962	412.594
2023/01/19_08:59:30.440	1674089970	440	-282.626	-262.473	-262.949	-144.883	-140.758	403.231	-20.788	-23.803	412.752
2023/01/19_08:59:30.460	1674089970	460	-282.626	-262.473	-263.108	-144.883	-140.758	403.389	-20.788	-23.644	412.911
2023/01/19_08:59:30.480	1674089970	480	-282.785	-262.631	-263.266	-145.042	-140.916	404.024	-20.947	-23.803	413.546
2023/01/19_08:59:30.500	1674089970	500	-282.785	-262.79	-263.266	-145.201	-141.075	404.024	-20.947	-23.644	413.546
2023/01/19_08:59:30.520	1674089970	520	-282.785	-262.79	-263.266	-144.883	-140.758	403.866	-20.629	-23.486	413.228
2023/01/19_08:59:30.540	1674089970	540	-282.944	-262.79	-263.266	-145.042	-140.916	404.024	-20.471	-23.327	413.387
2023/01/19_08:59:30.560	1674089970	560	-282.944	-262.949	-263.584	-145.36	-141.234	404.183	-20.471	-23.327	413.546
2023/01/19_08:59:30.580	1674089970	580	-283.102	-263.266	-263.742	-145.677	-141.392	404.659	-20.629	-23.327	414.022
2023/01/19_08:59:30.600	1674089970	600	-283.102	-263.108	-263.584	-145.677	-141.392	404.183	-20.471	-23.168	413.704
2023/01/19_08:59:30.620	1674089970	620	-282.944	-263.108	-263.584	-145.518	-141.392	404.183	-20.312	-23.01	413.546
2023/01/19_08:59:30.640	1674089970	640	-282.944	-263.108	-263.584	-145.677	-141.392	404.5	-20.312	-23.168	413.863
2023/01/19_08:59:30.660	1674089970	660	-282.944	-263.108	-263.584	-145.201	-141.075	404.024	-20.153	-23.01	413.387
2023/01/19_08:59:30.680	1674089970	680	-282.626	-262.79	-263.584	-145.518	-141.075	404.342	-20.312	-23.168	413.546
2023/01/19_08:59:30.700	1674089970	700	-282.626	-262.949	-263.425	-145.201	-140.916	403.389	-19.994	-22.692	412.752
2023/01/19_08:59:30.720	1674089970	720	-282.468	-262.949	-263.584	-145.201	-141.075	403.389	-19.994	-22.692	412.752
2023/01/19_08:59:30.740	1674089970	740	-282.468	-262.949	-263.584	-145.201	-140.916	403.072	-19.836	-22.692	412.435
2023/01/19_08:59:30.760	1674089970	760	-282.309	-262.949	-263.425	-145.36	-141.234	403.072	-19.994	-22.851	412.435
2023/01/19_08:59:30.780	1674089970	780	-282.309	-263.108	-263.584	-145.836	-141.71	403.389	-19.994	-22.851	412.911
2023/01/19_08:59:30.800	1674089970	800	-282.15	-262.949	-263.584	-145.994	-141.71	403.072	-19.836	-22.692	412.594
2023/01/19_08:59:30.820	1674089970	820	-281.992	-262.949	-263.584	-146.153	-141.868	402.913	-19.836	-22.692	412.435
2023/01/19_08:59:30.840	1674089970	840	-281.833	-262.949	-263.425	-145.836	-141.551	402.596	-19.836	-22.692	411.959
2023/01/19_08:59:30.860	1674089970	860	-281.674	-262.949	-263.584	-145.836	-141.71	401.961	-19.518	-22.375	411.483
2023/01/19_08:59:30.880	1674089970	880	-281.833	-263.108	-263.742	-146.153	-142.027	402.12	-19.36	-22.375	411.483
2023/01/19_08:59:30.900	1674089970	900	-281.516	-263.108	-263.584	-146.47	-142.186	401.644	-19.201	-22.057	411.165
2023/01/19_08:59:30.920	1674089970	920	-281.674	-263.108	-263.742	-146.153	-141.868	401.803	-19.36	-22.216	411.324
2023/01/19_08:59:30.940	1674089970	940	-281.516	-263.266	-263.901	-145.994	-141.868	401.644	-19.201	-22.057	411.007
2023/01/19_08:59:30.960	1674089970	960	-281.833	-263.584	-264.218	-146.312	-142.027	402.437	-19.36	-22.375	411.8
2023/01/19_08:59:30.980	1674089970	980	-281.992	-263.584	-264.06	-146.153	-141.868	402.596	-19.518	-22.533	412.117
2023/01/19_08:59:31.0	1674089971	0	-281.992	-263.425	-264.06	-145.836	-141.551	402.279	-19.518	-22.375	411.641
2023/01/19_08:59:31.20	1674089971	20	-281.833	-263.584	-264.218	-145.518	-141.392	401.803	-19.518	-22.375	411.165
2023/01/19_08:59:31.40	1674089971	40	-281.992	-263.742	-264.218	-145.36	-141.234	401.327	-19.201	-22.057	410.848
2023/01/19_08:59:31.60	1674089971	60	-281.992	-263.584	-264.06	-145.36	-141.234	401.009	-19.201	-22.057	410.531
2023/01/19_08:59:31.80	1674089971	80	-281.992	-263.584	-264.06	-144.883	-140.758	400.692	-19.042	-21.899	410.054
2023/01/19_08:59:31.100	1674089971	100	-282.15	-263.584	-264.218	-144.566	-140.44	400.374	-18.884	-21.74	409.737
2023/01/19_08:59:31.120	1674089971	120	-281.992	-263.584	-264.218	-144.407	-140.123	400.057	-18.884	-21.581	409.578
2023/01/19_08:59:31.140	1674089971	140	-282.15	-263.584	-264.218	-144.249	-140.123	400.216	-18.884	-21.581	409.578
2023/01/19_08:59:31.160	1674089971	160	-282.15	-263.584	-264.218	-144.407	-140.281	400.216	-18.725	-21.581	409.578
2023/01/19_08:59:31.180	1674089971	180	-282.309	-263.742	-264.377	-144.407	-140.123	400.85	-18.884	-21.74	410.213
2023/01/19_08:59:31.200	1674089971	200	-282.468	-264.06	-264.377	-144.407	-140.281	401.168	-19.042	-21.74	410.372
2023/01/19_08:59:31.220	1674089971	220	-282.468	-263.742	-264.218	-144.249	-139.964	400.85	-19.042	-21.74	410.054
2023/01/19_08:59:31.240	1674089971	240	-282.468	-263.901	-264.377	-144.407	-140.123	401.168	-19.201	-21.899	410.689
2023/01/19_08:59:31.260	1674089971	260	-282.468	-263.901	-264.377	-144.249	-140.123	401.485	-19.042	-21.74	410.689
2023/01/19_08:59:31.280	1674089971	280	-282.309	-263.901	-264.377	-144.249	-140.123	401.644	-19.042	-21.899	411.007
2023/01/19_08:59:31.300	1674089971	300	-282.468	-263.901	-264.377	-144.09	-139.805	401.168	-18.884	-21.581	410.372
2023/01/19_08:59:31.320	1674089971	320	-282.309	-263.742	-264.218	-144.249	-139.964	401.327	-18.884	-21.74	410.531
2023/01/19_08:59:31.340	1674089971	340	-282.309	-263.742	-264.218	-144.407	-140.123	401.644	-19.042	-21.74	411.007
2023/01/19_08:59:31.360	1674089971	360	-282.468	-263.742	-264.218	-144.725	-140.44	402.279	-19.201	-22.057	411.483
2023/01/19_08:59:31.380	1674089971	380	-282.468	-263.742	-264.218	-144.566	-140.281	402.596	-19.36	-22.216	411.8
2023/01/19_08:59:31.400	1674089971	400	-282.626	-263.742	-264.218	-144.407	-140.123	402.596	-19.677	-22.533	411.959
2023/01/19_08:59:31.420	1674089971	420	-282.468	-263.742	-264.377	-144.407	-140.123	402.596	-19.677	-22.533	411.959
2023/01/19_08:59:31.440	1674089971	440	-282.468	-263.584	-264.06	-144.407	-140.281	402.913	-19.677	-22.533	412.276
2023/01/19_08:59:31.460	1674089971	460	-282.309	-263.425	-263.901	-144.566	-140.123	402.755	-19.677	-22.533	412.117
2023/01/19_08:59:31.480	1674089971	480	-282.468	-263.108	-263.742	-144.566	-140.44	403.389	-19.836	-22.692	412.752
2023/01/19_08:59:31.500	1674089971	500	-282.15	-263.266	-263.901	-144.725	-140.44	402.755	-19.518	-22.375	412.276
2023/01/19_08:59:31.520	1674089971	520	-282.15	-263.266	-263.901	-144.725	-140.44	402.913	-19.677	-22.533	412.117
2023/01/19_08:59:31.540	1674089971	540	-282.309	-263.266	-263.742	-144.566	-140.44	402.913	-19.836	-22.692	412.276
2023/01/19_08:59:31.560	1674089971	560	-282.468	-263.266	-263.742	-144.725	-140.44	403.548	-20.312	-23.168	413.07
2023/01/19_08:59:31.580	1674089971	580	-282.785	-263.425	-263.901	-144.566	-140.44	404.183	-20.471	-23.486	413.546
2023/01/19_08:59:31.600	1674089971	600	-282.785	-263.425	-264.06	-144.883	-140.758	404.183	-20.629	-23.644	413.546
2023/01/19_08:59:31.620	1674089971	620	-282.944	-263.266	-263.742	-145.042	-140.758	404.024	-20.788	-23.803	413.546
2023/01/19_08:59:31.640	1674089971	640	-282.944	-263.266	-263.742	-145.042	-140.758	404.183	-20.788	-23.644	413.546
2023/01/19_08:59:31.660	1674089971	660	-282.785	-263.266	-263.901	-145.201	-140.916	404.024	-20.788	-23.803	413.546
2023/01/19_08:59:31.680	1674089971	680	-282.626	-263.266	-263.742	-145.677	-141.234	404.024	-20.947	-23.962	413.546
2023/01/19_08:59:31.700	1674089971	700	-282.468	-263.108	-263.584	-145.518	-141.234	403.231	-20.629	-23.644	412.752
2023/01/19_08:59:31.720	1674089971	720	-282.309	-263.108	-263.584	-145.36	-140.916	403.072	-20.788	-23.644	412.594
2023/01/19_08:59:31.740	1674089971	740	-282.309	-263.266	-263.742	-145.677	-141.392	403.548	-20.788	-23.803	412.911
2023/01/19_08:59:31.760	1674089971	760	-282.309	-263.108	-263.742	-145.836	-141.71	403.707	-20.947	-23.803	413.07
2023/01/19_08:59:31.780	1674089971	780	-282.309	-262.949	-263.584	-146.153	-141.868	403.707	-20.788	-23.803	413.228
2023/01/19_08:59:31.800	1674089971	800	-282.309	-263.108	-263.584	-145.994	-141.868	403.548	-20.788	-23.644	413.07
2023/01/19_08:59:31.820	1674089971	820	-282.15	-263.108	-263.584	-146.153	-141.868	403.389	-20.629	-23.486	412.752
2023/01/19_08:59:31.840	1674089971	840	-282.15	-263.108	-263.584	-146.47	-142.344	403.231	-20.629	-23.327	412.594
2023/01/19_08:59:31.860	1674089971	860	-281.992	-262.949	-263.425	-146.788	-142.662	402.596	-20.312	-23.168	412.117
2023/01/19_08:59:31.880	1674089971	880	-281.992	-262.949	-263.425	-147.105	-142.821	402.913	-20.312	-23.168	412.435
2023/01/19_08:59:31.900	1674089971	900	-281.992	-262.79	-263.584	-146.946	-142.821	403.072	-20.312	-23.168	412.435
2023/01/19_08:59:31.920	1674089971	920	-281.833	-262.949	-263.425	-146.788	-142.503	403.072	-20.471	-23.168	412.435
2023/01/19_08:59:31.940	1674089971	940	-281.833	-262.631	-263.266	-146.788	-142.503	403.072	-20.629	-23.486	412.435
2023/01/19_08:59:31.960	1674089971	960	-281.833	-262.631	-263.266	-146.946	-142.821	403.389	-20.471	-23.327	412.752
2023/01/19_08:59:31.980	1674089971	980	-281.992	-262.631	-263.266	-147.423	-143.138	404.183	-20.471	-23.327	413.546
2023/01/19_08:59:32.0	1674089972	0	-282.15	-262.79	-263.425	-147.423	-143.138	404.024	-20.312	-23.168	413.387
2023/01/19_08:59:32.20	1674089972	20	-281.833	-262.473	-262.949	-147.423	-143.138	403.548	-20.471	-23.327	413.228
2023/01/19_08:59:32.40	1674089972	40	-281.833	-262.473	-262.949	-147.423	-143.138	403.389	-20.312	-23.168	412.911
2023/01/19_08:59:32.60	1674089972	60	-281.674	-262.473	-262.949	-147.423	-142.979	402.913	-20.153	-23.168	412.594
2023/01/19_08:59:32.80	1674089972	80	-281.516	-262.155	-262.79	-147.581	-143.297	403.231	-20.312	-23.168	412.752
2023/01/19_08:59:32.100	1674089972	100	-281.674	-262.155	-262.631	-147.581	-143.297	402.755	-20.153	-23.01	412.117
2023/01/19_08:59:32.120	1674089972	120	-281.516	-261.997	-262.631	-147.423	-143.138	402.755	-20.153	-23.01	412.276
2023/01/19_08:59:32.140	1674089972	140	-281.516	-262.155	-262.79	-147.264	-142.979	402.755	-19.836	-22.692	412.117
2023/01/19_08:59:32.160	1674089972	160	-281.357	-262.155	-262.79	-147.581	-143.138	402.913	-19.836	-22.692	412.435
2023/01/19_08:59:32.180	1674089972	180	-281.674	-262.314	-262.79	-147.74	-143.297	403.548	-19.994	-23.01	413.07
2023/01/19_08:59:32.200	1674089972	200	-281.674	-262.314	-262.949	-147.581	-143.297	403.231	-19.677	-22.692	412.594
2023/01/19_08:59:32.220	1674089972	220	-281.833	-262.473	-263.108	-147.74	-143.455	403.548	-19.836	-22.692	413.07
2023/01/19_08:59:32.240	1674089972	240	-281.833	-262.473	-263.108	-147.899	-143.614	403.548	-19.518	-22.375	413.07
2023/01/19_08:59:32.260	1674089972	260	-281.992	-262.473	-262.949	-147.581	-143.297	403.231	-19.36	-22.216	412.752
2023/01/19_08:59:32.280	1674089972	280	-281.833	-262.473	-263.108	-147.581	-143.297	403.707	-19.518	-22.375	413.07
2023/01/19_08:59:32.300	1674089972	300	-282.15	-262.79	-263.266	-147.581	-143.138	403.707	-19.36	-22.216	413.228
2023/01/19_08:59:32.320	1674089972	320	-282.15	-262.79	-263.266	-147.423	-143.297	403.707	-19.36	-22.216	413.228
2023/01/19_08:59:32.340	1674089972	340	-282.309	-262.631	-263.108	-147.423	-143.138	403.389	-19.201	-22.057	412.911
2023/01/19_08:59:32.360	1674089972	360	-282.468	-262.631	-263.266	-147.423	-142.979	403.707	-19.36	-22.216	413.07
2023/01/19_08:59:32.380	1674089972	380	-282.626	-262.949	-263.425	-147.264	-143.138	404.024	-19.201	-21.899	413.387
2023/01/19_08:59:32.400	1674089972	400	-282.626	-262.79	-263.266	-147.581	-143.138	403.548	-19.042	-21.74	412.911
2023/01/19_08:59:32.420	1674089972	420	-282.626	-262.631	-263.266	-147.423	-143.138	403.231	-18.566	-21.423	412.752
2023/01/19_08:59:32.440	1674089972	440	-282.785	-262.79	-263.266	-147.423	-143.138	403.548	-18.566	-21.264	412.752
2023/01/19_08:59:32.460	1674089972	460	-282.468	-262.79	-263.266	-147.423	-143.138	403.072	-18.09	-20.947	412.435
2023/01/19_08:59:32.480	1674089972	480	-282.468	-262.79	-263.266	-147.74	-143.455	402.913	-17.931	-20.629	412.117
2023/01/19_08:59:32.500	1674089972	500	-282.626	-262.631	-263.108	-147.74	-143.455	402.755	-17.931	-20.629	412.117
2023/01/19_08:59:32.520	1674089972	520	-282.785	-262.631	-263.108	-147.264	-142.979	402.596	-17.931	-20.629	411.8
2023/01/19_08:59:32.540	1674089972	540	-282.785	-262.631	-263.108	-147.264	-142.979	402.279	-17.614	-20.312	411.641
2023/01/19_08:59:32.560	1674089972	560	-282.785	-262.473	-262.949	-147.581	-143.297	402.596	-17.773	-20.312	411.959
2023/01/19_08:59:32.580	1674089972	580	-282.944	-262.314	-262.79	-148.057	-143.614	402.596	-17.614	-20.312	412.117
2023/01/19_08:59:32.600	1674089972	600	-282.785	-262.155	-262.79	-148.057	-143.773	402.596	-17.297	-19.994	412.117
2023/01/19_08:59:32.620	1674089972	620	-282.785	-262.155	-262.631	-148.216	-143.931	402.596	-17.455	-20.153	411.959
2023/01/19_08:59:32.640	1674089972	640	-282.785	-262.155	-262.631	-148.375	-144.09	402.913	-17.455	-20.153	412.117
2023/01/19_08:59:32.660	1674089972	660	-282.785	-261.679	-262.314	-148.216	-143.931	401.803	-17.138	-19.836	411.324
2023/01/19_08:59:32.680	1674089972	680	-282.468	-261.679	-262.155	-148.216	-143.773	401.485	-17.138	-19.836	411.007
2023/01/19_08:59:32.700	1674089972	700	-282.309	-261.362	-262.155	-148.057	-143.773	400.533	-16.503	-19.36	409.896
2023/01/19_08:59:32.720	1674089972	720	-282.309	-261.521	-261.997	-148.216	-143.773	400.533	-16.662	-19.36	409.896
2023/01/19_08:59:32.740	1674089972	740	-282.309	-261.362	-261.997	-148.533	-144.09	401.009	-16.821	-19.518	410.531
2023/01/19_08:59:32.760	1674089972	760	-282.468	-261.679	-262.155	-149.168	-144.883	401.961	-16.979	-19.677	411.483
2023/01/19_08:59:32.780	1674089972	780	-282.468	-261.838	-262.314	-149.486	-145.042	402.755	-16.979	-19.677	412.435
2023/01/19_08:59:32.800	1674089972	800	-282.468	-261.679	-262.155	-149.803	-145.36	402.596	-16.821	-19.677	412.117
2023/01/19_08:59:32.820	1674089972	820	-282.309	-261.521	-262.155	-149.803	-145.36	402.437	-16.979	-19.677	411.959
2023/01/19_08:59:32.840	1674089972	840	-282.468	-261.679	-262.155	-149.803	-145.36	402.596	-16.821	-19.677	412.117
2023/01/19_08:59:32.860	1674089972	860	-282.15	-261.679	-262.473	-149.486	-145.201	402.279	-16.662	-19.36	411.8
2023/01/19_08:59:32.880	1674089972	880	-282.468	-261.679	-262.314	-149.327	-145.042	402.12	-16.662	-19.518	411.641
2023/01/19_08:59:32.900	1674089972	900	-282.309	-261.679	-262.473	-149.327	-144.883	402.279	-16.662	-19.36	411.641
2023/01/19_08:59:32.920	1674089972	920	-282.626	-261.997	-262.631	-149.327	-144.883	403.072	-16.979	-19.677	412.752
2023/01/19_08:59:32.940	1674089972	940	-282.626	-262.155	-262.631	-149.644	-145.36	403.389	-17.138	-19.677	412.752
2023/01/19_08:59:32.960	1674089972	960	-282.785	-262.155	-262.631	-149.962	-145.677	404.024	-17.455	-20.312	413.704
2023/01/19_08:59:32.980	1674089972	980	-282.785	-262.155	-262.631	-149.962	-145.677	404.5	-17.931	-20.629	413.863
2023/01/19_08:59:33.0	1674089973	0	-282.944	-262.314	-262.79	-149.803	-145.518	405.135	-18.249	-20.947	414.815
2023/01/19_08:59:33.20	1674089973	20	-282.944	-262.473	-263.108	-149.644	-145.36	405.135	-18.408	-21.105	414.815
2023/01/19_08:59:33.40	1674089973	40	-282.944	-262.473	-263.266	-149.803	-145.518	405.452	-18.566	-21.264	414.974
2023/01/19_08:59:33.60	1674089973	60	-282.944	-262.473	-262.949	-149.803	-145.518	405.77	-18.725	-21.581	415.291
2023/01/19_08:59:33.80	1674089973	80	-282.785	-262.631	-263.108	-149.803	-145.518	406.087	-19.042	-21.74	415.767
2023/01/19_08:59:33.100	1674089973	100	-282.626	-262.79	-263.266	-149.486	-145.201	406.087	-19.042	-21.74	415.609
2023/01/19_08:59:33.120	1674089973	120	-282.468	-262.473	-263.108	-149.327	-145.042	405.611	-19.36	-22.216	415.291
2023/01/19_08:59:33.140	1674089973	140	-282.468	-262.631	-263.266	-149.168	-144.883	405.77	-19.836	-22.533	415.133
2023/01/19_08:59:33.160	1674089973	160	-282.15	-262.631	-263.266	-148.851	-144.566	406.405	-20.153	-23.01	415.767
2023/01/19_08:59:33.180	1674089973	180	-282.468	-262.949	-263.742	-149.009	-144.566	407.039	-20.788	-23.644	416.719
2023/01/19_08:59:33.200	1674089973	200	-282.309	-262.79	-263.584	-149.009	-144.566	407.515	-21.105	-23.962	417.037
2023/01/19_08:59:33.220	1674089973	220	-282.309	-262.949	-263.425	-148.533	-144.249	407.674	-21.74	-24.596	417.037
2023/01/19_08:59:33.240	1674089973	240	-282.309	-262.949	-263.584	-148.375	-144.09	407.992	-22.057	-25.073	417.513
2023/01/19_08:59:33.260	1674089973	260	-282.309	-263.108	-263.742	-147.899	-143.614	407.992	-22.375	-25.39	417.513
2023/01/19_08:59:33.280	1674089973	280	-282.15	-262.949	-263.425	-147.899	-143.614	407.833	-22.692	-25.707	417.354
2023/01/19_08:59:33.300	1674089973	300	-282.15	-262.949	-263.425	-147.74	-143.297	407.357	-22.851	-25.866	416.878
2023/01/19_08:59:33.320	1674089973	320	-281.992	-262.949	-263.425	-147.264	-142.979	407.515	-23.327	-26.342	417.037
2023/01/19_08:59:33.340	1674089973	340	-281.833	-262.79	-263.425	-146.946	-142.503	407.833	-23.644	-26.659	417.354
2023/01/19_08:59:33.360	1674089973	360	-281.992	-262.79	-263.425	-146.629	-142.186	408.309	-24.279	-27.294	417.989
2023/01/19_08:59:33.380	1674089973	380	-281.992	-262.79	-263.425	-146.153	-141.868	408.785	-24.914	-28.088	418.306
2023/01/19_08:59:33.400	1674089973	400	-281.833	-262.79	-263.425	-145.518	-141.234	408.626	-25.073	-28.246	418.148
2023/01/19_08:59:33.420	1674089973	420	-281.833	-262.949	-263.425	-145.201	-140.916	408.468	-25.39	-28.722	417.989
2023/01/19_08:59:33.440	1674089973	440	-281.992	-262.949	-263.584	-144.725	-140.599	408.15	-25.866	-29.04	417.83
2023/01/19_08:59:33.460	1674089973	460	-281.992	-263.108	-263.584	-144.566	-140.44	407.992	-26.183	-29.516	417.672
2023/01/19_08:59:33.480	1674089973	480	-281.992	-263.108	-263.584	-144.249	-139.964	407.833	-26.501	-29.833	417.354
2023/01/19_08:59:33.500	1674089973	500	-281.992	-263.108	-263.742	-143.773	-139.488	407.198	-26.659	-29.992	416.878
2023/01/19_08:59:33.520	1674089973	520	-282.15	-263.266	-263.742	-143.297	-139.012	407.674	-27.135	-30.468	417.354
2023/01/19_08:59:33.540	1674089973	540	-282.15	-263.266	-263.742	-142.979	-138.695	407.833	-27.612	-30.944	417.196
2023/01/19_08:59:33.560	1674089973	560	-282.309	-263.266	-263.901	-142.821	-138.536	408.468	-28.088	-31.42	417.989
2023/01/19_08:59:33.580	1674089973	580	-282.15	-263.266	-263.901	-142.503	-138.377	408.468	-28.246	-31.579	418.148
2023/01/19_08:59:33.600	1674089973	600	-282.468	-263.425	-264.06	-142.186	-138.06	408.785	-28.564	-31.896	418.306
2023/01/19_08:59:33.620	1674089973	620	-282.468	-263.425	-263.901	-141.868	-137.901	408.785	-28.881	-32.214	418.465
2023/01/19_08:59:33.640	1674089973	640	-282.309	-263.425	-264.06	-141.868	-137.901	408.626	-29.04	-32.372	418.306
2023/01/19_08:59:33.660	1674089973	660	-282.309	-263.425	-263.901	-141.868	-137.742	408.626	-29.198	-32.531	417.989
2023/01/19_08:59:33.680	1674089973	680	-282.15	-263.425	-263.901	-142.027	-137.742	408.468	-29.357	-32.69	418.148
2023/01/19_08:59:33.700	1674089973	700	-282.309	-263.425	-263.901	-141.551	-137.584	408.785	-29.675	-33.007	418.148
2023/01/19_08:59:33.720	1674089973	720	-282.309	-263.584	-264.218	-141.075	-137.108	408.785	-30.151	-33.483	418.465
2023/01/19_08:59:33.740	1674089973	740	-282.468	-263.584	-264.218	-141.392	-137.425	409.261	-30.468	-33.8	418.941
2023/01/19_08:59:33.760	1674089973	760	-282.626	-263.742	-264.218	-141.71	-137.584	409.896	-30.944	-34.277	419.576
2023/01/19_08:59:33.780	1674089973	780	-282.626	-263.742	-264.218	-141.868	-137.742	410.689	-31.42	-34.753	420.369
2023/01/19_08:59:33.800	1674089973	800	-282.626	-263.584	-264.218	-141.868	-137.584	410.848	-31.738	-35.229	420.369
2023/01/19_08:59:33.820	1674089973	820	-282.626	-263.425	-264.06	-141.71	-137.584	410.372	-31.738	-35.07	420.211
2023/01/19_08:59:33.840	1674089973	840	-282.468	-263.266	-263.742	-141.868	-137.584	410.531	-31.896	-35.387	419.893
2023/01/19_08:59:33.860	1674089973	860	-282.468	-262.949	-263.584	-141.551	-137.584	410.054	-32.214	-35.705	419.735
2023/01/19_08:59:33.880	1674089973	880	-282.309	-262.79	-263.425	-141.71	-137.425	410.531	-32.531	-36.181	420.211
2023/01/19_08:59:33.900	1674089973	900	-281.992	-262.631	-263.266	-141.551	-137.425	409.896	-32.69	-36.34	419.735
2023/01/19_08:59:33.920	1674089973	920	-281.833	-262.314	-262.949	-141.551	-137.425	409.737	-33.007	-36.657	419.259
2023/01/19_08:59:33.940	1674089973	940	-281.833	-262.314	-263.108	-141.392	-137.108	409.737	-33.324	-36.974	419.417
2023/01/19_08:59:33.960	1674089973	960	-281.674	-262.314	-262.949	-141.71	-137.425	410.372	-33.8	-37.45	420.052
2023/01/19_08:59:33.980	1674089973	980	-281.674	-262.473	-262.949	-141.551	-137.425	410.848	-33.959	-37.768	420.528
2023/01/19_08:59:34.0	1674089974	0	-281.674	-262.473	-262.949	-141.71	-137.584	410.848	-34.277	-37.926	420.687
2023/01/19_08:59:34.20	1674089974	20	-281.516	-262.473	-262.949	-141.868	-137.742	411.165	-34.435	-38.244	421.004
2023/01/19_08:59:34.40	1674089974	40	-281.357	-262.473	-263.108	-142.027	-137.742	411.641	-34.753	-38.402	421.321
2023/01/19_08:59:34.60	1674089974	60	-281.198	-262.314	-263.108	-141.868	-137.742	411.324	-34.753	-38.561	421.163
2023/01/19_08:59:34.80	1674089974	80	-281.198	-262.631	-263.108	-141.868	-137.742	411.483	-35.07	-38.72	421.163
2023/01/19_08:59:34.100	1674089974	100	-281.04	-262.631	-263.108	-141.551	-137.425	410.848	-35.07	-38.72	420.528
2023/01/19_08:59:34.120	1674089974	120	-281.04	-262.631	-263.266	-141.551	-137.425	411.007	-35.387	-39.037	420.687
2023/01/19_08:59:34.140	1674089974	140	-281.04	-262.631	-263.108	-141.551	-137.425	411.007	-35.229	-39.037	420.687
2023/01/19_08:59:34.160	1674089974	160	-281.04	-262.79	-263.266	-141.868	-137.901	411.959	-35.546	-39.355	421.48
2023/01/19_08:59:34.180	1674089974	180	-281.357	-262.949	-263.425	-142.186	-138.06	412.911	-35.705	-39.513	422.75
2023/01/19_08:59:34.200	1674089974	200	-281.357	-262.79	-263.266	-142.186	-137.901	412.911	-35.705	-39.513	422.75
2023/01/19_08:59:34.220	1674089974	220	-281.516	-262.949	-263.425	-141.71	-137.584	412.911	-35.863	-39.513	422.591
2023/01/19_08:59:34.240	1674089974	240	-281.516	-262.949	-263.584	-141.392	-137.266	412.594	-35.705	-39.513	422.432
2023/01/19_08:59:34.260	1674089974	260	-281.516	-262.949	-263.584	-141.075	-137.108	411.959	-35.705	-39.355	421.639
2023/01/19_08:59:34.280	1674089974	280	-281.516	-262.949	-263.425	-140.599	-136.632	411.483	-35.705	-39.355	421.321
2023/01/19_08:59:34.300	1674089974	300	-281.516	-262.949	-263.425	-140.123	-136.156	411.324	-35.546	-39.196	420.845
2023/01/19_08:59:34.320	1674089974	320	-281.674	-262.949	-263.425	-139.805	-135.838	411.007	-35.546	-39.355	420.528
2023/01/19_08:59:34.340	1674089974	340	-281.833	-262.79	-263.425	-139.488	-135.362	410.848	-35.546	-39.355	420.528
2023/01/19_08:59:34.360	1674089974	360	-281.992	-262.949	-263.584	-139.647	-135.838	411.324	-35.546	-39.196	420.845
2023/01/19_08:59:34.380	1674089974	380	-282.15	-262.79	-263.266	-140.281	-136.156	411.483	-35.387	-39.037	421.163
2023/01/19_08:59:34.400	1674089974	400	-282.309	-262.949	-263.266	-140.281	-136.314	411.324	-34.911	-38.72	421.004
2023/01/19_08:59:34.420	1674089974	420	-282.309	-262.631	-263.266	-140.281	-136.314	411.324	-35.07	-38.72	420.845
2023/01/19_08:59:34.440	1674089974	440	-282.468	-262.631	-263.266	-140.281	-136.156	411.165	-34.753	-38.561	420.687
2023/01/19_08:59:34.460	1674089974	460	-282.15	-262.314	-262.79	-140.123	-136.156	410.213	-34.435	-38.085	419.893
2023/01/19_08:59:34.480	1674089974	480	-282.15	-262.155	-262.79	-140.44	-136.314	410.213	-34.118	-37.926	419.893
2023/01/19_08:59:34.500	1674089974	500	-281.992	-261.997	-262.473	-140.281	-136.156	409.896	-33.8	-37.45	419.576
2023/01/19_08:59:34.520	1674089974	520	-281.992	-261.838	-262.314	-139.964	-135.997	409.261	-33.483	-37.133	418.782
2023/01/19_08:59:34.540	1674089974	540	-281.833	-261.838	-262.314	-140.281	-136.156	409.261	-33.166	-36.816	418.941
2023/01/19_08:59:34.560	1674089974	560	-282.15	-261.838	-262.314	-140.758	-136.632	409.42	-33.166	-36.816	418.941
2023/01/19_08:59:34.580	1674089974	580	-282.309	-261.838	-262.473	-140.916	-136.79	409.896	-32.848	-36.498	419.417
2023/01/19_08:59:34.600	1674089974	600	-282.309	-261.838	-262.314	-140.758	-136.632	409.261	-32.531	-36.181	418.941
2023/01/19_08:59:34.620	1674089974	620	-282.468	-261.838	-262.473	-140.916	-136.79	409.42	-32.372	-36.022	419.1
2023/01/19_08:59:34.640	1674089974	640	-282.626	-261.679	-262.155	-141.234	-137.266	409.578	-32.055	-35.705	419.259
2023/01/19_08:59:34.660	1674089974	660	-282.785	-261.679	-262.314	-141.392	-137.425	408.944	-31.579	-35.229	418.624
2023/01/19_08:59:34.680	1674089974	680	-282.785	-261.521	-262.314	-141.392	-137.425	408.626	-31.103	-34.753	418.306
2023/01/19_08:59:34.700	1674089974	700	-282.785	-261.679	-262.155	-141.234	-137.108	407.992	-30.309	-33.8	417.513
2023/01/19_08:59:34.720	1674089974	720	-282.785	-261.838	-262.314	-141.71	-137.425	407.674	-30.151	-33.483	417.354
2023/01/19_08:59:34.740	1674089974	740	-283.102	-261.521	-261.997	-142.027	-137.901	407.515	-29.833	-33.166	417.037
2023/01/19_08:59:34.760	1674089974	760	-282.944	-261.521	-261.997	-142.344	-138.219	407.674	-29.516	-32.848	417.196
2023/01/19_08:59:34.780	1674089974	780	-283.102	-261.362	-261.997	-142.344	-138.219	407.515	-29.198	-32.531	417.196
2023/01/19_08:59:34.800	1674089974	800	-282.944	-261.521	-261.997	-142.344	-138.06	406.722	-28.564	-31.896	416.243
2023/01/19_08:59:34.820	1674089974	820	-282.944	-261.362	-261.997	-142.662	-138.695	406.881	-28.405	-31.579	416.402
2023/01/19_08:59:34.840	1674089974	840	-283.102	-261.362	-261.838	-142.979	-138.853	406.722	-27.77	-30.944	416.243
2023/01/19_08:59:34.860	1674089974	860	-283.102	-261.521	-261.997	-143.297	-139.171	406.087	-27.294	-30.468	415.767
2023/01/19_08:59:34.880	1674089974	880	-283.102	-261.203	-261.838	-143.614	-139.647	405.929	-26.818	-29.992	415.45
2023/01/19_08:59:34.900	1674089974	900	-282.944	-261.203	-261.838	-144.09	-139.964	405.77	-26.342	-29.516	415.133
2023/01/19_08:59:34.920	1674089974	920	-282.944	-261.203	-261.838	-144.566	-140.44	405.929	-26.025	-29.198	415.291
2023/01/19_08:59:34.940	1674089974	940	-282.626	-261.203	-261.679	-144.566	-140.44	405.294	-25.549	-28.564	414.815
2023/01/19_08:59:34.960	1674089974	960	-282.944	-261.203	-261.838	-145.36	-141.075	406.087	-25.39	-28.564	415.609
2023/01/19_08:59:34.980	1674089974	980	-282.785	-261.362	-261.838	-145.677	-141.392	406.246	-25.231	-28.405	416.085
2023/01/19_08:59:35.0	1674089975	0	-282.944	-261.203	-261.838	-145.836	-141.551	406.563	-24.914	-28.088	416.085
2023/01/19_08:59:35.20	1674089975	20	-282.785	-261.362	-261.997	-146.153	-141.868	406.405	-24.596	-27.612	416.085
2023/01/19_08:59:35.40	1674089975	40	-282.626	-261.203	-261.838	-146.946	-142.662	407.039	-24.438	-27.612	416.561
2023/01/19_08:59:35.60	1674089975	60	-282.468	-261.203	-261.838	-146.946	-142.662	406.563	-24.12	-27.294	416.243
2023/01/19_08:59:35.80	1674089975	80	-282.309	-261.203	-261.838	-147.264	-142.821	406.405	-23.962	-27.135	415.926
2023/01/19_08:59:35.100	1674089975	100	-282.15	-261.203	-261.838	-147.423	-143.297	406.087	-23.644	-26.659	415.767
2023/01/19_08:59:35.120	1674089975	120	-281.833	-261.362	-261.838	-147.74	-143.614	406.087	-23.486	-26.501	415.609
2023/01/19_08:59:35.140	1674089975	140	-281.992	-261.362	-261.997	-148.057	-143.773	406.881	-23.327	-26.501	416.402
2023/01/19_08:59:35.160	1674089975	160	-281.992	-261.521	-262.155	-148.375	-144.09	407.357	-23.168	-26.342	417.037
2023/01/19_08:59:35.180	1674089975	180	-282.309	-261.838	-262.155	-148.851	-144.407	408.309	-23.168	-26.342	417.989
2023/01/19_08:59:35.200	1674089975	200	-282.15	-261.838	-262.473	-149.168	-144.883	408.468	-23.01	-26.025	418.148
2023/01/19_08:59:35.220	1674089975	220	-282.468	-261.997	-262.473	-149.327	-145.042	408.15	-22.851	-25.707	417.83
2023/01/19_08:59:35.240	1674089975	240	-282.468	-261.997	-262.473	-149.644	-145.36	408.626	-22.533	-25.549	418.306
2023/01/19_08:59:35.260	1674089975	260	-282.468	-261.997	-262.473	-149.962	-145.518	408.468	-22.216	-25.39	418.148
2023/01/19_08:59:35.280	1674089975	280	-282.626	-262.155	-262.79	-150.438	-145.836	408.785	-22.057	-25.073	418.465
2023/01/19_08:59:35.300	1674089975	300	-282.626	-262.314	-262.79	-150.12	-145.836	408.785	-21.74	-24.755	418.306
2023/01/19_08:59:35.320	1674089975	320	-282.944	-262.473	-262.949	-150.12	-145.836	409.42	-22.057	-24.914	419.1
2023/01/19_08:59:35.340	1674089975	340	-283.102	-262.631	-263.266	-150.12	-145.836	409.896	-22.216	-25.073	419.417
2023/01/19_08:59:35.360	1674089975	360	-283.261	-262.631	-263.266	-150.279	-145.836	409.896	-22.057	-25.073	419.576
2023/01/19_08:59:35.380	1674089975	380	-283.261	-262.79	-263.425	-150.279	-145.836	410.372	-22.375	-25.39	420.052
2023/01/19_08:59:35.400	1674089975	400	-283.102	-262.949	-263.425	-149.962	-145.677	410.372	-22.375	-25.39	419.893
2023/01/19_08:59:35.420	1674089975	420	-283.261	-262.949	-263.742	-149.803	-145.518	410.689	-22.533	-25.39	420.211
2023/01/19_08:59:35.440	1674089975	440	-283.42	-263.266	-263.901	-149.962	-145.518	410.689	-22.375	-25.39	420.369
2023/01/19_08:59:35.460	1674089975	460	-283.102	-263.266	-263.901	-150.12	-145.836	410.372	-22.216	-25.231	420.052
2023/01/19_08:59:35.480	1674089975	480	-283.102	-263.425	-263.901	-150.12	-145.836	410.531	-22.375	-25.39	420.369
2023/01/19_08:59:35.500	1674089975	500	-282.785	-263.266	-263.901	-149.803	-145.518	409.896	-22.216	-25.073	419.576
2023/01/19_08:59:35.520	1674089975	520	-282.944	-263.584	-263.901	-149.486	-145.042	409.896	-22.533	-25.39	419.417
2023/01/19_08:59:35.540	1674089975	540	-282.626	-263.425	-263.901	-149.009	-144.725	409.261	-22.692	-25.549	418.941
2023/01/19_08:59:35.560	1674089975	560	-282.626	-263.425	-264.06	-148.692	-144.407	409.42	-22.851	-25.866	419.1
2023/01/19_08:59:35.580	1674089975	580	-282.626	-263.425	-263.901	-148.375	-144.09	409.102	-23.01	-26.025	418.782
2023/01/19_08:59:35.600	1674089975	600	-282.309	-263.425	-263.901	-148.216	-143.931	409.102	-23.168	-26.025	418.782
2023/01/19_08:59:35.620	1674089975	620	-282.15	-263.425	-263.901	-148.057	-143.614	408.785	-23.327	-26.342	418.465
2023/01/19_08:59:35.640	1674089975	640	-281.833	-263.108	-263.584	-148.057	-143.614	407.992	-23.327	-26.342	417.83
2023/01/19_08:59:35.660	1674089975	660	-281.674	-263.108	-263.584	-147.74	-143.297	407.674	-23.168	-26.183	417.354
2023/01/19_08:59:35.680	1674089975	680	-281.516	-262.949	-263.425	-147.581	-143.138	407.198	-23.168	-26.342	417.037
2023/01/19_08:59:35.700	1674089975	700	-281.357	-263.108	-263.584	-147.105	-142.662	406.563	-23.168	-26.342	416.402
2023/01/19_08:59:35.720	1674089975	720	-281.357	-262.949	-263.425	-146.629	-142.344	406.087	-23.486	-26.659	415.767
2023/01/19_08:59:35.740	1674089975	740	-281.357	-262.949	-263.584	-146.788	-142.503	406.246	-23.644	-26.659	415.926
2023/01/19_08:59:35.760	1674089975	760	-281.516	-262.949	-263.425	-146.629	-142.344	406.405	-23.962	-27.135	416.243
2023/01/19_08:59:35.780	1674089975	780	-281.992	-262.949	-263.742	-146.312	-142.186	406.563	-23.962	-27.135	416.243
2023/01/19_08:59:35.800	1674089975	800	-281.833	-262.949	-263.584	-146.153	-142.027	406.405	-23.803	-26.977	416.085
2023/01/19_08:59:35.820	1674089975	820	-281.992	-262.949	-263.584	-146.47	-142.344	406.246	-23.803	-26.977	416.085
2023/01/19_08:59:35.840	1674089975	840	-281.992	-263.108	-263.584	-146.629	-142.344	406.563	-23.803	-26.977	416.243
2023/01/19_08:59:35.860	1674089975	860	-282.15	-262.949	-263.425	-146.312	-142.027	405.77	-23.803	-26.818	415.45
2023/01/19_08:59:35.880	1674089975	880	-282.309	-262.949	-263.584	-146.153	-141.868	405.929	-23.962	-26.977	415.609
2023/01/19_08:59:35.900	1674089975	900	-282.468	-262.949	-263.425	-145.836	-141.551	405.452	-23.962	-26.977	415.291
2023/01/19_08:59:35.920	1674089975	920	-282.626	-262.949	-263.584	-145.677	-141.551	405.135	-23.644	-26.659	414.815
2023/01/19_08:59:35.940	1674089975	940	-282.944	-262.949	-263.584	-145.518	-141.392	404.818	-23.644	-26.659	414.339
2023/01/19_08:59:35.960	1674089975	960	-282.944	-262.949	-263.584	-145.677	-141.392	405.294	-23.644	-26.659	414.815
2023/01/19_08:59:35.980	1674089975	980	-283.102	-263.108	-263.742	-145.994	-141.868	406.087	-23.962	-26.977	415.609
2023/01/19_08:59:36.0	1674089976	0	-283.261	-263.266	-263.742	-146.153	-142.027	406.087	-23.644	-26.659	415.767
2023/01/19_08:59:36.20	1674089976	20	-283.261	-263.266	-263.901	-146.153	-142.027	406.246	-23.644	-26.659	415.926
2023/01/19_08:59:36.40	1674089976	40	-283.579	-263.266	-263.901	-145.994	-142.027	406.246	-23.644	-26.501	416.085
2023/01/19_08:59:36.60	1674089976	60	-283.42	-263.425	-263.901	-145.836	-141.71	406.087	-23.327	-26.183	415.609
2023/01/19_08:59:36.80	1674089976	80	-283.42	-263.266	-263.742	-146.153	-142.027	406.087	-23.168	-26.183	415.609
2023/01/19_08:59:36.100	1674089976	100	-283.261	-263.108	-263.742	-146.153	-141.868	405.611	-23.01	-26.025	415.291
2023/01/19_08:59:36.120	1674089976	120	-283.261	-263.108	-263.584	-145.994	-142.027	405.929	-23.168	-26.183	415.609
2023/01/19_08:59:36.140	1674089976	140	-283.261	-262.949	-263.584	-145.994	-141.868	405.929	-23.168	-26.025	415.45
2023/01/19_08:59:36.160	1674089976	160	-283.261	-262.949	-263.584	-146.47	-142.344	406.563	-23.486	-26.501	416.243
2023/01/19_08:59:36.180	1674089976	180	-283.102	-262.79	-263.266	-146.788	-142.662	406.563	-23.644	-26.659	416.243
2023/01/19_08:59:36.200	1674089976	200	-282.944	-262.473	-263.108	-146.946	-142.821	406.246	-23.486	-26.501	415.926
2023/01/19_08:59:36.220	1674089976	220	-283.102	-262.473	-262.949	-147.264	-142.979	406.563	-23.486	-26.501	416.085
2023/01/19_08:59:36.240	1674089976	240	-282.626	-262.314	-262.949	-147.264	-142.821	406.563	-23.644	-26.659	416.085
2023/01/19_08:59:36.260	1674089976	260	-282.626	-262.155	-262.631	-147.423	-143.138	406.246	-23.486	-26.501	415.926
2023/01/19_08:59:36.280	1674089976	280	-282.309	-261.997	-262.473	-147.581	-143.297	406.246	-23.486	-26.659	415.926
2023/01/19_08:59:36.300	1674089976	300	-282.15	-261.838	-262.473	-147.74	-143.455	406.246	-23.327	-26.342	415.926
2023/01/19_08:59:36.320	1674089976	320	-281.833	-261.838	-262.473	-147.899	-143.614	406.246	-23.486	-26.659	415.609
2023/01/19_08:59:36.340	1674089976	340	-281.833	-261.838	-262.473	-147.899	-143.614	405.611	-23.327	-26.501	415.291
2023/01/19_08:59:36.360	1674089976	360	-281.992	-261.838	-262.314	-148.216	-143.931	405.929	-23.644	-26.659	415.291
2023/01/19_08:59:36.380	1674089976	380	-282.15	-261.838	-262.473	-148.057	-143.773	406.246	-23.803	-26.818	415.767
2023/01/19_08:59:36.400	1674089976	400	-282.15	-261.838	-262.473	-148.057	-143.773	406.405	-23.962	-27.135	415.926
2023/01/19_08:59:36.420	1674089976	420	-282.15	-261.997	-262.473	-147.581	-143.297	406.087	-23.962	-26.977	415.609
2023/01/19_08:59:36.440	1674089976	440	-281.992	-261.838	-262.473	-147.581	-143.138	406.087	-23.803	-26.977	415.609
2023/01/19_08:59:36.460	1674089976	460	-282.15	-262.155	-262.473	-147.105	-142.662	405.452	-23.644	-26.659	414.974
2023/01/19_08:59:36.480	1674089976	480	-281.992	-262.155	-262.631	-146.946	-142.662	405.294	-23.644	-26.659	414.815
2023/01/19_08:59:36.500	1674089976	500	-281.992	-262.155	-262.631	-146.47	-142.186	404.818	-23.644	-26.659	414.339
2023/01/19_08:59:36.520	1674089976	520	-282.15	-262.155	-262.631	-146.153	-141.868	404.342	-23.644	-26.659	413.863
2023/01/19_08:59:36.540	1674089976	540	-281.992	-262.155	-262.79	-146.312	-142.027	404.659	-23.803	-26.659	414.022
2023/01/19_08:59:36.560	1674089976	560	-282.309	-262.473	-262.949	-146.153	-142.027	404.976	-23.962	-26.977	414.339
2023/01/19_08:59:36.580	1674089976	580	-282.15	-262.473	-263.108	-146.153	-142.027	405.135	-24.12	-27.135	414.656
2023/01/19_08:59:36.600	1674089976	600	-282.309	-262.631	-263.108	-145.677	-141.551	404.818	-24.12	-27.135	414.339
2023/01/19_08:59:36.620	1674089976	620	-282.309	-262.473	-263.108	-145.518	-141.392	404.818	-24.12	-27.135	414.18
2023/01/19_08:59:36.640	1674089976	640	-282.309	-262.473	-263.108	-145.677	-141.392	404.976	-24.12	-27.135	414.339
2023/01/19_08:59:36.660	1674089976	660	-282.15	-262.473	-263.108	-145.36	-141.392	404.183	-23.962	-26.977	413.704
2023/01/19_08:59:36.680	1674089976	680	-281.833	-262.473	-262.79	-145.518	-141.234	404.024	-23.962	-26.977	413.387
2023/01/19_08:59:36.700	1674089976	700	-281.833	-262.155	-262.79	-145.201	-140.916	403.389	-23.803	-26.818	412.752
2023/01/19_08:59:36.720	1674089976	720	-281.674	-261.997	-262.631	-145.36	-141.075	403.548	-23.962	-26.977	412.752
2023/01/19_08:59:36.740	1674089976	740	-281.674	-262.155	-262.631	-145.042	-140.916	403.548	-24.12	-27.135	412.911
2023/01/19_08:59:36.760	1674089976	760	-281.674	-261.997	-262.473	-145.36	-141.234	404.024	-24.279	-27.294	413.387
2023/01/19_08:59:36.780	1674089976	780	-281.674	-261.997	-262.473	-145.518	-141.392	404.5	-24.279	-27.294	414.022
2023/01/19_08:59:36.800	1674089976	800	-281.357	-261.838	-262.314	-145.677	-141.392	403.866	-23.962	-27.135	413.228
2023/01/19_08:59:36.820	1674089976	820	-281.198	-261.679	-262.314	-145.836	-141.71	403.548	-23.803	-26.977	413.07
2023/01/19_08:59:36.840	1674089976	840	-281.04	-261.679	-262.155	-145.994	-141.71	402.913	-23.644	-26.659	412.435
2023/01/19_08:59:36.860	1674089976	860	-281.04	-261.362	-261.997	-145.994	-141.71	402.437	-23.327	-26.342	411.8
2023/01/19_08:59:36.880	1674089976	880	-280.881	-261.521	-261.997	-145.836	-141.71	402.279	-23.168	-26.183	411.641
2023/01/19_08:59:36.900	1674089976	900	-280.881	-261.521	-261.997	-145.994	-141.71	401.803	-22.851	-25.707	411.007
2023/01/19_08:59:36.920	1674089976	920	-280.722	-261.362	-261.997	-145.836	-141.71	401.644	-22.692	-25.707	411.007
2023/01/19_08:59:36.940	1674089976	940	-280.722	-261.362	-261.997	-145.836	-141.71	401.803	-22.692	-25.707	411.007
2023/01/19_08:59:36.960	1674089976	960	-280.881	-261.679	-262.314	-146.153	-142.027	402.755	-22.692	-25.707	412.276
2023/01/19_08:59:36.980	1674089976	980	-281.04	-261.838	-262.314	-146.312	-141.868	402.755	-22.851	-25.866	412.276
2023/01/19_08:59:37.0	1674089977	0	-281.198	-261.997	-262.473	-146.312	-142.027	402.755	-22.851	-25.866	412.276
2023/01/19_08:59:37.20	1674089977	20	-281.04	-261.997	-262.631	-146.153	-142.027	402.913	-22.692	-25.707	412.276
2023/01/19_08:59:37.40	1674089977	40	-281.357	-262.155	-262.79	-146.153	-142.027	403.072	-22.375	-25.39	412.594
2023/01/19_08:59:37.60	1674089977	60	-281.198	-262.155	-262.631	-145.994	-141.868	402.755	-22.216	-25.231	412.276
2023/01/19_08:59:37.80	1674089977	80	-281.516	-262.155	-262.631	-145.994	-141.868	402.596	-22.057	-25.073	412.117
2023/01/19_08:59:37.100	1674089977	100	-281.198	-262.314	-262.79	-145.994	-141.71	402.437	-21.74	-24.755	411.959
2023/01/19_08:59:37.120	1674089977	120	-281.357	-262.314	-262.79	-145.677	-141.392	401.803	-21.423	-24.438	411.324
2023/01/19_08:59:37.140	1674089977	140	-281.516	-262.473	-263.108	-145.677	-141.551	402.12	-21.423	-24.279	411.641
2023/01/19_08:59:37.160	1674089977	160	-281.833	-262.473	-263.108	-145.994	-141.868	402.596	-21.581	-24.438	412.117
2023/01/19_08:59:37.180	1674089977	180	-281.992	-262.631	-263.108	-146.312	-142.186	402.913	-21.581	-24.438	412.435
2023/01/19_08:59:37.200	1674089977	200	-281.992	-262.631	-263.266	-146.153	-141.868	402.913	-21.423	-24.12	412.276
2023/01/19_08:59:37.220	1674089977	220	-281.992	-262.79	-263.266	-145.836	-141.71	402.437	-21.105	-23.962	411.8
2023/01/19_08:59:37.240	1674089977	240	-282.15	-262.631	-263.266	-145.994	-141.71	402.596	-21.105	-23.803	412.117
2023/01/19_08:59:37.260	1674089977	260	-282.15	-262.631	-263.266	-146.153	-142.027	402.437	-20.629	-23.327	411.959
2023/01/19_08:59:37.280	1674089977	280	-281.992	-262.631	-263.266	-146.47	-142.344	402.913	-20.629	-23.486	412.276
2023/01/19_08:59:37.300	1674089977	300	-282.15	-262.631	-263.266	-146.312	-142.186	402.596	-20.471	-23.327	411.8
2023/01/19_08:59:37.320	1674089977	320	-282.15	-262.631	-263.266	-145.994	-141.868	402.596	-20.629	-23.486	411.8
2023/01/19_08:59:37.340	1674089977	340	-282.309	-262.79	-263.266	-146.153	-141.868	402.596	-20.471	-23.327	411.959
2023/01/19_08:59:37.360	1674089977	360	-282.15	-262.79	-263.266	-146.153	-142.027	402.437	-20.471	-23.327	411.8
2023/01/19_08:59:37.380	1674089977	380	-282.309	-262.79	-263.266	-146.47	-142.186	403.389	-20.629	-23.486	412.752
2023/01/19_08:59:37.400	1674089977	400	-282.309	-262.949	-263.425	-146.47	-142.344	403.231	-20.629	-23.486	412.752
2023/01/19_08:59:37.420	1674089977	420	-282.626	-262.949	-263.425	-146.946	-142.821	403.866	-20.629	-23.644	413.387
2023/01/19_08:59:37.440	1674089977	440	-282.309	-262.79	-263.266	-147.423	-143.138	404.024	-20.629	-23.486	413.546
2023/01/19_08:59:37.460	1674089977	460	-282.309	-262.79	-263.266	-147.423	-143.297	403.866	-20.471	-23.327	413.228
2023/01/19_08:59:37.480	1674089977	480	-282.309	-262.631	-263.108	-147.74	-143.455	403.866	-20.629	-23.486	413.228
2023/01/19_08:59:37.500	1674089977	500	-281.992	-262.314	-262.949	-147.581	-143.455	403.389	-20.312	-23.327	412.911
2023/01/19_08:59:37.520	1674089977	520	-281.992	-262.314	-262.79	-147.74	-143.455	403.548	-20.629	-23.486	412.911
2023/01/19_08:59:37.540	1674089977	540	-281.833	-262.314	-262.79	-147.899	-143.614	403.548	-20.471	-23.486	413.228
2023/01/19_08:59:37.560	1674089977	560	-281.992	-262.314	-262.949	-148.057	-143.773	404.183	-20.788	-23.803	413.704
2023/01/19_08:59:37.580	1674089977	580	-281.674	-262.314	-262.949	-148.216	-143.773	404.5	-20.947	-23.803	414.022
2023/01/19_08:59:37.600	1674089977	600	-281.674	-262.314	-262.949	-148.216	-143.931	404.183	-20.788	-23.803	413.546
2023/01/19_08:59:37.620	1674089977	620	-281.516	-262.314	-262.949	-148.216	-143.931	403.866	-20.788	-23.644	413.228
2023/01/19_08:59:37.640	1674089977	640	-281.674	-262.473	-263.108	-148.375	-144.09	403.707	-20.788	-23.644	413.228
2023/01/19_08:59:37.660	1674089977	660	-281.516	-262.314	-262.949	-148.057	-143.931	403.707	-20.788	-23.803	413.07
2023/01/19_08:59:37.680	1674089977	680	-281.516	-262.631	-263.266	-148.057	-143.614	403.866	-20.947	-23.962	413.228
2023/01/19_08:59:37.700	1674089977	700	-281.357	-262.631	-263.108	-147.74	-143.455	403.548	-20.788	-23.803	413.07
2023/01/19_08:59:37.720	1674089977	720	-281.357	-262.79	-263.266	-147.581	-143.297	403.548	-21.105	-23.962	412.911
2023/01/19_08:59:37.740	1674089977	740	-281.357	-262.79	-263.266	-147.74	-143.455	403.707	-20.947	-23.962	413.228
2023/01/19_08:59:37.760	1674089977	760	-281.357	-262.79	-263.425	-148.057	-143.773	404.183	-21.264	-24.279	413.704
2023/01/19_08:59:37.780	1674089977	780	-281.357	-262.949	-263.425	-147.74	-143.614	404.024	-21.264	-24.12	413.387
2023/01/19_08:59:37.800	1674089977	800	-281.516	-262.949	-263.425	-147.74	-143.614	403.866	-21.264	-24.12	413.228
2023/01/19_08:59:37.820	1674089977	820	-281.516	-262.949	-263.584	-147.581	-143.455	403.548	-21.105	-23.962	412.911
2023/01/19_08:59:37.840	1674089977	840	-281.674	-263.108	-263.425	-147.264	-143.138	403.707	-21.264	-24.12	413.07
2023/01/19_08:59:37.860	1674089977	860	-281.674	-263.108	-263.584	-146.788	-142.662	403.389	-21.264	-24.12	412.752
2023/01/19_08:59:37.880	1674089977	880	-281.674	-262.949	-263.584	-146.788	-142.662	403.389	-21.423	-24.279	412.752
2023/01/19_08:59:37.900	1674089977	900	-281.674	-262.949	-263.584	-146.47	-142.344	402.913	-21.264	-24.12	412.276
2023/01/19_08:59:37.920	1674089977	920	-281.674	-263.108	-263.584	-145.994	-141.868	402.596	-21.423	-24.279	411.959
2023/01/19_08:59:37.940	1674089977	940	-281.833	-263.108	-263.584	-145.677	-141.551	402.596	-21.423	-24.279	412.117
2023/01/19_08:59:37.960	1674089977	960	-281.992	-263.108	-263.584	-145.677	-141.551	402.596	-21.74	-24.596	412.117
2023/01/19_08:59:37.980	1674089977	980	-282.15	-262.79	-263.584	-145.836	-141.551	402.755	-21.74	-24.596	412.276
2023/01/19_08:59:38.0	1674089978	0	-282.15	-262.949	-263.584	-145.677	-141.392	402.596	-21.74	-24.596	411.959
2023/01/19_08:59:38.20	1674089978	20	-282.15	-262.79	-263.425	-145.36	-141.075	402.437	-21.581	-24.596	411.959
2023/01/19_08:59:38.40	1674089978	40	-282.309	-262.631	-263.266	-144.566	-140.599	401.961	-21.581	-24.438	411.324
2023/01/19_08:59:38.60	1674089978	60	-282.15	-262.473	-262.949	-144.566	-140.281	401.485	-21.581	-24.438	410.848
2023/01/19_08:59:38.80	1674089978	80	-281.992	-262.314	-263.108	-144.09	-140.123	401.327	-21.423	-24.438	410.689
2023/01/19_08:59:38.100	1674089978	100	-281.992	-262.314	-262.79	-143.773	-139.488	400.374	-21.264	-24.279	409.578
2023/01/19_08:59:38.120	1674089978	120	-281.992	-262.155	-262.631	-143.773	-139.488	400.533	-21.581	-24.438	409.737
2023/01/19_08:59:38.140	1674089978	140	-281.833	-261.997	-262.631	-143.773	-139.647	400.216	-21.264	-24.279	409.578
2023/01/19_08:59:38.160	1674089978	160	-281.833	-261.997	-262.473	-143.931	-139.805	400.692	-21.581	-24.596	410.054
2023/01/19_08:59:38.180	1674089978	180	-281.833	-262.155	-262.631	-144.09	-139.964	401.168	-21.74	-24.755	410.531
2023/01/19_08:59:38.200	1674089978	200	-281.833	-261.997	-262.473	-143.931	-139.805	401.009	-21.581	-24.596	410.372
2023/01/19_08:59:38.220	1674089978	220	-281.833	-262.155	-262.631	-144.249	-140.123	401.644	-21.581	-24.438	411.007
2023/01/19_08:59:38.240	1674089978	240	-281.833	-261.997	-262.473	-144.407	-140.123	401.327	-21.423	-24.438	410.689
2023/01/19_08:59:38.260	1674089978	260	-281.833	-261.997	-262.631	-144.407	-140.281	401.485	-21.423	-24.279	410.848
2023/01/19_08:59:38.280	1674089978	280	-281.833	-262.155	-262.631	-144.407	-140.123	401.327	-21.423	-24.438	410.689
2023/01/19_08:59:38.300	1674089978	300	-281.992	-262.155	-262.631	-144.249	-139.964	401.009	-21.423	-24.279	410.372
2023/01/19_08:59:38.320	1674089978	320	-281.833	-262.314	-262.79	-144.09	-139.805	401.009	-21.264	-24.279	410.531
2023/01/19_08:59:38.340	1674089978	340	-282.15	-262.314	-262.79	-144.249	-139.964	401.485	-21.264	-24.12	410.689
2023/01/19_08:59:38.360	1674089978	360	-281.992	-262.473	-262.949	-144.407	-140.281	401.961	-21.581	-24.596	411.641
2023/01/19_08:59:38.380	1674089978	380	-282.468	-262.314	-263.108	-144.566	-140.44	402.596	-21.581	-24.596	411.959
2023/01/19_08:59:38.400	1674089978	400	-282.309	-262.631	-263.108	-144.725	-140.44	402.913	-21.74	-24.755	412.276
2023/01/19_08:59:38.420	1674089978	420	-282.626	-262.631	-263.108	-144.725	-140.44	402.755	-21.74	-24.596	412.117
2023/01/19_08:59:38.440	1674089978	440	-282.626	-262.631	-263.108	-144.883	-140.758	402.755	-21.74	-24.596	412.117
2023/01/19_08:59:38.460	1674089978	460	-282.626	-262.473	-263.108	-144.725	-140.599	402.279	-21.581	-24.438	411.8
2023/01/19_08:59:38.480	1674089978	480	-282.468	-262.473	-262.949	-144.883	-140.758	402.596	-21.581	-24.596	411.959
2023/01/19_08:59:38.500	1674089978	500	-282.626	-262.631	-263.266	-144.725	-140.599	402.596	-21.423	-24.279	412.117
2023/01/19_08:59:38.520	1674089978	520	-282.785	-262.473	-263.108	-144.725	-140.599	402.596	-21.264	-24.12	412.117
2023/01/19_08:59:38.540	1674089978	540	-282.944	-262.79	-263.266	-144.883	-140.916	402.755	-21.264	-24.12	412.276
2023/01/19_08:59:38.560	1674089978	560	-283.102	-262.79	-263.266	-145.36	-141.075	403.389	-21.264	-24.12	412.752
2023/01/19_08:59:38.580	1674089978	580	-283.102	-262.949	-263.584	-145.36	-141.234	404.024	-21.423	-24.279	413.228
2023/01/19_08:59:38.600	1674089978	600	-283.102	-262.79	-263.425	-145.518	-141.392	403.548	-21.264	-24.12	412.911
2023/01/19_08:59:38.620	1674089978	620	-283.102	-262.949	-263.425	-145.518	-141.392	403.707	-21.423	-24.279	413.387
2023/01/19_08:59:38.640	1674089978	640	-283.102	-263.108	-263.584	-145.677	-141.551	403.866	-21.423	-24.279	413.546
2023/01/19_08:59:38.660	1674089978	660	-282.785	-262.949	-263.584	-145.36	-141.234	403.548	-21.264	-24.279	413.07
2023/01/19_08:59:38.680	1674089978	680	-282.785	-262.949	-263.584	-145.518	-141.392	403.548	-21.264	-24.12	412.911
2023/01/19_08:59:38.700	1674089978	700	-282.309	-262.79	-263.425	-145.518	-141.392	402.913	-20.947	-23.803	412.435
2023/01/19_08:59:38.720	1674089978	720	-282.309	-262.949	-263.425	-145.518	-141.234	402.755	-20.788	-23.644	412.435
2023/01/19_08:59:38.740	1674089978	740	-281.992	-262.79	-263.425	-145.201	-141.075	402.437	-20.788	-23.803	411.959
2023/01/19_08:59:38.760	1674089978	760	-281.992	-262.949	-263.584	-145.518	-141.234	402.755	-20.947	-23.962	412.276
2023/01/19_08:59:38.780	1674089978	780	-281.833	-263.108	-263.584	-145.518	-141.234	403.072	-21.105	-24.12	412.752
2023/01/19_08:59:38.800	1674089978	800	-281.674	-263.266	-263.742	-145.36	-141.075	402.596	-20.947	-23.962	411.959
2023/01/19_08:59:38.820	1674089978	820	-281.516	-263.108	-263.742	-145.042	-140.916	402.12	-20.629	-23.644	411.641
2023/01/19_08:59:38.840	1674089978	840	-281.198	-263.108	-263.742	-145.201	-140.916	401.961	-20.629	-23.644	411.483
2023/01/19_08:59:38.860	1674089978	860	-281.357	-263.266	-263.742	-145.36	-141.234	401.803	-20.312	-23.327	411.324
2023/01/19_08:59:38.880	1674089978	880	-281.198	-263.425	-263.901	-145.36	-141.234	401.803	-20.153	-23.168	411.324
2023/01/19_08:59:38.900	1674089978	900	-281.04	-263.584	-264.06	-145.518	-141.234	401.644	-19.994	-22.851	411.007
2023/01/19_08:59:38.920	1674089978	920	-281.357	-263.425	-263.901	-145.201	-140.916	401.327	-19.994	-23.01	410.848
2023/01/19_08:59:38.940	1674089978	940	-281.357	-263.425	-264.06	-145.201	-140.916	401.168	-19.677	-22.533	410.531
2023/01/19_08:59:38.960	1674089978	960	-281.516	-263.584	-264.218	-145.36	-141.234	401.803	-19.836	-22.692	411.324
2023/01/19_08:59:38.980	1674089978	980	-281.674	-263.742	-264.377	-145.201	-141.075	402.12	-19.677	-22.692	411.483
2023/01/19_08:59:39.0	1674089979	0	-281.833	-263.584	-264.218	-145.36	-141.075	401.961	-19.677	-22.533	411.483
2023/01/19_08:59:39.20	1674089979	20	-281.833	-263.742	-264.218	-145.201	-140.916	402.12	-19.518	-22.375	411.483
2023/01/19_08:59:39.40	1674089979	40	-282.309	-263.901	-264.377	-145.201	-141.075	402.12	-19.36	-22.216	411.641
2023/01/19_08:59:39.60	1674089979	60	-282.15	-263.742	-264.377	-145.518	-141.392	402.12	-19.201	-21.899	411.641
2023/01/19_08:59:39.80	1674089979	80	-282.309	-263.742	-264.218	-145.677	-141.392	402.12	-19.201	-21.899	411.483
2023/01/19_08:59:39.100	1674089979	100	-282.309	-263.742	-264.218	-145.36	-141.234	401.803	-19.042	-21.899	411.165
2023/01/19_08:59:39.120	1674089979	120	-282.468	-263.901	-264.536	-145.042	-140.916	401.644	-19.201	-21.899	411.007
2023/01/19_08:59:39.140	1674089979	140	-282.309	-263.742	-264.377	-144.725	-140.758	401.803	-19.201	-22.057	411.007
2023/01/19_08:59:39.160	1674089979	160	-282.468	-263.742	-264.218	-144.883	-140.916	401.644	-19.518	-22.216	410.848
2023/01/19_08:59:39.180	1674089979	180	-282.468	-263.901	-264.377	-145.042	-140.758	402.12	-19.518	-22.216	411.641
2023/01/19_08:59:39.200	1674089979	200	-282.468	-263.901	-264.536	-145.201	-141.075	402.12	-19.518	-22.216	411.483
2023/01/19_08:59:39.220	1674089979	220	-282.468	-263.742	-264.377	-144.725	-140.758	401.803	-19.518	-22.216	411.165
2023/01/19_08:59:39.240	1674089979	240	-282.468	-263.742	-264.218	-144.883	-140.758	401.803	-19.677	-22.375	411.007
2023/01/19_08:59:39.260	1674089979	260	-282.468	-263.901	-264.377	-144.566	-140.599	401.485	-19.518	-22.375	410.689
2023/01/19_08:59:39.280	1674089979	280	-282.309	-263.742	-264.377	-144.407	-140.44	401.168	-19.518	-22.375	410.531
2023/01/19_08:59:39.300	1674089979	300	-282.309	-263.742	-264.377	-144.249	-140.123	400.85	-19.518	-22.375	410.213
2023/01/19_08:59:39.320	1674089979	320	-282.309	-263.584	-264.218	-144.249	-140.123	400.85	-19.836	-22.533	410.213
2023/01/19_08:59:39.340	1674089979	340	-282.15	-263.584	-264.218	-144.249	-140.123	400.85	-19.677	-22.533	410.054
2023/01/19_08:59:39.360	1674089979	360	-282.309	-263.742	-264.218	-144.407	-140.123	401.009	-19.836	-22.851	410.372
2023/01/19_08:59:39.380	1674089979	380	-282.309	-263.425	-264.06	-144.407	-140.281	401.327	-19.994	-22.851	410.848
2023/01/19_08:59:39.400	1674089979	400	-282.309	-263.266	-263.901	-144.407	-140.281	400.85	-20.153	-23.01	410.213
2023/01/19_08:59:39.420	1674089979	420	-282.309	-263.266	-263.901	-144.407	-140.281	400.533	-19.836	-22.692	409.896
2023/01/19_08:59:39.440	1674089979	440	-281.992	-263.266	-263.742	-144.566	-140.44	400.374	-19.677	-22.533	409.737
2023/01/19_08:59:39.460	1674089979	460	-282.15	-263.108	-263.584	-144.407	-140.281	400.216	-19.677	-22.533	409.578
2023/01/19_08:59:39.480	1674089979	480	-281.992	-263.108	-263.584	-144.249	-140.123	400.057	-19.518	-22.533	409.42
2023/01/19_08:59:39.500	1674089979	500	-281.833	-263.108	-263.584	-143.773	-139.805	399.581	-19.36	-22.216	408.944
2023/01/19_08:59:39.520	1674089979	520	-281.992	-263.266	-263.901	-143.931	-139.805	399.74	-19.518	-22.216	408.944
2023/01/19_08:59:39.540	1674089979	540	-282.15	-263.266	-263.742	-143.931	-139.805	399.74	-19.518	-22.533	409.102
2023/01/19_08:59:39.560	1674089979	560	-282.15	-263.108	-263.742	-144.09	-139.964	399.898	-19.677	-22.533	409.261
2023/01/19_08:59:39.580	1674089979	580	-281.992	-263.266	-263.901	-144.09	-139.964	399.581	-19.36	-22.216	408.785
2023/01/19_08:59:39.600	1674089979	600	-282.15	-263.425	-264.06	-144.09	-139.964	399.422	-19.201	-22.057	408.626
2023/01/19_08:59:39.620	1674089979	620	-282.15	-263.425	-263.901	-143.773	-139.647	399.264	-19.042	-21.899	408.626
2023/01/19_08:59:39.640	1674089979	640	-282.468	-263.266	-263.901	-143.773	-139.805	398.946	-19.042	-21.74	408.309
2023/01/19_08:59:39.660	1674089979	660	-282.468	-263.425	-263.901	-143.614	-139.647	398.946	-18.566	-21.423	408.15
2023/01/19_08:59:39.680	1674089979	680	-282.785	-263.425	-263.901	-143.773	-139.805	398.946	-18.408	-21.105	408.15
2023/01/19_08:59:39.700	1674089979	700	-282.785	-263.425	-263.901	-143.773	-139.647	398.47	-17.931	-20.629	407.674
2023/01/19_08:59:39.720	1674089979	720	-282.944	-263.425	-263.901	-143.297	-139.171	397.677	-17.773	-20.312	406.881
2023/01/19_08:59:39.740	1674089979	740	-282.785	-263.425	-263.901	-143.455	-139.329	397.835	-17.614	-20.312	406.881
2023/01/19_08:59:39.760	1674089979	760	-282.944	-263.584	-264.06	-143.773	-139.805	398.47	-17.455	-20.153	407.674
2023/01/19_08:59:39.780	1674089979	780	-282.944	-263.425	-263.901	-144.09	-140.123	398.629	-17.297	-19.836	407.833
2023/01/19_08:59:39.800	1674089979	800	-282.944	-263.266	-263.901	-144.407	-140.281	398.629	-16.979	-19.518	407.833
2023/01/19_08:59:39.820	1674089979	820	-282.944	-263.266	-263.901	-144.249	-140.123	398.629	-16.662	-19.201	407.992
2023/01/19_08:59:39.840	1674089979	840	-283.102	-263.425	-264.06	-144.407	-140.281	398.788	-16.503	-19.201	407.992
2023/01/19_08:59:39.860	1674089979	860	-283.102	-263.266	-263.742	-144.249	-140.123	398.629	-16.186	-18.884	407.833
2023/01/19_08:59:39.880	1674089979	880	-283.102	-263.266	-263.742	-144.725	-140.758	398.788	-16.345	-19.042	407.992
2023/01/19_08:59:39.900	1674089979	900	-283.261	-263.108	-263.584	-144.566	-140.44	398.311	-16.027	-18.408	407.515
2023/01/19_08:59:39.920	1674089979	920	-282.944	-263.108	-263.584	-144.725	-140.599	397.994	-15.71	-18.249	407.198
2023/01/19_08:59:39.940	1674089979	940	-283.102	-262.949	-263.425	-144.883	-140.758	397.835	-15.551	-18.09	407.198
2023/01/19_08:59:39.960	1674089979	960	-283.102	-262.79	-263.425	-145.201	-141.075	398.153	-15.551	-18.249	407.515
[truncated: 1,001 more rows]
